# Supplementary material for: Wound-induced transcriptional dynamics in rice
Source: Crop Health. 2025 Jul 1;3(1):15. doi: 10.1007/s44297-025-00055-2 (PMC12825920; doi:10.1007/s44297-025-00055-2)
Supplement: Supplementary file 2 — Supplementary Material 2. [file 44297_2025_55_MOESM2_ESM.xlsx]

## Sheet: Table S1
Table S1. The gene expression matrix under wounding treatment in rice leaves.
gene_id	CK0.25h-1	CK0.25h-2	CK0.25h-3	CK0.5h-1	CK0.5h-2	CK0.5h-3	CK1h-1	CK1h-2	CK1h-3	CK3h-1	CK3h-2	CK3h-3	CK8h-1	CK8h-2	CK8h-3	CK24h-1	CK24h-2	CK24h-3	W0.25h-1	W0.25h-2	W0.25h-3	W0.5-1	W0.5-2	W0.5-3	W1h-1	W1h-2	W1h-3	W3h-1	W3h-2	W3h-3	W8h-1	W8h-2	W8h-3	W24h-1	W24h-2	W24h-3
LOC_Os01g01010	23.8805	17.5681	22.3371	20.6638	18.7544	22.642	25.8556	17.6692	26.558	20.0132	19.8742	24.2526	34.7208	35.8679	33.1132	32.4977	32.6712	30.6093	19.8093	23.0536	19.6546	17.7357	18.3868	15.6505	15.8635	17.0084	20.5358	23.9205	19.7445	24.8449	24.5449	25.4094	29.2759	35.0282	26.3575	29.6625
LOC_Os01g01019	0.332689	0.145556	0.631668	0.33758	0.070937	0.362597	0.492824	0.412228	1.03032	0.433678	0.480182	0.619409	0.669502	0.78563	0.352586	0.264803	0.622741	0.474811	0.376797	0.311215	0.417628	0.185117	0.415313	0.487325	1.70747	2.03881	0.061058	0.454605	0	0.357515	0	0.300311	0.345234	0.273739	0.919672	0.199812
LOC_Os01g01030	1.71853	0.915256	0.913878	0.79496	1.18707	1.35553	1.00059	1.04309	1.51125	1.09321	1.78752	1.96471	6.38193	6.06504	7.7306	0.804769	0.585337	0.843594	1.74914	1.69646	1.86113	1.95945	1.66188	1.11672	4.42947	3.77497	0.754149	0.916234	0.507962	0.802601	5.3753	5.47612	4.71507	1.69773	1.39072	2.42633
LOC_Os01g01040	18.1048	14.3159	16.9732	13.125	13.2766	20.6213	18.2418	13.8162	17.4278	13.2727	12.9787	18.8671	21.7337	21.879	18.937	15.3615	17.3694	16.7871	14.7835	16.8614	13.2108	13.4995	14.1988	12.8594	17.9354	15.4913	21.5645	24.7183	22.1386	26.132	26.0578	24.0269	22.947	24.5375	23.9801	21.1772
LOC_Os01g01050	12.9451	5.72956	12.4743	14.9527	11.6515	19.9013	16.4462	10.2038	18.0491	12.0839	12.1261	15.1587	29.1089	28.0785	28.3594	12.1531	13.747	15.1136	11.4945	12.9401	15.4446	12.1044	16.9856	10.9307	11.3974	13.09	9.09822	11.4938	12.412	12.2303	20.1209	18.5087	17.3377	13.2487	14.0971	12.4458
LOC_Os01g01060	41.6802	42.3505	38.2716	28.522	33.2975	87.6209	62.359	25.7045	51.7167	43.4194	46.2465	48.0078	91.7852	84.8996	65.2363	66.5182	65.4234	90.9482	37.0822	36.1509	50.9362	26.5482	60.6361	33.6853	46.2563	43.781	177.614	166.813	147.263	84.0197	200.608	196.391	182.894	63.3336	92.8859	61.3417
LOC_Os01g01070	16.0479	10.8906	13.1143	12.5111	15	16.9697	15.6861	11.031	14.545	13.1111	11.3369	13.999	17.7554	15.4179	17.6761	13.6178	14.3025	15.618	14.9458	15.1506	15.1374	12.6833	14.1333	11.5562	14.3153	12.3859	17.162	20.1586	16.9258	18.3778	24.518	19.6973	19.7945	15.2215	15.9779	16.2048
LOC_Os01g01080	32.0661	19.9128	32.2002	21.9921	18.6605	38.5563	35.8332	21.9261	35.0082	21.0519	20.3948	34.294	51.3789	53.4585	55.5274	29.423	26.1618	22.9942	28.8805	33.2155	32.3055	23.7117	30.1472	21.1102	29.6702	31.4949	41.3223	53.3795	49.469	43.9029	131.382	120.815	93.0991	68.3651	89.3612	78.9841
LOC_Os01g01090	0	0	0.067264	0	0	0	0	0.103684	0	0	0	0	0	0	0	0.029004	0.03906	0	0	0.061329	0	0.022598	0.099745	0.057941	0.071793	0	0	0	0	0.135188	0	0.024721	0	0.035903	0.099869	0.02812
LOC_Os01g01100	0	0	0	0	0	0	0	0	0	0	0	0	0	0	0	0	0	0	0	0	0	0.024345	0.020173	0	0	0	0	0	0.046041	0	0	0	0	0	0	0
LOC_Os01g01110	0.306414	0	0.671675	0.385223	0.23779	0.525907	0.17463	0.130821	0.038406	0	0.091655	0.009588	0.736619	0.434671	0.236383	0	0.504003	0.082528	0	0.219672	0.129512	0.637325	0.228597	0.086687	0.536504	0.51661	0.194374	0.100756	0.121537	0.078835	0.339093	0.268731	0.201247	0.223195	0.403728	0.261349
LOC_Os01g01115	0.527527	0.358008	0.579423	0.417558	0.386761	0.546432	1.07372	0.287109	0.363388	0.367991	0.741349	0.564934	4.22824	4.18216	4.02334	0.328334	0.356877	0.894868	0.314016	0.22604	0.198306	0.401814	0.397617	0.401585	0.381852	0.977483	0.419729	0.705088	0.164866	0.695912	3.11803	3.87317	2.95826	0.699087	0.607766	0.309969
LOC_Os01g01120	181.656	210.316	180.306	344.964	273.818	155.45	162.471	305.901	179.329	384.843	310.471	210.12	160.972	145.1	166.889	57.531	61.8512	79.9752	161.64	151.208	165.242	234.279	161.671	238.556	85.7704	95.2145	32.9223	29.3033	62.5709	37.1716	46.7306	64.8984	67.9874	82.1126	43.3386	74.7541
LOC_Os01g01130	7.49592	6.59186	6.42411	6.70872	5.14555	9.60113	8.17636	8.03744	8.43928	4.89657	5.76992	6.15663	5.66751	4.30945	5.06963	5.53046	6.04245	7.14023	6.78723	6.65355	6.41402	8.10407	5.84525	6.36262	6.73464	6.67087	11.7062	10.7924	10.0641	15.3053	10.9849	10.7253	11.4642	11.1221	6.84054	10.3857
LOC_Os01g01140	0	0	0	0	0	0	0	0	0	0	0	0	0	0	0	0	0	0	0	0.327089	0	0	0	0	0	0.266975	0.082398	0	0	0	0	0	0	0	0	0
LOC_Os01g01150	33.3801	28.2197	31.1416	27.7721	26.6765	37.0236	40.6308	30.1651	35.3181	26.9164	29.4599	33.137	43.6432	41.2103	41.9209	28.4309	30.1121	29.8607	29.7679	31.8675	29.5204	25.0588	26.3045	21.1273	29.4409	32.4376	26.3481	30.0615	28.3403	35.095	27.3122	26.9882	26.5743	34.3261	27.3604	29.7382
LOC_Os01g01160	111.574	83.2075	111.554	74.6488	72.6563	105.469	119.663	107.823	113.795	62.9709	74.13	97.1829	11.5707	13.2254	10.5965	115.772	101.775	108.381	106.772	109.251	105.184	79.0829	76.5709	67.956	60.9547	57.9488	48.3965	72.3158	60.5895	110.119	16.1677	12.2639	12.2566	125.951	99.3188	110.743
LOC_Os01g01170	2.93803	2.05217	2.76104	0.753601	0.700427	0.524087	1.04454	1.33865	1.00798	0.488193	0.519123	0.845436	0.137556	0.1059	0	1.84971	1.85924	1.93568	1.82009	2.97183	2.63944	2.72348	1.93126	1.49022	2.76885	3.18017	0.397644	0.834647	0.617927	0.773277	0.036889	0.050191	0.07448	2.1476	1.42993	1.62942
LOC_Os01g01180	0.200848	0.403013	0	0	0.100614	0	1.3585	0.190087	0.468765	0	0	0	0	0	0	0.433999	0	0	0	0.212477	0.829793	1.81596	0.357161	1.24447	2.37506	3.60608	0.318173	0.159801	0.064819	0	0	0	0	0	0.08957	0
LOC_Os01g01190	0.288093	0	0	0	0	0	0.187543	0	0	0	0	0.089457	0	0.038029	0	0.274853	0.030728	0.034872	0.274259	0.086361	0.238216	2.81818	2.22711	1.49038	3.15157	2.76081	0.046409	0.135027	0.174471	0.084554	0	0	0.053646	0	0.107887	0
LOC_Os01g01200	0	0	0	0	0	0	0	0	0	0	0	0	0	0	0	0	0	0	0	0	0	0	0	0	0	0	0	0	0	0	0	0	0	0	0	0
LOC_Os01g01210	0	0	0	0	0	0	0	0	0	0	0	0	0	0	0	0	0	0	0	0	0	0	0	0	0	0	0	0	0	0	0	0	0	0	0	0
LOC_Os01g01230	0	0	0	0	0	0	0	0	0	0	0	0	0	0.000569	0	0	0	0	0	0	0	0	0	0	0	0	0	0	0	0	0	0	0	0.001327	0	0
LOC_Os01g01240	0.029986	0.029392	0.049402	0.036722	0.037727	0.021788	0.031792	0.001208	0.009845	0.046837	0.027604	0.055868	0.067843	0.02925	0.02051	0.026536	0.022111	0.033225	0.033249	0.070267	0.01432	0.022891	0.012049	0.025846	0.027822	0.046316	0.002212	0.044792	0.046397	0.067883	0.060781	0.05923	0.021384	0.042342	0.021936	0.032813
LOC_Os01g01250	0	0	0	0	0	0	0	0	0	0	0	0	0	0	0	0	0	0	0	0	0	0	0	0	0	0	0	0	0	0	0	0	0	0	0	0
LOC_Os01g01260	0	0	0	0	0	0	0	0	0	0	0	0	0	0	0	0	0	0	0	0	0	0.013823	0.001054	0	0	0	0	0	0	0.04079	0	0	0	0	0	0.009873
LOC_Os01g01270	0	0	0	0	0	0	0	0	0	0	0	0	0	0	0	0	0	0	0	0	0	0	0	0	0	0	0	0	0	0	0	0	0	0	0	0
LOC_Os01g01280	20.747	16.4473	22.1805	19.8105	21.5555	43.6613	42.4523	23.8533	45.296	27.6662	26.4284	31.3683	128.71	149.703	158.434	31.0146	31.9599	27.6208	21.2187	19.408	25.0561	23.6803	32.0627	17.4964	42.1452	37.9938	21.869	26.7361	21.3159	25.2958	69.0252	75.3475	74.6123	32.4762	31.4782	38.7621
LOC_Os01g01290	0.496355	0.783159	0.675855	0	0.188632	1.61691	2.47868	0.170333	1.26624	0.175624	0.185268	1.17041	1.62219	1.73765	0.757102	0.794812	1.24575	1.40719	0.617275	0.616608	1.47914	0.687364	1.35746	0.250143	1.22328	1.51512	0.218518	0.429011	0.286982	0.82649	0.580168	0.980621	0.131953	0.188285	0.623101	0.417331
LOC_Os01g01295	7.25688	7.89411	7.25965	7.17748	7.48067	8.41987	8.25493	6.22587	8.11306	6.63929	7.47759	8.201	9.51638	10.7108	8.59422	11.0697	10.9728	11.6481	8.04393	8.89808	9.21292	10.3328	12.0614	9.5304	20.6565	22.1948	23.523	15.72	17.4804	16.536	17.2612	14.1323	16.2314	11.1564	15.8533	9.92361
LOC_Os01g01302	150.882	104.098	134.115	139.238	150.162	157.59	183.697	156.003	190.923	155.91	154.907	155.76	241.52	239.273	234.092	167.939	162.472	166.223	148.477	150.858	146.594	151.856	205.986	156.097	141.81	128.94	116.723	112.945	106.31	97.8907	74.2736	96.8981	98.5567	138.739	132.712	141.634
LOC_Os01g01307	26.4641	19.3623	32.581	26.8453	28.1896	44.1721	36.2356	24.5151	38.6864	21.6879	22.9892	34.1671	46.9435	50.336	44.6756	46.6449	44.7197	49.5194	28.7224	35.3989	28.5061	29.1338	40.5023	26.3504	48.1867	43.1447	103.919	113.03	102.065	92.0047	141.836	126.504	122.531	69.6884	98.5813	76.1089
LOC_Os01g01312	3.51878	4.34661	2.86404	2.35148	3.34565	4.05704	3.95785	2.54632	3.76153	3.02404	3.29077	4.02317	5.51393	5.73679	6.21687	4.30608	3.67438	4.30639	3.2531	3.40999	3.55465	4.38992	4.93663	3.41311	4.80799	4.06057	6.61648	6.65104	5.83655	7.02452	6.38707	5.56097	6.10639	5.43884	5.71945	5.35509
LOC_Os01g01320	0	0	0	0	0	0	0	0	0	0	0	0	0	0	0	0	0	0	0	0	0	0	0	0	0.034345	0.038437	0	0	0	0	0	0	0	0	0	0
LOC_Os01g01330	3.13147	1.54362	3.56494	1.09442	2.94483	5.9387	6.03967	1.58642	4.96004	3.27206	4.24951	4.80754	7.49639	7.15754	4.96721	5.01125	5.40271	4.20925	2.57932	3.57079	3.85812	2.94128	5.45085	4.0845	2.92923	3.82519	5.74686	6.86447	5.84791	5.78503	5.71565	6.4295	6.50371	3.7006	4.53201	3.61548
LOC_Os01g01340	320.832	367.255	529.565	1291.67	1259.48	2156.54	1553.38	1135.27	1988.4	1466.64	1410.76	2172.93	6741.72	7694.07	8021.97	510.593	606.898	588.145	283.342	568.03	403.028	1248.02	1525.13	959.093	618.501	454.034	281.786	508.598	698.975	584.58	3763.65	3813.8	4426.48	645.798	496.409	523.578
LOC_Os01g01350	0.569062	0.390195	0.337323	2.76409	1.81037	4.96782	3.93942	2.66429	4.07416	2.6548	3.24029	4.16338	19.8054	22.0454	22.3956	1.83747	1.53213	2.11726	1.52015	0.853825	0.659791	2.40251	4.41204	1.86832	1.58363	1.76026	1.14991	2.7382	1.674	1.603	11.1755	11.0083	11.7313	2.09282	2.45372	2.5379
LOC_Os01g01360	3.49113	2.70761	4.42526	3.75646	3.61261	4.82334	4.93574	3.28243	4.76124	2.40529	3.33065	3.74107	3.42281	4.08768	3.17651	2.81835	2.86643	2.61487	2.61258	3.40338	3.60473	1.75206	2.48361	1.3615	1.84199	2.42345	2.08569	3.14044	2.3732	4.00866	1.93841	1.29137	1.15743	2.76803	2.51059	2.60884
LOC_Os01g01369	8.66108	5.78629	7.79673	5.41298	6.7519	8.90562	11.54	5.74024	11.5672	5.88873	7.04407	9.56698	21.9391	22.0328	21.9837	6.56067	7.88032	6.4089	6.31601	9.92317	7.41013	4.45505	8.84246	5.03188	8.55337	9.2874	9.29738	12.9289	11.2069	12.0172	26.4684	25.6778	24.0145	12.3471	15.2588	14.6621
LOC_Os01g01380	0.459903	0.211171	0.221512	0.334518	0.490106	0.489782	0.335388	0.299446	0.745105	0.521855	0.425566	0.302211	1.61782	1.04607	1.8121	0.524398	0.742871	0.606655	0.47584	0.658581	0.826946	0.457233	0.505566	0.536012	0.34058	0.321413	0.373823	0.523947	0.67484	1.09126	1.50445	1.4784	0.866009	0.526961	0.510248	0.56381
LOC_Os01g01390	6.33504	6.03996	7.30396	5.52284	5.63697	9.8949	11.0795	6.03427	9.84503	4.92912	6.05054	9.3951	11.4923	15.148	10.7696	10.5577	8.94034	9.68063	5.15451	6.60304	7.84042	4.58665	7.58141	4.86332	8.24498	6.72014	14.863	19.606	16.2843	15.0271	31.1612	29.2099	31.188	16.2225	20.8496	17.2509
LOC_Os01g01400	0.11171	0.062672	0.104838	0	0.050395	0.104528	0.17759	0.04484	0.124482	0.216314	0	0.057435	0.253586	0.088925	0.187713	0.31139	0.11649	0.185991	0.019668	0.235316	0.254982	0.058553	0.109305	0.027696	0.306501	0.555704	0.200874	0.302466	0.271432	0.258342	0.631832	0.29839	0.111559	0.29961	0.397936	0.376331
LOC_Os01g01410	7.66826	6.96723	9.67182	7.09116	6.70237	8.56903	10.4903	7.79629	9.61995	6.69412	6.6678	9.39401	12.3366	13.5102	11.5211	8.80601	8.83642	8.3394	6.56844	7.3638	8.22578	7.06271	6.12132	5.53517	7.10758	6.37681	11.8107	12.6744	11.6113	19.568	15.9041	15.0208	14.072	12.9714	13.3904	12.5551
LOC_Os01g01420	85.3194	84.4854	69.1258	71.1667	73.4097	79.2191	84.3474	75.5157	84.7794	75.5013	77.7211	86.5514	97.025	93.2734	103.294	104.822	97.1851	95.2309	83.8034	74.9384	83.9153	83.0683	78.3737	79.098	68.9371	62.6115	62.4445	73.2263	64.4476	95.7115	79.3442	84.1678	89.3204	109.062	89.7172	99.8222
LOC_Os01g01430	0	0	0	0	0.118945	0.265741	0.049795	0	0.134848	0.080745	0.050814	0	0.10395	0.182411	0.127109	0	0.066943	0	0.249075	0.111029	0	0.409019	0.43912	0.081884	0.124527	0.458928	0.045043	0	0	0.260242	0.164418	0	0.144083	0	0	0.179567
LOC_Os01g01440	0	0	0	0	0	0	0	0	0	0	0	0	0	0	0	0	0	0	0	0	0	0	0	0	0	0	0	0	0	0	0	0	0	0	0	0
LOC_Os01g01450	189.138	148.917	190.416	164.565	167.811	183.775	154.988	152.102	156.182	140.106	164.882	206.459	252.696	244.488	218.913	195.461	216.236	203.736	176.926	229.38	174.784	153.026	163.351	152.897	108.389	124.578	84.4674	103.065	86.3785	129.232	83.1134	88.0821	82.633	184.147	119.957	140.98
LOC_Os01g01460	0	0	0	0	0	0	0	0	0	0	0	0	0	0	0	0	0	0	0.054171	0	0	0	0	0	0	0.207316	0	0	0	0	0	0	0	0	0	0
LOC_Os01g01470	0	0	0	0	0	0	0	0	0	0	0	0	0	0	0	0	0	0	0	0	0	0	0	0	0	0.053827	0	0	0	0	0	0	0	0	0	0
LOC_Os01g01484	40.8004	46.5349	36.2518	40.5891	30.7471	36.2184	31.8846	31.7691	29.1506	27.9507	29.8102	31.2583	27.2287	26.2278	25.0915	41.2023	40.086	36.8391	39.1192	33.5366	35.1462	32.4007	30.8166	31.8898	28.4661	29.5309	24.7903	23.3981	21.257	29.7925	21.9861	22.9877	20.6391	35.2243	26.3891	29.284
LOC_Os01g01500	0	0	0	0	0	0	0	0	0	0	0	0	0	0	0	0	0	0	0	0	0	0	0	0	0	0	0	0	0	0	0	0	0	0	0	0
LOC_Os01g01510	6.7338	2.82962	4.96666	4.34654	6.19215	16.1795	11.5493	3.88222	9.70002	6.32375	9.10433	12.1545	26.7918	27.2438	24.7387	13.2298	14.7453	16.4893	5.93931	5.77461	10.0469	7.51074	15.2256	6.57086	7.62531	6.92533	34.1355	30.7125	26.7935	21.5732	43.9726	46.9674	45.5911	12.216	20.897	14.6433
LOC_Os01g01520	0.491096	0.607555	1.20531	1.12804	0.725259	0.679128	0.245126	0.761491	0.404272	1.00759	1.14145	0.459314	0.430147	0.609141	0.275592	0.867428	1.0662	0.719039	0.623363	0.483325	0.307214	0.453196	0.214977	0.260831	0.20983	0.752771	0.321769	0.517825	0.22824	1.50843	0.220688	0.348444	0.182767	0.394773	0.569665	0.532719
LOC_Os01g01530	0	0.002638	0	0	0	0	0.005994	0	0	0	0	0	0	0	0	0.006292	0	0	0	0.005736	0	0	0	0	0	0	0	0	0	0	0	0	0	0	0	0
LOC_Os01g01540	0	0	0	0	0	0	0	0	0	0	0	0	0	0	0	0	0	0	0	0	0	0	0	0	0	0	0	0	0	0	0	0	0	0	0	0
LOC_Os01g01550	0.077971	0.066411	0	0.043148	0.008609	0	0.018141	0.008737	0.020648	0.055219	0	0.012581	0.014707	0.012901	0	0	0.006372	0.014486	0.005961	0.008819	0	0.005617	0.03529	0.043505	0.022169	0.040125	0.014206	0.05332	0.074351	0.038615	0	0	0	0.006874	0.008986	0
LOC_Os01g01560	0.038696	0.040036	0	0	0	0	0.034715	0.036375	0	0.024449	0.019055	0.011303	0.074851	0	0	0	0.022931	0.0441	0.011222	0.01798	0.01858	0.016938	0.052503	0	0.076959	0.043935	0	0.010162	0	0.02928	0.032881	0.074166	0.022179	0.035406	0.01432	0.034294
LOC_Os01g01570	1.94889	0.272526	1.02569	1.99345	0.604032	0.989837	1.16573	1.3345	0.976143	0.647366	0.571773	1.14928	1.69902	2.18874	1.33607	1.36338	1.36264	1.32639	0.754312	1.25071	1.07988	1.31438	1.28143	1.18813	1.10897	0.486194	1.64432	2.44094	1.63813	2.55821	3.66447	4.10077	3.28911	3.10451	2.96129	2.4367
LOC_Os01g01580	0	0	0	0	0.042456	0.468489	0.224437	0.240631	0.190195	0.111344	0.826227	0.221772	0	0	0	0	0.559851	0.284004	0.127082	0	0	0.141321	0.635241	0.228413	0.23785	0.081516	0.088577	0.075074	0.054507	0	0	0.953035	0.315988	0.355595	0.188422	0.646244
LOC_Os01g01590	0	0	0	0	0	0	0.047075	0	0	0	0	0	0	0	0	0	0.236413	0.159724	0	0	0	0	0	0	0	0.435966	0	0	0.362509	0	0.312474	0.074463	0.094887	0.373718	0	0.176411
LOC_Os01g01600	0.016238	0.059079	0	0	0	0	0.189759	0	0.050323	0	0.040406	0.078788	0	0.024574	0.180057	0.079704	0.092951	0.117573	0	0	0	0.321186	0	0.047706	0.106652	0.405926	0.079255	0	0.190861	0.0712	0	0	0.113532	0.04389	0.199553	0.117987
LOC_Os01g01610	3.1386	2.86782	4.90827	3.64952	2.62683	3.98232	4.29809	2.12937	4.56367	4.34439	2.80953	3.1684	5.00434	5.04307	4.5554	5.49392	3.94287	2.31589	3.3495	4.22257	4.38028	2.01313	3.81204	2.50703	6.48085	4.71538	6.8534	6.95686	5.86225	5.18643	6.89458	5.73309	6.33413	6.51659	11.4523	8.29636
LOC_Os01g01620	43.4252	36.1429	44.0304	39.7712	39.2641	48.1675	47.9574	37.2794	48.6536	36.7153	37.5234	45.645	55.7557	57.4237	54.7879	37.1883	34.2758	41.3736	42.5212	55.304	45.3953	39.3212	48.5611	38.4608	46.3555	41.4851	29.3689	46.0586	45.2163	49.7355	63.3979	58.7607	59.5216	53.5365	80.1694	57.3307
LOC_Os01g01640	14.3127	8.06275	16.3202	13.02	16.554	15.4883	23.9897	16.3371	26.7267	11.5783	14.4556	21.2192	27.5108	30.0721	31.4947	20.3475	22.9213	22.013	16.1949	20.3994	19.9826	17.8682	21.1982	14.6001	25.5346	21.2867	57.5626	59.6912	53.7575	53.257	83.2245	74.9628	71.7047	40.6786	57.0641	48.6763
LOC_Os01g01650	0.0603	0.128877	0	0.455635	0.158567	0	0	0	0	0.295173	0.254296	0.058325	0	0.106277	0	0.064632	0	0	0	0.053824	0	1.07874	0.590717	0.25526	0	0.259205	0.12948	0.049665	0.302717	0.133553	0.146649	0.055996	0	0	0	0
LOC_Os01g01660	9.15051	1.65965	6.33879	0.291223	0.29092	2.40268	7.39963	0.293853	4.6534	0.370675	1.41416	9.0742	6.50658	5.81847	3.67664	6.03786	5.84369	3.89121	7.07846	3.25742	7.16284	0.29222	2.93017	0.662769	7.59727	9.62931	11.6145	17.8272	3.01715	1.57075	2.62205	2.08203	1.90661	1.8038	1.23705	0.682477
LOC_Os01g01670	7.69473	4.28385	9.51951	2.66649	10.2736	18.8132	19.7057	5.19097	14.3884	7.74933	11.4225	12.5434	24.0666	21.984	22.8951	15.3581	15.874	20.4891	5.4917	7.44379	9.52358	3.64104	10.7144	5.78236	10.2504	8.08198	34.7113	31.5488	31.51	19.9061	40.52	43.0128	39.89	10.1071	19.7602	12.5248
LOC_Os01g01680	2.49915	1.36702	1.09293	2.47663	1.78996	1.69371	1.81375	2.92231	1.61624	1.35597	1.38636	2.29408	2.45833	1.86627	1.54549	2.34733	2.4321	1.62021	1.70765	1.80154	1.46641	1.63755	1.39768	1.04353	0.749781	0.973424	3.50797	3.78516	2.48621	2.85635	5.97512	4.24583	4.61682	4.06862	5.6628	6.29387
LOC_Os01g01689	3.89936	2.60668	3.81642	4.32433	3.16088	8.03765	7.47145	3.23898	6.50496	3.87797	5.4144	9.03885	23.6709	21.3985	22.3834	6.11383	7.33035	6.78055	3.9302	5.0239	5.24726	4.12474	8.10631	3.56243	7.05135	5.80381	5.30654	8.23217	5.26398	6.17919	22.0076	20.5703	19.893	7.53543	8.51905	8.38346
LOC_Os01g01700	39.9294	28.6701	41.349	29.0873	39.123	59.7873	59.363	32.3376	60.9533	37.2345	43.7235	50.4736	73.8737	72.8106	75.9614	51.1487	52.061	58.5692	37.5085	45.5852	35.7209	33.1378	51.7457	35.1344	42.0943	38.3774	57.419	62.434	56.0306	85.4718	89.6429	90.9998	90.1866	60.8734	76.0861	59.099
LOC_Os01g01710	376.612	313.821	328.715	283.61	278.832	322.626	342.829	316.872	347.736	254.176	260.958	320.846	168.96	189.994	189.004	426.622	392.754	376.493	356.174	319.627	330.558	320.368	348.375	337.005	383.334	378.662	385.121	553.8	424.919	599.61	176.511	188.469	191.774	363.737	295.815	338.541
LOC_Os01g01720	22.7991	21.0405	20.446	20.1438	19.1891	27.7104	29.5486	21.3563	29.0833	17.6898	19.2214	22.9786	44.3572	40.0981	49.3212	25.7963	23.3451	22.2396	22.0794	24.0065	23.3388	24.5997	29.727	24.865	35.0784	35.5726	31.2468	44.3865	39.9223	47.4434	39.2571	46.1556	44.9765	33.6217	32.1848	37.4545
LOC_Os01g01730	0	0	0	0	0	0	0.09897	0	0	0	0	0.137376	0	0	0	0	0	0	0	0	0	0	0	0	0	0	0	0	0	0	0	0	0	0	0	0
LOC_Os01g01740	1.63659	1.43092	2.45121	2.12967	2.40298	2.26258	1.97497	1.65684	3.33508	2.32926	2.41888	3.15843	18.1229	24.3733	18.2153	2.19734	1.21865	1.66359	1.55719	1.69898	1.57823	1.96707	2.99847	2.20412	2.43853	2.20327	4.95096	5.56079	3.27602	7.2234	17.4177	15.1367	14.3792	3.20493	5.21058	4.38894
LOC_Os01g01760	0	0	0	0	0	0	0	0	0	0	0.090739	0.030181	0	0	0.204396	0	0	0.087437	0	0	0	0	0	0	0.022607	0	0	0	0	0	0	0.025737	0.030321	0	0	0
LOC_Os01g01770	0.079384	0	0	0	0.449181	0	0	0.224783	0.340168	0.500634	0.079904	0.091075	0.195835	0.172043	0	0.303985	0.096857	0.556728	0	0	0	0.240673	0	0	0	0.406372	0	0.052342	0	0	0.29959	0	0	0	0.067453	0.243289
LOC_Os01g01780	1.25605	2.52413	1.51412	3.03868	1.56226	1.25333	0.852596	1.21558	1.24589	1.36144	1.53938	1.17546	2.32739	2.21102	2.75399	1.29269	1.53189	1.59436	1.92045	1.86219	2.05792	1.35515	0.991164	1.05429	0.696851	1.53745	1.4079	1.4782	1.17353	1.05607	2.6867	2.11255	1.86509	1.17887	0.744705	0.915934
LOC_Os01g01790	92.2834	86.3057	80.2891	73.8516	76.6991	106.571	103.972	75.889	99.017	70.8984	76.3363	97.1202	151.006	139.333	142.461	76.9008	78.7485	82.8298	87.6776	82.3245	91.0079	78.4462	106.791	79.9673	98.6098	92.4485	91.0302	84.8252	80.4267	71.0459	86.9583	107.045	104.368	78.329	101.039	88.84
LOC_Os01g01800	9.45022	9.13528	9.3841	6.70689	7.2537	10.8758	9.54331	6.81433	9.12963	7.91416	7.56932	9.52203	14.7931	16.2663	16.5137	8.48339	8.91777	8.65223	8.73921	9.40555	9.25976	8.45403	11.9461	8.36313	8.94878	8.23289	7.47895	9.02297	6.60932	9.34242	14.6051	13.7111	12.8132	11.0011	13.092	10.8373
LOC_Os01g01810	0	0	0	0	0	0	0	0	0	0	0	0	0	0	0	0	0	0	0	0	0	0	0	0	0	0	0	0	0	0	0	0	0	0	0	0
LOC_Os01g01830	19.6826	12.8305	20.9787	18.6055	15.9879	19.95	21.5533	16.5766	19.3964	16.1013	18.1764	23.1319	30.8596	26.7759	24.9595	22.3587	23.3407	20.6887	18.8867	21.005	23.4674	19.602	20.7511	17.9587	21.1181	19.7736	30.2363	30.2117	30.6203	29.0462	33.2147	32.4891	31.5032	24.0183	23.9591	26.2083
LOC_Os01g01840	0	0	0	0	0	0	0.064585	0	0	0	0	0	0	0	0	0	0	0.078873	0	0	0	0	0	0.049627	0	0	0	0.092771	0	0	0	0.119675	0	0	0	0
LOC_Os01g01850	0	0.003137	0.005587	0	0	0	0.0023	0.002472	0	0.0019	0.001342	0	0	0	0	0	0.001434	0.008526	0	0	0.00448	0	0	0	0	0.049612	0	0.001962	0	0	0	0	0	0	0	0
LOC_Os01g01860	0	0	0	0	0	0	0	0	0	0	0	0	0	0	0	0	0	0	0	0	0	0	0	0.003188	0	0.003366	0	0	0	0	0.007967	0	0.00653	0	0	0
LOC_Os01g01870	14.0516	8.59575	11.9173	7.09897	9.57441	11.4201	10.7717	8.41215	10.4078	10.337	9.55424	13.7455	39.0889	43.5672	57.5921	14.0977	14.474	11.3782	36.0719	56.4624	39.3872	51.3383	69.4297	48.2041	68.6269	64.2243	36.6338	72.4031	63.7862	86.7765	98.2648	93.6985	91.2506	31.8659	28.8045	32.8403
LOC_Os01g01880	0.126679	0.023861	0	0	0	0	0	0	0.030008	0	0	0.223579	0	0.070554	0	0.094141	0.132384	0.135299	0	0	0.219523	0.387524	0.776425	0.2145	3.28927	2.81114	0.799843	0.521687	0.21804	0.713971	0	0.237626	0.209151	0	0.256622	0.270967
LOC_Os01g01890	0.236265	0.355368	0.231386	0.571354	0.197413	0.161807	0.542578	0.09551	0.319335	0.555103	0.304552	0.619329	0.526885	0.861398	1.02617	0.334707	0.951132	0.431382	0.506368	0.296096	0.210506	0.668025	1.00939	0.307803	2.82145	2.85452	0.281942	1.16101	1.20136	2.769	1.4428	0.646964	0.716106	0.989704	0.335737	0.670123
LOC_Os01g01900	0	0	0	0	0	0	0	0	0	0	0	0	0	0	0	0	0	0	0	0	0	0	0	0	0	0	0	0	0	0	0	0	0	0	0	0
LOC_Os01g01910	3.13937	1.49348	5.0066	4.21464	2.66874	4.87172	2.89779	2.34393	3.50069	2.50891	1.86424	3.42831	3.76502	4.38421	3.83791	4.00387	3.70193	3.30173	3.35475	5.03456	5.93871	3.0314	2.55861	2.32182	3.28697	1.98158	1.77936	5.00547	2.93555	5.80831	4.82185	5.8892	3.98962	4.14419	3.4473	4.34593
LOC_Os01g01920	19.2744	12.3957	19.5149	16.4214	16.4265	24.4388	21.8257	16.444	20.7579	14.9828	16.2987	20.3982	29.7591	31.2963	29.0277	29.0769	29.037	24.3145	19.3379	21.0441	21.0243	17.7189	20.0329	16.9885	18.3792	20.6068	16.4396	22.353	16.6687	38.239	32.2603	28.8123	26.2011	35.5706	35.1606	32.7496
LOC_Os01g01925	0.153509	0.157691	0	0.7047	0.256148	0	0	0	0.085243	1.13779	0	0.109605	0	0.149312	0.36376	0	0.184371	0.312878	0.133183	0	0	0	0	0	0	0	0.087887	0	0	0.061866	0	0.028783	0.156028	0.147275	0.547544	0.213886
LOC_Os01g01930	0.65684	0.505983	0.325119	0.404421	1.32453	0	0.6669	0.165905	0.510778	0.5073	0.869141	0.759814	1.13266	1.84973	0.458368	0.247418	0.237319	0.866436	0.467788	1.17172	0.675836	0.468764	0.574893	0.377677	0.55925	0.227917	0.094385	0.194914	0.167595	1.08675	1.86661	3.02058	2.17243	0.6158	0.36158	1.12152
LOC_Os01g01940	0.235261	0.674307	0	0	0.271131	0.302458	0.146957	0.615338	0	0.208277	0.267398	0.459249	0.619525	1.48764	0.36995	0.339313	0.101805	0.284222	0.388799	0.392139	0.792396	0.287429	0.219238	0.273408	0.458281	0.479229	0.853892	0.850591	0.146831	1.00655	3.80636	3.6513	3.34627	1.4159	1.05478	2.05391
LOC_Os01g01950	0.497347	0	0	0	0.041756	0.48898	0.009026	0.226041	0.12159	0	0.167518	0.210764	0.315184	0.362305	0.872541	1.14216	0.779609	0	0.08524	0.303549	0.364546	0	0.481815	0.119826	0.521236	0.876911	0.252496	0.163601	0.259987	0.447052	0.566678	1.06126	1.42608	0.292142	0.482088	0.208739
LOC_Os01g01960	41.9943	35.796	40.7122	36.7043	31.1254	57.5085	62.6764	37.1173	57.5474	33.2048	36.6995	49.3351	66.6211	68.013	65.5839	45.8428	43.9861	42.1839	38.6895	43.0358	41.7326	45.3951	52.0264	37.9391	54.2173	54.826	72.3012	73.915	60.4122	82.4632	74.068	73.1544	71.3886	59.5351	75.9617	64.4689
LOC_Os01g01970	4.79636	6.11264	8.22807	8.25881	6.35999	7.67995	6.01868	7.29526	7.57459	7.52792	8.47406	7.08691	12.4408	14.3213	18.462	4.30152	5.88434	4.02301	7.05266	6.32853	5.49957	7.3729	7.84155	5.88179	6.8456	4.90085	2.34632	3.4084	2.98564	3.17652	7.8785	11.146	9.63886	7.81628	5.8505	8.41288
LOC_Os01g01980	0	0	0	0	0	0	0	0	0	0	0	0	0	0	0	0	0	0	0	0	0	0	0	0.479513	0	0	0	0	0	0	0	0	0.114599	0	0	0
LOC_Os01g01990	0	0	0	0	0	0	0	0	0	0	0	0	0	0	0	0	0	0	0	0	0	0	0	0	0	0	0	0	0	0	0	0	0	0	0	0
LOC_Os01g02000	12.7147	10.7311	14.3145	12.2671	15.9377	17.9252	15.8883	14.2113	12.8492	13.9083	15.4526	21.7549	10.2952	10.4711	9.83565	23.497	26.7127	29.6865	11.3912	11.702	9.98878	13.0335	13.4419	14.9001	6.29415	6.14132	6.07814	10.8981	5.10341	6.3275	1.85426	2.15972	1.41442	7.99056	5.48946	6.33648
LOC_Os01g02010	0.943223	0.128389	0.271578	0	0.688405	0	0.358944	0.313583	0.328135	0.954623	0.778121	0.272409	0.287131	0	0	0.551596	0.462759	0.496306	0.434736	0.237566	0	0.434505	0.157472	0.27253	0	0.108363	1.20923	0.966535	0.972707	1.10291	3.61325	1.80891	1.24096	7.39256	6.668	1.43257
LOC_Os01g02020	17.1041	18.6128	19.8895	16.4719	14.9113	19.9457	23.7671	16.8633	22.6475	13.5911	14.7667	16.2907	19.0454	17.6673	18.0581	22.7779	18.856	17.9085	16.4772	21.7399	22.3285	16.9846	17.2797	12.463	22.9374	23.9325	53.438	47.2329	50.1467	52.4519	53.2866	45.2985	42.9572	42.6104	64.9683	52.9492
LOC_Os01g02040	1.17704	1.10856	1.03824	1.15917	1.04889	0.818179	0.907425	0.712463	0.991486	1.70509	1.42084	1.61224	6.25403	4.61225	5.44542	2.2014	2.04912	2.25015	1.69402	1.41007	1.26707	1.57924	1.78958	1.68088	1.03337	1.67835	1.95925	1.70859	1.01275	2.05495	4.59866	5.18141	5.14421	2.79719	3.37206	2.59397
LOC_Os01g02050	0.430701	0.279767	0.479186	0.481984	0.373909	0.33898	0.131551	0.430358	0.241783	0.611746	0.207982	0.310694	0.135022	0.233697	0.149981	0.158692	0.3477	0.255463	0.599562	0.431495	0.513378	0.205091	0.322012	0.392247	0.354979	0.151739	0.182816	0.157549	0.062254	0.060414	0.037508	0.101203	0.086823	0.879183	0.328369	0.551965
LOC_Os01g02060	0.19061	0.134681	0.116407	0	0	0	0.040808	0	0.117558	0.030259	0.029855	0.241832	0.662783	0.534363	0.687603	0	0.15633	0.437457	0	0	0.099652	0.106162	0.164978	0.083098	0.033255	0.182448	0	0.144914	0	0.066954	0.402858	0.474307	0.486746	0.193695	0.582961	0.441233
LOC_Os01g02070	0.501413	1.33943	0.988896	1.48174	1.17983	0	1.06296	1.78699	0.981906	1.09352	1.40604	0.391226	0.320018	1.10048	1.30174	0	0	0.258516	1.03126	1.7554	0.152482	1.39293	0.594148	1.13368	0	0.125478	0	0.105759	0	0.23165	0.916848	0	0.640875	0.352939	0	0
LOC_Os01g02080	49.2392	77.3908	59.9843	130.907	114.459	34.4735	35.9947	103.675	53.774	159.837	122.041	64.6326	63.3886	56.6502	61.5321	8.4789	16.8028	15.9172	40.1817	40.9235	37.7071	57.2702	31.2545	68.0745	17.0228	20.8985	4.41962	4.30265	14.3087	3.35074	16.6911	24.5009	24.8474	15.4195	5.74928	10.8124
LOC_Os01g02090	24.3639	24.4804	27.6934	26.6251	25.9399	33.886	34.2682	27.2217	31.3781	28.3461	26.7831	28.5029	32.8232	33.8036	34.9333	22.448	23.92	25.1111	23.5375	29.8329	25.3494	26.0405	26.0844	23.971	24.1331	24.8633	22.6983	28.0137	26.4946	25.6925	38.7885	36.1501	34.9268	30.3916	34.3054	32.8604
LOC_Os01g02100	4.37777	6.11997	5.5621	6.14069	4.30802	7.56398	6.07	5.5413	6.8113	4.25245	4.67155	6.24913	7.62952	7.11427	6.11555	6.16215	5.89119	7.30425	4.89273	4.09023	5.23085	4.88024	4.47667	4.40913	5.42156	5.21518	11.0784	12.2577	11.4244	11.886	10.4863	11.4269	10.131	6.92782	7.46489	5.71164
LOC_Os01g02110	0	0	0	0	0	0	0	0	0	0	0	0	0	0	0	0	0	0	0	0	0	0	0	0	0	0	0	0	0	0	0	0	0	0	0	0
LOC_Os01g02120	0	0	0	0	0	0	0	0	0	0	0	0	0	0	0	0	0	0	0	0	0	0	0	0	0	0	0	0	0	0	0	0	0	0	0	0
LOC_Os01g02130	0	0.048309	0.126316	0	0.362012	0	0.305178	0.244048	0.248606	0.117682	0.381678	0.143027	0.24947	0.243137	1.13815	0.155057	0	0	0.3904	0.581349	0.144226	2.6306	3.64522	1.60518	7.5683	5.66799	2.04715	3.82202	2.80215	3.4345	0.948655	0.243261	0.804978	0	0.568697	0.226814
LOC_Os01g02139	6.28745	7.80612	4.10477	5.16854	8.75144	3.59279	3.96854	5.1124	5.58613	8.53351	5.48874	5.36563	6.09087	6.0003	6.55164	3.19267	4.48717	4.51504	5.39998	5.58092	5.82933	3.55732	2.96131	4.59469	3.91192	2.19714	1.51586	3.40944	3.94882	4.09332	12.9097	7.78803	7.05043	9.42179	10.9925	17.4506
LOC_Os01g02150	11.2141	12.6577	10.6713	13.2089	11.0267	8.10543	10.0762	10.0135	8.56311	16.8548	15.1268	9.08733	14.861	15.0886	13.4227	10.9439	8.7542	9.42808	9.98566	11.3584	8.82551	6.99691	4.25734	6.19437	3.69429	4.48586	4.54584	5.02685	5.63558	6.91624	13.9711	11.8982	11.346	17.5405	13.2982	17.7774
LOC_Os01g02160	0	0	0	0	0	0	0	0	0	0	0	0	0	0	0	0	0	0	0	0	0	0	0	0	0.081836	0	0	0	0	0	0	0.218808	0.234245	0.166924	0.431474	0.912458
LOC_Os01g02170	1.83723	0.922809	1.16585	0.936724	0.823092	2.46601	2.6824	1.1037	2.48331	1.31741	1.96447	2.15281	4.07181	4.39181	3.41007	3.214	2.9754	3.52795	1.16559	1.46937	1.5507	0.706242	2.81054	0.850187	2.42774	1.83828	7.54439	7.08133	5.65389	3.34085	8.13288	7.27943	7.13643	1.60878	4.05949	1.97283
LOC_Os01g02180	5.83968	5.63379	7.59166	5.24068	6.04562	10.1182	8.64351	5.62483	8.70936	6.92744	7.53196	8.42244	9.3298	9.53774	11.3484	8.47214	9.07882	9.15146	6.79033	6.8446	6.17977	6.12325	7.75282	4.89966	7.9949	6.87038	14.2483	16.2061	12	11.307	18.752	17.551	16.0717	9.98758	14.6805	11.9861
LOC_Os01g02190	0.087086	0	0.777371	0	0.101374	0.46144	0.298881	0.171297	0.314553	0.583959	0.254502	0.215469	0.350894	0.144915	0.369504	0.214931	0.13693	0.214935	0	0.188134	0	0.480079	0.326945	0.311749	1.51598	1.4168	0.146362	0	0	0.065424	0	0	0	0.046046	0.038094	0
LOC_Os01g02200	26.0815	29.2887	28.8157	19.505	21.6698	40.8792	35.7882	23.2641	31.2497	17.9785	18.7717	26.058	17.326	16.6637	19.3885	23.427	22.7622	23.6189	12.4063	14.437	15.4325	9.54814	13.0369	13.0672	25.5195	19.9729	11.4338	20.7401	20.9087	28.7246	22.1617	19.736	21.6711	31.043	31.6347	31.9532
LOC_Os01g02210	0	0.024424	0.054392	0	0.016073	0	0.076621	0	0.043673	0.020972	0	0.022298	0	0	0	0	0	0	0	0.033617	0	0	0	0	0.031692	0	0	0	0.035273	0	0	0	0	0	0	0
LOC_Os01g02220	0.022325	0	0	0	0.021401	0	0.025083	0.010618	0	0.009005	0.012697	0.006234	0.02881	0.01958	0.008261	0.014784	0.011156	0.016224	0	0.007858	0.066462	0.003487	0.014509	0.013892	0.046245	0.029311	0.061723	0.008415	0.016952	0	0	0.005946	0	0.017924	0.024372	0.015021
LOC_Os01g02230	0.022401	0	0	0	0	0	0.014259	0	0	0	0	0	0	0	0	0	0	0.0346	0	0.001929	0.046403	0	0	0	0	0.012977	0	0	0	0	0	0	0	0	0	0
LOC_Os01g02240	0	0	0	0	0	0	0	0	0	0	0	0	0.021404	0	0	0	0.003836	0	0	0.007304	0	0.004603	0	0.005798	0.025001	0.068825	0.006077	0.006428	0.002248	0.001504	0.006915	0	0	0	0.002099	0
LOC_Os01g02250	0	0	0	0	0.021003	0	0	0	0	0	0	0	0.012292	0	0	0	0	0	0	0	0	0	0	0	0	0	0	0	0	0	0	0	0	0	0	0
LOC_Os01g02260	0	0	0	0	0	0	0	0	0	0	0	0	0	0	0	0	0	0	0.00546	0	0	0	0	0	0	0.007775	0	0	0	0	0	0	0	0	0	0
LOC_Os01g02270	0.515868	0.174828	0.506741	0.467164	0.295304	0.646059	0.761535	0.230538	0.472853	0.384657	0.392097	0.426292	1.11138	1.1205	1.09564	0.399249	0.409629	0.433637	0.44659	0.352113	0.487037	0.285104	0.747616	0.375531	0.307291	0.401316	0.526919	0.526458	0.464217	0.624139	0.763774	0.782773	0.974202	0.532095	0.640521	0.620828
LOC_Os01g02280	0.094777	0.056924	0.065592	0.19601	0.05607	0.021044	0.112013	0.019016	0.026536	0.048413	0.092434	0.050419	0.102021	0.132873	0.096559	0.013677	0.082906	0.06825	0.05648	0.034879	0.065321	0.04039	0.056158	0.084511	0.032135	0.072965	0.147455	0.045085	0.071035	0.062325	0.072572	0.067723	0.130834	0.062196	0.054533	0.114407
LOC_Os01g02290	0.264655	0.292611	0.141395	0.324766	0.236241	0	0.217697	0.207782	0.298028	0.060633	0.123994	0.132293	0.380846	0.095137	0.160728	0.329257	0.077218	0.265989	1.45354	2.65704	2.043	3.18687	3.99706	2.54842	0.947577	2.24885	0.035367	0.322278	0.126635	0.132159	0.335045	0.555359	0.647911	0.328751	0.375381	0.037784
LOC_Os01g02300	0.141162	0.062423	0	0	0	0	0.069308	0.053998	0.166186	0	0.031006	0.0606	0.294724	0.286696	0.38219	0	0	0	0.402177	1.08221	1.22758	1.9942	3.05314	1.78636	0.968056	1.63336	0.049692	0.135426	0.261235	0.085411	0.682781	0.41356	0.735162	0.150852	0.568169	0.133971
LOC_Os01g02310	1.16735	1.58925	2.01201	0.561185	0.551794	1.04186	1.99134	1.1487	0.991302	1.82169	1.20763	0.953039	0.638472	0.574669	1.1619	1.11423	0.809798	0.780949	1.25931	1.55818	1.20426	0.924474	1.14122	0.637059	0.88404	0.398219	0.610176	0.852172	0.55046	0.547646	0.50769	1.00385	1.10814	1.76196	1.10748	1.23094
LOC_Os01g02320	2.66637	2.11852	3.41666	1.87677	1.93884	4.97508	2.96884	1.90199	2.33691	2.56893	2.6109	2.35306	4.82439	3.96661	4.0094	2.87063	2.79936	3.1718	2.11606	1.78256	2.7904	1.72482	3.23572	1.50581	1.88977	1.85868	3.08533	3.74322	2.97307	4.85291	5.06046	5.13738	4.49863	3.11963	2.67725	3.98784
LOC_Os01g02334	0	0.755564	0.978556	0	0.271767	0	0.880622	0.107147	0.348821	0.561621	0.298921	1.05	1.74059	1.05347	1.70849	0.670484	0	0.532557	0.840728	1.07036	0.990572	2.27102	1.73169	1.01959	1.80623	1.62564	0.893917	1.96148	0.209849	1.48473	5.14302	3.51793	4.91042	1.47935	1.45148	1.82928
LOC_Os01g02350	1.68172	0.44927	1.26438	1.38418	1.3039	2.72329	2.56358	1.07403	2.25712	0.967835	1.19298	1.71692	3.34355	3.11058	2.021	1.9071	1.70537	2.01413	1.64909	1.62462	1.59782	1.27447	1.92986	1.24278	1.71025	1.89452	1.94708	1.70059	1.54905	3.11611	4.04594	2.99677	3.24971	3.33341	3.40854	2.89737
LOC_Os01g02360	1.05572	0.894257	1.01969	0.606197	0.720426	0.905078	1.4671	0.967702	1.13935	0.519235	0.86544	1.42453	1.95795	2.18045	1.94053	1.36556	1.02859	1.75296	0.979946	1.04336	1.09459	0.887034	1.37082	0.590333	0.905313	1.99365	1.2786	1.62307	1.15571	1.66319	3.27402	2.18045	3.14254	2.19706	2.43437	2.41232
LOC_Os01g02370	7.13273	7.8502	8.80937	8.23738	8.88892	6.19497	7.73861	7.67353	7.73687	7.06223	6.97864	9.27875	12.5112	9.39127	9.52165	7.12232	8.07859	8.0848	4.09116	5.72064	4.86727	3.9003	3.28288	3.51103	3.09341	2.75544	2.95894	4.83459	4.24563	4.56074	3.91243	5.16472	3.78041	6.87016	4.00659	6.27388
LOC_Os01g02380	0	0	0.046617	0	0	0.020254	0.023649	0	0	0.016128	0	0	0	0	0	0	0	0.01655	0	0	0	0	0	0.005799	0	0	0	0.015333	0	0.044816	0	0	0	0.012258	0	0
LOC_Os01g02390	7.17311	8.72214	5.96165	8.04843	8.06783	6.61136	7.38087	6.52437	5.8076	6.64102	7.33062	5.73774	8.46538	6.65498	6.86728	5.41444	4.98612	4.17395	5.8739	6.28193	6.08624	7.89546	6.21458	7.14972	9.99839	10.1565	2.38568	3.03086	2.87049	7.2937	3.9826	3.71181	3.87161	8.41312	8.87142	8.45498
LOC_Os01g02400	9.46956	11.5822	9.73287	10.4551	8.93108	10.8271	12.5063	11.8966	11.962	7.0202	7.8296	7.15091	14.7309	10.9391	12.0932	10.0764	8.07475	6.45652	7.14022	10.7626	8.44595	8.37677	7.17261	7.63894	8.0803	8.27172	3.55854	3.21536	2.82009	5.95999	7.35376	5.8261	6.07731	11.5941	9.85599	11.4816
LOC_Os01g02410	0	0	0	0	0	0	0	0	0	0	0	0	0	0	0	0	0	0	0	0	0	0	0	0	0.010084	0	0	0	0	0	0	0	0	0	0	0
LOC_Os01g02420	1.08061	0.409983	1.4766	0.869935	0.968229	1.51221	0.488526	0.350134	1.10151	0.623592	1.07871	0.975522	1.27155	1.16009	0.634791	1.2068	1.43992	1.30358	0.4559	0.733328	1.59934	0.350105	0.724293	0.246096	0.497051	0.435611	0.674963	1.10393	0.695046	1.12399	0.833169	1.33548	1.32285	0.782939	1.08122	0.867175
LOC_Os01g02430	0.287037	0.177789	0.138964	0.366271	0.168016	0.470416	0.286424	0.276625	0.295561	0.464608	0.20168	0.38224	0.577956	0.461775	0.728696	0.30023	0.672718	0.238834	0.083702	0.27149	0.186427	0.286484	0.471651	0.248506	0.310907	0.481163	0.100101	0.281214	0.29039	0.345423	0.497656	0.364941	0.550455	0.556148	0.482112	0.483951
LOC_Os01g02440	0	0	0	0	0	0	0	0	0	0	0	0	0	0	0	0	0	0	0	0	0	0	0	0	0	0	0	0	0	0	0.120395	0	0	0	0	0.013657
LOC_Os01g02450	0.239487	0	0.41931	0	0	0.595049	0.761179	0.253432	0.684484	0.124362	0.236398	0.219192	0.294099	0	0.308536	0.463767	0.190413	0.664954	0	0.215825	0	0.531861	1.01684	0.291093	0.218261	0.651181	0.178804	0.120697	0	0.438666	0	0.121248	0	0	1.25029	0
LOC_Os01g02460	0	0.067854	0.105664	0	0	0	0.281547	0	0	0.051928	0.019338	0	0	0.08402	0.460365	0.053793	0	0	0	0	0.209529	0.083722	0	0	0.070969	0.295096	0	0.055827	0	0.290666	0	0.024909	0	0	0.081024	0
LOC_Os01g02470	2.01921	2.85745	3.1852	1.06929	2.44829	1.34534	2.68438	3.15559	4.39325	2.05256	3.4083	2.78233	4.02079	3.16013	5.51534	2.39978	2.05898	2.08038	2.91907	6.68067	1.87708	1.61447	2.1856	2.74941	1.26868	1.81995	0.521144	0.545213	0.710181	0.859402	0.484237	0.770024	1.55045	1.81473	2.55111	1.8289
LOC_Os01g02480	0	0	0	0	0	0	0	0	0	0	0	0	0	0	0	0	0	0	0	0	0	0.101573	0	0	0	0	0	0	0	0	0	0	0	0	0	0
LOC_Os01g02490	2.56566	1.0993	2.10478	3.38969	3.15654	3.25672	3.5446	2.52963	3.27686	1.50909	2.05863	2.06926	3.5167	2.94178	2.78426	1.35572	1.92718	1.84705	2.40558	3.09297	2.77614	3.06897	3.04937	1.53247	1.89495	1.48777	0.612708	0.813263	0.346821	1.98117	1.62477	0.841342	1.19439	1.46966	1.64878	1.5546
LOC_Os01g02500	2.76024	2.5169	2.70591	1.48155	2.62146	2.57814	4.18517	2.53475	3.35698	2.26056	2.35124	3.25492	3.35321	5.10635	3.37216	2.65603	2.23067	1.21955	2.2136	3.42563	1.801	1.51064	2.20741	2.46515	3.36576	2.47161	1.33751	1.78844	1.0156	1.82518	1.83526	1.22658	0.78761	3.24649	2.32793	3.76873
LOC_Os01g02510	0	0	0	0	0	0	0	0	0	0	0	0	0	0	0	0	0	0	0	0	0	0	0	0	0	0	0	0	0	0	0	0	0	0	0	0
LOC_Os01g02520	0	0	0	0	0	0	0	0	0	0	0	0	0	0	0	0	0	0	0	0	0	0	0	0	0	0	0	0	0	0	0	0	0	0.00245	0	0
LOC_Os01g02530	0.003378	0.00792	0.007971	0.00652	0	0	0.00147	0.002152	0.007611	0.002571	0	0.001396	0.014199	0.002479	0	0.001463	0.002354	0.008166	0	0.019011	0.003488	0.004356	0	0.00427	0.005308	0.005363	0	0.002217	0	0.000918	0	0	0	0	0.002663	0.00205
LOC_Os01g02540	0	0	0	0	0	0	0	0.020864	0	0	0	0	0	0.023043	0	0	0	0	0	0	0	0	0	0	0	0	0	0	0	0	0	0	0	0	0	0
LOC_Os01g02550	0.316025	0	0.30833	0.151492	0.396163	2.38285	1.56399	0.10171	1.91415	0.132966	0.14402	0.539263	0.715045	1.81652	1.31484	0.358797	0.147355	0.063751	0.390492	0.552996	0.484024	0.202812	0.777067	0.121514	0.573739	0.071729	0.238052	0.169986	0.126536	0.354475	0.57158	0.445968	0.104275	0.498725	0.614014	0.300788
LOC_Os01g02560	0.57193	0.093712	0.457233	0	0.370715	4.77715	2.50884	0.312034	2.17877	0.11613	0.470528	0.837216	1.3616	2.11486	1.682	0.408032	0.546667	0.316056	0.497261	1.5879	0.258599	0.485724	2.49782	0.230767	1.52632	0.617151	0.289409	0.255164	0.054957	0.176926	0.902217	0.258407	0.402526	0.668696	1.23304	0.76943
LOC_Os01g02570	0.990432	1.52956	1.99518	1.04732	0.634949	0.864928	1.71464	0.954782	1.73026	0.918445	1.12176	2.31192	0.743989	0.635533	0.887047	1.07181	1.05007	1.44968	0.953926	0.859521	2.12462	0.863789	1.05779	0.362607	0.6509	0.857176	0.62852	0.74599	1.10826	0.961293	0.434459	0.373866	0.203047	1.43735	1.05229	1.08939
LOC_Os01g02580	5.60345	5.06159	7.9934	4.55365	5.94112	6.33289	6.23917	5.29819	8.05827	3.83081	4.19712	4.39529	3.22995	3.11554	2.69863	6.37072	6.3102	6.13524	3.94387	5.37081	6.12068	3.55958	3.49689	4.38928	2.19828	2.88605	1.28	2.15186	1.52975	4.99359	1.92085	1.9548	2.21185	6.15097	3.76407	5.23751
LOC_Os01g02590	2.69904	2.70227	3.32395	4.04224	2.52916	3.28079	3.32652	3.24318	3.27833	1.76706	2.63777	1.83638	3.78931	4.05426	4.18129	3.20705	3.10354	2.45174	2.35532	3.86836	2.04194	3.14183	3.01563	3.02879	2.3599	2.21343	1.40588	1.73756	0.694394	2.64931	3.96576	4.09535	3.24448	5.53224	4.76236	4.37739
LOC_Os01g02600	5.15448	4.98181	4.95993	2.46332	3.68087	6.59322	5.98018	3.91622	6.93882	2.30493	2.75701	4.71061	5.02332	4.81875	5.96965	7.66292	5.89009	5.53136	3.87133	4.9402	4.29282	3.17849	3.87195	3.00757	3.13799	2.48932	2.64799	2.76182	3.16324	5.10138	5.26504	5.28765	6.38057	11.6401	11.4122	12.1755
LOC_Os01g02610	0	0	0	0	0	0	0.063753	0	0	0	0.059883	0	0.027369	0	0.138213	0.02795	0	0	0	0.06799	0.088423	0.0299	0.017732	0	0.099006	0	0	0	0	0.070183	0.04903	0.042217	0	0	0	0
LOC_Os01g02629	0	0	0	0	0	0	0	0	0	0	0	0	0	0	0	0	0	0	0	0	0	0	0	0	0	0	0	0	0	0	0	0	0	0	0	0
LOC_Os01g02650	0.01807	0.053855	0.014909	0.029845	0.021681	0.006112	0.01394	0.022166	0.006877	0.035116	0.009317	0.005154	0.001446	0.003464	0.013847	0.013058	0.021009	0.031193	0.023642	0.01743	0.018669	0.009136	0.006351	0.027234	0.013067	0.015969	0.002138	0.005304	0.003673	0.012341	0.003739	0	0	0	0.007189	0.005603
LOC_Os01g02660	0	0	0	0	0	0	0	0	0	0	0	0	0	0	0	0.018345	0	0	0	0	0	0.037278	0.033204	0	0.062152	0.068737	0	0	0	0	0	0	0	0.001935	0.007015	0
LOC_Os01g02670	0	0	0	0	0	0	0	0	0	0	0	0	0	0	0	0	0	0	0	0	0	0	0	0	0	0	0	0	0	0	0	0	0	0	0	0
LOC_Os01g02680	0	0	0	0	0	0	0	0	0	0	0	0	0	0	0	0	0	0	0	0	0	0.076281	0	0.053429	0	0	0	0.028195	0	0	0.061054	0	0	0.116106	0.124894	0.027251
LOC_Os01g02690	0.642137	0.25362	0.30568	0.563977	0.584209	0.424348	0.694234	0.342374	0.21372	0.37965	0.427263	0.532582	0.697339	0.86324	0.520164	0.800303	0.347213	0.468382	0.382692	0.395321	0.354769	0.606092	0.318396	0.428812	0.26689	0.381334	0.734979	0.544552	0.356514	0.974647	0.465462	0.759152	0.888363	0.725308	0.856572	0.550253
LOC_Os01g02700	4.93464	6.24947	5.79043	9.18773	8.70086	14.3223	10.4247	10.1231	10.3131	6.81598	7.3197	9.65618	14.1182	15.2939	16.578	10.1484	9.42612	6.7216	2.46715	5.38404	5.57329	8.32195	8.68844	7.146	9.61898	7.66082	4.64298	6.6194	6.03408	14.6161	14.2869	11.2007	14.3672	14.9559	13.0588	15.1631
LOC_Os01g02710	21.405	20.5667	21.7861	35.5517	20.4286	41.1788	38.5626	26.8962	39.9913	18.3813	22.7095	36.7767	62.7313	56.7483	55.9352	37.2278	33.3898	37.6745	16.4114	20.8736	22.6553	18.3257	22.9067	19.465	24.6023	34.0639	11.4874	23.7838	16.2319	36.4415	30.4358	25.1112	24.363	48.6932	39.1893	46.3679
LOC_Os01g02720	18.7528	14.2918	18.2136	14.0769	15.8254	25.4927	21.3375	15.4605	20.2774	15.8978	17.1064	18.4183	28.7458	25.8946	22.8238	21.6442	21.0255	23.3164	15.0331	19.3635	19.7325	17.1271	20.8549	14.7685	18.3946	19.4685	24.2852	26.1896	23.7405	26.0544	31.2104	31.5111	29.2732	22.5748	23.4267	19.6503
LOC_Os01g02730	0.768874	0.763454	0.593336	1.3623	0.539718	2.86141	1.78647	0.708744	1.78149	0.713199	0.638214	0.778677	1.91872	2.40968	1.54094	1.96973	1.37131	0.99381	0.633918	0.964627	0.79057	0.578535	1.40626	1.13307	0.868378	1.41894	0.092373	0.39909	0.167804	0.678423	0.563772	0.600685	0.702616	1.17115	0.657735	1.55726
LOC_Os01g02740	0.056195	0.040261	0.037998	0.089923	0.060294	0.181436	0.135507	0.027724	0.021726	0.007998	0.043498	0.053919	0.097776	0.176919	0.07915	0.122003	0.059075	0.089342	0.049222	0.086101	0.037485	0.100584	0.052874	0.022478	0.085126	0.112661	0.007755	0.033054	0	0.032568	0.065828	0.040832	0.052347	0.07566	0.054488	0.079725
LOC_Os01g02750	3.01473	2.96769	2.07347	0.722942	1.59599	4.52649	2.82821	1.08016	2.20242	0.99112	1.39829	1.25772	2.27609	2.29414	1.15612	3.93134	3.57757	1.4062	2.16645	0.932534	2.15455	2.11816	2.70961	2.08137	2.96862	1.53888	0.778149	1.15347	0.869807	1.6577	0.4839	0.360033	0.860909	2.05688	2.33764	1.72629
LOC_Os01g02760	3.491	3.70222	3.62358	3.23959	3.66147	3.04146	4.72291	3.80105	3.68478	2.53496	2.31861	3.68847	5.67643	5.64466	3.50651	3.53653	2.95565	5.22652	2.33597	2.85159	2.65748	1.95649	1.73419	1.81797	1.38732	1.09812	1.82046	1.54842	2.02259	2.37644	2.04213	3.04151	2.847	2.74844	2.4325	1.9545
LOC_Os01g02770	8.58333	8.97358	9.73913	11.6061	9.53143	11.988	8.73561	9.75205	7.9874	8.93413	9.97961	11.5446	13.2858	14.9689	13.466	9.87292	10.5826	10.3237	6.85469	7.94303	6.70885	5.60547	6.35986	7.21666	3.60249	4.38777	3.88203	4.99393	4.0955	7.34056	7.28184	6.19691	5.20373	7.97593	4.03235	6.61819
LOC_Os01g02780	0.224604	0	0.136569	0	0.109641	3.12384	2.26394	0.218817	1.82281	0.078252	0.518048	0.45296	0.306399	2.06009	0.288455	0.215881	0.089561	0.115919	0.024149	0.453952	0.626042	0.27213	0.444193	0.064167	0.058658	0.04992	0	0.129982	0	0.091951	0.193949	0.159253	0	0.191094	0.13457	0.11809
LOC_Os01g02790	0.302314	0	0.380009	0	0.265128	0.756445	0.780562	0	0.324092	0	0.032353	0	0	0.416532	0.155373	0.049464	0	0	0.050508	0.241165	0	0	0.257094	0.085543	0	0	0	0	0.019669	0	0	0	0	0.123565	0.150737	0
LOC_Os01g02800	1.9649	0.984681	1.19626	0.552716	1.38194	1.69293	2.16348	0.847598	1.71616	0.659778	0.649441	1.44469	1.54482	2.34434	1.84635	1.09315	1.12479	1.42921	0.699528	0.74234	0.564065	0.528658	1.66713	1.24603	1.48048	0.882095	0.890956	1.16067	0.512982	1.24497	0.686086	1.00335	0.840222	0.699792	1.25266	1.872
LOC_Os01g02810	0.35186	0.067316	0.33064	0	0.337791	0.237636	0.295183	0.260092	0.547882	0.220429	0.30755	0.482841	0.374421	0.216751	0.106074	0.289337	0.2244	0.334063	0.102152	0.424313	0	0.163498	0.25228	0.133055	0.551305	0.372547	0.309394	0.283054	0.116452	0.493645	0.234356	0.415586	0.179804	0.28636	0.512535	0.335922
LOC_Os01g02830	1.33688	0.933064	0.944198	0.349286	1.40277	3.92727	2.70173	0.795619	2.27444	0.554985	0.887914	1.87634	2.83154	3.77368	3.4922	1.36882	1.30102	1.54588	0.870458	1.50666	0.811087	0.867182	2.28053	1.31243	1.40307	0.613491	0.834654	0.83225	0.420646	1.07861	1.31055	1.31924	1.24974	1.11578	1.17812	1.34397
LOC_Os01g02840	0.290333	0	0.209438	0.095936	0.333938	1.7763	0.677613	0.144064	0.228139	0.108996	0.219938	0.77433	3.6158	2.04319	2.91109	0.339272	0.305793	0.351202	0.134876	0.385032	0.254376	0.097401	0.39719	0.292593	0.454868	0.183407	0.103184	0.203151	0.06367	0.183767	0.702308	1.14241	1.04862	0.705185	0.342359	0.299095
LOC_Os01g02850	0.985015	1.32582	2.2257	0	0	0	1.15463	1.08778	2.07255	1.70484	1.40332	1.99544	16.6528	12.3445	23.1679	1.25505	1.32772	2.64316	1.39783	1.55108	0	0	1.3414	0.575478	0.823996	0.503577	0.558316	0.720817	0	0.616246	5.13119	3.17191	3.8684	2.12481	2.00934	1.81581
LOC_Os01g02860	0.494016	0.270929	0.760477	0.519752	0.389011	1.14095	0.75487	0.419393	0.807233	0.45938	0.604969	0.990027	1.77153	2.324	1.57074	1.20115	0.836668	0.961836	0.619325	0.88128	0.626358	0.427353	0.820031	0.427013	0.421968	0.34256	0.565139	0.575579	0.367181	0.636556	2.26103	2.22526	1.75171	0.94747	1.07792	1.22965
LOC_Os01g02870	18.4298	14.2326	23.6054	20.4255	22.6735	8.26993	10.5631	14.704	7.49013	28.3408	32.0077	14.6036	19.2181	15.8839	11.2693	21.5041	19.8586	20.3919	11.5412	25.3302	14.2151	10.8177	5.83322	8.16581	4.17268	4.50424	7.41825	11.313	7.07497	19.7385	32.0856	24.4925	24.76	32.9257	18.7624	22.846
LOC_Os01g02880	16.1134	14.097	16.8188	6.34574	7.46185	11.549	12.6297	6.02285	12.4136	7.33528	8.08469	11.1407	21.4216	19.7335	16.1702	20.2457	20.4281	22.2186	16.1041	15.4872	15.3427	7.0884	12.0216	6.39642	14.7977	12.6186	27.7495	30.3162	23.5374	32.737	90.1855	79.0434	66.666	50.9843	78.0962	56.395
LOC_Os01g02884	23.8205	25.1376	22.0719	17.6175	16.4512	20.9341	24.3099	16.9008	23.6037	19.6813	18.3504	21.952	39.808	37.5089	38.8839	31.8012	35.1065	30.4673	27.0509	24.181	25.407	20.4978	24.1824	22.0712	20.6038	19.6553	30.2452	29.2277	24.3742	32.5342	45.0124	46.0404	44.0544	33.3638	37.6363	36.264
LOC_Os01g02890	0.057593	0.041928	0.055531	0	0.192944	0.211	0.208798	0.094063	0.114001	0.252037	0.091889	0	0.391945	0.516286	0.446304	0.03044	0.190701	0.16918	0.093444	0	0.141057	0.090599	0.260978	0.389384	0.087253	0.098462	0	0	0.059628	0.04469	0.496065	0.527233	0.361078	0.130668	0.684101	1.13001
LOC_Os01g02900	1.26862	4.30264	1.47791	2.45639	3.00847	1.40128	0.504489	0.983864	0.982926	8.28478	5.82518	0.990991	2.58697	2.50598	2.01497	1.85223	1.12024	1.24508	2.30754	3.12519	2.07853	3.00394	4.04897	3.28911	7.21952	7.28665	19.0761	9.54136	12.8013	15.4162	23.6225	21.1384	26.2899	11.7658	49.3038	17.5691
LOC_Os01g02910	0.12438	0.096919	0	0.187143	0.241568	0	0	0.211148	0	0.84293	0.966584	0.187648	0	0.359362	0.486802	0.409298	0.459875	0.433365	0	0.071813	0.124185	0.082126	0	0.218291	0	0.043003	0.235912	0.185977	0.292128	0.535862	0.735534	0.979524	0.92214	0.896289	0.918502	0.515006
LOC_Os01g02920	3.84252	2.36545	4.82504	5.01074	5.20948	3.67628	5.45933	4.15066	5.35972	4.40053	4.47824	3.47854	7.44505	7.07705	6.54036	4.9503	4.72481	3.74489	4.55957	6.01594	4.55543	4.70932	5.22325	5.60258	12.6879	12.9942	11.2386	12.4462	12.8401	16.0276	23.0293	18.707	17.7706	16.7024	37.6222	21.8288
LOC_Os01g02930	0	0	0	0	0.040418	0.181621	0.043842	0	0	0.208365	0.097579	0	0.039169	0	0	0	0	0	0	0	0	0.046473	0.03931	0.07837	0	0	0.275042	0.163083	0.062397	0.963012	2.06639	1.26931	1.47548	3.69748	5.35325	4.92864
LOC_Os01g02940	0.15296	1.85491	0.688937	0.597582	0.957985	0	0.090793	0.338859	0.028965	1.64676	1.16027	0.22273	0.386786	0.394182	0.538631	0.237239	0.330326	0.185523	0.12752	0.148788	0.552536	0.390215	0.146353	0.103837	0.388605	0.619152	2.49001	1.95216	2.66608	4.9366	5.71943	6.9043	8.58878	16.8169	10.0806	11.3118
LOC_Os01g02950	0	0	0	0	0	0	0.074796	0.072842	0	0	0.136227	0	0.086783	0	0	0	0	0	0	0	0	0	0	0	0	0	0	0.045832	0	0.052436	0	0.048672	0.068559	0	0.078238	0
LOC_Os01g02960	17.7838	20.7664	16.7689	27.0265	21.7957	26.1588	24.61	19.3276	22.3141	22.2181	24.9979	26.0965	31.3527	32.9809	29.649	18.5318	23.1599	25.6248	16.7934	18.1051	15.3272	22.1172	21.7876	20.1376	35.7465	30.5554	39.4436	37.1297	35.0861	43.7876	37.8422	40.8275	40.9563	26.6884	24.5805	26.3186
LOC_Os01g02970	0	0	0	0	0	0	0	0	0	0	0	0	0	0	0	0	0	0	0	0	0	0	0	0	0	0	0	0	0.218909	0.144674	0	0	0	0	0	0
LOC_Os01g02980	0	0	0	0	0	0	0	0	0	0	0	0	0	0	0	0	0	0	0	0	0	0	0	0	0	0	0	0.077927	0	0	0	0	0	0	0	0
LOC_Os01g02990	0	0	0	0	0	0	0	0	0	0	0	0	0	0	0	0	0	0	0	0	0	0	0	0	0	0	0	0	0	0	0	0	0	0	0	0
LOC_Os01g03010	0	0	0	0	0	0	0	0	0	0	0	0	0	0	0	0	0	0	0	0	0	0.475689	0.272702	0.094674	0	0	0	0	0	0	0	0	0	0	0	0
LOC_Os01g03020	23.931	19.3913	24.7851	22.1303	25.0658	42.0964	50.7074	26.6451	49.0743	23.0542	26.3827	35.3409	66.0676	65.1844	61.9349	23.125	23.2967	25.1492	22.8782	28.8165	27.9787	27.456	39.7643	24.4543	31.8889	25.7322	15.637	16.4421	13.6454	12.1699	30.9019	39.2627	32.8491	24.2092	28.3518	24.4686
LOC_Os01g03030	7.92596	6.36864	8.20959	7.66805	5.23086	7.34001	6.82336	4.63336	7.7596	3.50133	6.15355	8.92604	11.2858	10.4827	9.87569	6.73742	6.54012	6.17569	6.53163	10.5484	5.71514	5.4508	7.73661	5.23375	10.2328	9.30224	13.5868	14.94	11.4156	11.6569	23.6859	21.2724	19.0694	10.1787	15.862	10.0007
LOC_Os01g03040	284.894	177.674	268.527	249.567	250.158	269.499	277.095	278.304	281.954	229.392	233.46	262.738	114.305	136.857	124.589	255.227	256.412	244.27	294.883	256.604	289.558	285.164	287.229	287.675	251.483	255.315	230.791	211.345	228.332	226.138	99.8625	104.422	118.437	219.829	205.227	230.856
LOC_Os01g03050	6.14019	5.11692	5.4237	6.28791	4.96427	7.68426	6.8859	4.728	6.30522	4.68129	4.45148	6.0227	5.87656	6.20117	4.83992	10.531	8.83823	9.82887	7.74598	5.47143	5.70413	6.15979	6.09359	6.7258	18.3689	17.7946	35.0491	24.5134	25.5986	19.7091	21.3152	19.903	21.7482	13.5355	23.3059	14.0161
LOC_Os01g03060	19.0267	14.4433	22.6244	18.3103	19.1544	24.2004	26.4488	20.2651	30.8287	17.0006	18.2065	23.99	34.1677	35.4599	33.8448	23.8303	21.9097	24.8635	31.5086	38.0236	33.368	32.0274	43.8145	28.889	76.7936	71.1039	69.1561	51.9523	50.0114	37.4495	53.8536	49.0889	52.6	29.6949	37.676	30.9544
LOC_Os01g03070	34.4667	22.5927	27.787	20.5649	30.8651	52.5826	53.3741	23.8825	47.9348	27.5143	31.7646	41.0358	54.4724	58.7584	52.6161	49.6393	51.52	55.1447	28.7696	31.4475	34.7977	30.06	52.1725	29.4109	48.9625	46.9789	141.958	112.75	103.704	75.9795	112.968	116.907	110.993	52.0067	94.3518	61.561
LOC_Os01g03080	0	0	0	0	0	0	0	0	0.283675	0.212959	0	0	0.247735	0	0.532329	0	0.078767	0	0	0	0	0.661403	0.7764	0.163691	2.40797	1.10001	4.88167	1.0862	1.55101	1.31771	2.00751	3.51431	4.04859	0.919108	4.0184	1.38282
LOC_Os01g03090	26.7042	18.8369	29.6666	25.8603	23.1793	28.9868	31.9498	25.4582	31.123	21.4269	20.8228	26.6074	32.3869	32.0514	33.7226	26.7334	24.5695	23.4779	23.1826	30.5684	24.4639	24.5558	26.2522	22.2444	31.3411	32.2469	35.0059	38.7274	40.1133	45.9175	53.1597	43.1268	39.3254	29.136	36.6587	32.6617
LOC_Os01g03100	0.72108	0.651776	0.090892	0	0.44591	0.39472	0.292817	0.110973	0.482718	0.222358	0.270109	0.552044	0.427828	0.85439	1.06648	0.521231	1.18358	0.502369	0.321463	0.49748	0.614008	0.440799	0.244448	0.22339	0.568624	0.476582	0.333743	0.520164	0.177914	1.08458	1.20951	1.05795	0.774839	1.18672	1.23804	1.03258
LOC_Os01g03110	8.15503	9.69639	9.82004	5.5138	8.47834	12.4125	13.2934	8.74346	11.0014	8.61511	8.26869	10.6973	34.4718	25.2429	24.741	14.5422	12.2211	13.6334	5.9111	7.93384	8.65755	5.35948	6.75819	4.75531	12.4557	13.8448	27.5323	29.8615	32.5063	33.9192	42.4848	43.3895	40.2327	22.2019	34.1548	22.457
LOC_Os01g03130	0.508661	0.280367	0.416823	0.37022	1.34166	0.669495	0.163279	0.326722	0.374106	0.449057	0.206416	0.133295	0.856062	0.404383	0.878671	0.287433	0.325051	0.357576	4.35422	4.15179	2.78525	1.86103	3.08952	2.75849	1.71153	2.00252	0.481966	0.775875	0.669914	0.495906	0.517144	0.27689	0.165125	0.889912	1.83696	0.761867
LOC_Os01g03144	32.9024	28.1873	32.7635	20.656	19.9169	23.4862	32.2512	24.5248	28.5476	19.7318	19.4495	26.8248	31.85	32.7468	31.1119	38.6685	35.5739	33.4535	31.2374	32.6655	33.4102	25.2488	27.2667	23.8525	30.3792	31.385	28.7416	31.4621	29.0428	39.1588	33.7984	36.2506	37.9468	41.8614	39.7106	43.9192
LOC_Os01g03160	6.67245	5.74502	7.56215	7.47048	5.98145	8.91756	9.52625	5.90155	9.43868	6.39625	5.78336	8.13203	12.7968	14.3053	11.787	9.87771	10.0767	10.8834	5.85103	6.9885	6.37148	6.85832	7.82593	5.36206	12.8719	12.6364	20.153	19.3357	16.6075	18.7554	22.9397	18.2833	19.4483	19.0531	21.2972	16.667
LOC_Os01g03170	0.037066	0	0	0	0.032929	0.413662	0.043708	0	0	0.01208	0	0	0	0.052207	0.107677	0.039915	0.118607	0.128842	0.036319	0.008178	0.389277	0.21282	0.090695	0.06318	0.781157	0.381253	0.136138	0.106462	0.186616	0.025495	0	0.026813	0.048985	0	0.058107	0
LOC_Os01g03180	0.323276	0	0.05167	0.263735	0.094585	0	0	0	0.09443	0.248644	0	0.145935	0.382096	0.323964	0.248496	0.077213	0.029177	0.522457	0.066358	0	0	0.06029	0	0.052777	0.095949	0	0	0.145005	0	0.220383	0.391362	0.347139	0.103881	0.322801	0.148098	0.162516
LOC_Os01g03190	0	0	0	0	0	0	0	0	0	0	0	0	0	0	0	0	0	0	0	0	0	0	0	0	0	0	0	0	0	0	0	0	0	0	0	0
LOC_Os01g03200	0.071797	0	0.06754	0	0.014451	0	0.108497	0.008781	0.041495	0.091261	0.01108	0.01596	0.053531	0.087252	0.138638	0.063507	0.026524	0.088249	0.014807	0.073807	0	0.062279	0.025619	0.012861	0.037828	0.111433	0.137675	0.224937	0.171413	0.165403	0.437089	0.241163	0.250451	0.162153	0.175584	0.106183
LOC_Os01g03210	0	0	0	0	0	0	0	0	0	0	0	0	0	0	0	0	0	0	0	0	0	0	0	0	0	0	0	0	0	0	0	0	0	0	0	0
LOC_Os01g03220	0	0	0	0	0	0	0	0	0	0	0	0	0	0	0	0	0	0	0	0	0	0	0	0	0	0	0	0	0	0	0	0	0	0	0	0
LOC_Os01g03230	0	0	0	0	0	0	0	0	0	0	0	0	0	0	0	0	0	0	0	0	0	0	0	0	0	0	0	0	0	0	0	0	0	0	0	0
LOC_Os01g03240	0	0	0	0	0	0	0	0	0	0	0	0	0	0	0	0	0	0	0	0	0	0	0	0	0	0	0	0	0	0	0	0	0	0	0	0
LOC_Os01g03250	0	0	0	0	0	0	0	0	0	0	0	0	0	0	0	0	0	0	0	0	0	0	0	0	0	0	0	0	0	0	0	0	0	0	0	0
LOC_Os01g03260	0	0	0	0	0	0	0	0	0	0	0	0	0	0	0	0	0	0	0	0	0	0	0	0	0	0	0	0	0	0	0	0	0	0	0	0
LOC_Os01g03270	0	0	0	0	0	0	0	0	0	0	0	0	0	0	0	0	0	0	0	0	0	0	0	0	0	0	0	0	0	0	0	0	0	0	0	0
LOC_Os01g03280	0	0	0	0	0	0	0	0	0	0	0	0	0	0	0	0	0	0	0	0	0	0	0	0	0	0	0	0	0	0	0	0	0	0	0	0
LOC_Os01g03290	0	0	0	0	0	0	0	0	0	0	0	0	0	0	0	0	0	0	0	0	0	0	0	0	0	0	0	0	0	0	0	0	0	0	0	0
LOC_Os01g03300	0	0	0	0	0	0	0	0	0	0	0	0	0	0	0	0	0	0	0	0	0	0	0	0	0	0	0	0	0	0	0	0	0	0	0	0
LOC_Os01g03310	21.0503	17.3126	29.6845	69.2827	34.5642	42.4378	32.6371	39.9332	35.8813	47.4004	46.2749	39.1559	136.33	96.2201	620.247	32.1052	39.3724	45.0955	47.8178	83.9686	60.413	266.865	225.17	294.351	1380.94	1246.51	2387.87	4841.92	4625.93	2947.56	2627.48	2463.93	2231.77	2974.52	2774.35	3503.37
LOC_Os01g03320	4.2314	6.03928	7.98478	7.30478	6.48501	5.19013	17.3742	6.30991	2.46143	3.76895	5.21752	6.22739	12.7262	15.0414	45.8687	8.71395	5.03893	11.0371	10.2842	33.6572	18.9513	17.9258	12.8663	15.3472	218.864	165.997	519.905	1201.78	1080.08	749.493	729.595	637.75	517.668	1370.89	1467.1	1799.87
LOC_Os01g03330	0	0	0	0	0	0	0	0	0	0	0	0	0	0	0	0	0	0	0	0	0	0	0.09136	0	0.025883	0.003432	0	0.06954	0.27387	0.044863	0.084869	0.142468	0.046471	0.116064	0.046453	0.035509
LOC_Os01g03340	0	0	0	0.299417	0	0	0.044148	0	0	0	0	0	0	0	0	0.063067	0	0	0	0	0	0.214559	0.153102	0.057883	2.00022	0.452508	6.8848	9.29023	19.0323	6.27882	42.951	14.7321	26.6762	32.5765	68.707	46.9025
LOC_Os01g03350	0	0	0	0	0	0	0	0	0	0	0	0	0	0	0	0	0	0	0	0	0	0	0	0	0	0	0	0	0	0	0	0	0	0	0	0
LOC_Os01g03360	0	0	0	0	0	0	0	0	0	0	0	0	0	0	0	0.036142	0	0	0	0	0	0	0	0	0	0	0.366951	0.301984	0.907545	0.289359	1.529	0.637741	0.975874	0.866161	2.93113	1.61948
LOC_Os01g03370	0	0	0	0	0	0	0	0	0	0	0	0	0	0	0	0	0	0	0	0	0	0	0	0	0	0	0	0	0	0	0	0	0	0	0	0
LOC_Os01g03380	0	0	0	0	0	0	0	0	0	0	0	0	0	0	0	0	0	0	0	0	0	0	0	0	0	0	0	0.041377	0	0	0	0	0	0	0	0
LOC_Os01g03390	0.872892	0.137199	2.24566	0.456715	0.594771	3.32061	4.70607	0.486509	2.23983	0.611399	0.7557	1.54266	1.82784	1.94103	3.83594	3.09032	2.67883	3.08195	2.3073	3.47592	2.22594	0.80873	2.25922	0.943869	6.09791	7.0387	12.9155	23.2472	13.1484	11.8331	27.1548	19.3266	13.008	46.2439	99.6891	38.8186
LOC_Os01g03400	0	0	0	0	0	0	0	0	0	0	0	0	0	0	0	0	0	0	0	0	0	0	0	0	0	0	0	0	0	0	0	0	0	0	0	0
LOC_Os01g03410	0	0	0	0	0	0	0	0	0	0	0	0	0	0	0	0	0	0	0	0	0	0	0	0	0	0	0	0	0	0	0	0	0	0	0	0
LOC_Os01g03420	0	0	0	0	0	0	0	0	0	0	0	0	0	0	0	0	0	0	0	0	0	0	0	0	0	0	0	0	0	0	0	0	0	0	0	0
LOC_Os01g03429	0	0	0	0	0	0	0	0	0	0	0	0	0	0.072611	0	0	0	0	0	0	0	0	0	0	0	0	0	0	0	0	0	0	0	0	0	0.086361
LOC_Os01g03440	0	0	0	0	0	0	0	0	0	0	0	0	0	0	0	0	0	0	0	0	0	0	0	0	0	0	0	0	0	0	0	0	0	0	0	0
LOC_Os01g03452	0	0	0	0	0	0	0	0	0	0	0	0	0	0	0	0	0	0	0	0	0	0	0	0	0	0	0	0	0	0	0	0	0	0	0	0
LOC_Os01g03464	0	0	0	0	0	0	0	0	0	0	0	0	0	0.079137	0	0	0	0	0	0	0	0	0	0	0	0	0	0	0	0	0	0	0	0	0	0.094123
LOC_Os01g03480	2.61626	0.713341	2.70443	0	0.519394	1.92614	3.44068	1.52494	1.64518	1.83388	0.880643	2.31664	4.50255	2.98861	6.31112	2.16076	2.13353	1.94795	1.56506	1.62762	1.05847	1.69738	1.82454	2.40327	2.283	3.27108	1.76926	1.23329	1.2267	2.18758	4.08664	2.30716	3.31151	0.814255	2.42719	2.13085
LOC_Os01g03490	0.755814	0.254727	0.493432	0.646379	0.275052	0.942128	1.25745	0.318545	0.4752	0.385621	0.67701	0.758547	2.65209	2.11721	1.58707	1.05883	0.986768	0.530595	0.779754	0.808189	0.755253	0.674237	1.22122	0.375105	0.775549	0.778908	0.750375	0.862408	0.733182	1.45301	1.72721	1.28077	0.733421	1.12678	0.928945	0.803217
LOC_Os01g03500	2.38918	1.83187	2.34514	2.26491	1.43515	3.47578	2.78653	1.42249	2.66865	1.31561	2.62024	2.28851	5.25035	4.94403	3.76923	2.55419	2.38039	2.3726	0.838441	2.13729	2.69192	1.51044	2.25005	1.45358	3.06801	3.37081	3.47528	3.46253	2.64175	3.44815	5.08833	5.30382	5.291	3.35192	4.36075	2.54751
LOC_Os01g03510	10.3798	7.81825	10.2662	5.11662	7.12842	11.3164	11.3394	5.56623	9.88354	5.97326	6.32994	9.5836	13.5585	17.2368	10.0952	14.0569	10.7842	11.0289	8.12571	11.6444	11.3082	7.57134	10.0635	6.81614	13.5717	13.0664	32.3411	27.9761	22.267	33.4952	25.6917	21.6367	25.0281	15.5034	31.6693	18.2434
LOC_Os01g03520	12.7124	12.941	12.3332	11.531	10.5481	15.3752	14.7066	10.4162	13.6786	12.0757	12.3471	14.8206	19.9214	20.9592	20.6314	14.1416	14.6799	14.9304	12.0472	11.4692	12.6269	12.06	14.4737	11.4615	14.8155	13.9203	22.0706	22.2936	20.4483	26.5565	21.6793	21.1089	20.1548	17.1047	23.255	19.8896
LOC_Os01g03530	0.503005	0.282851	0.74169	0.919927	0.595092	0.761626	0.483847	0.386892	0.525111	0.234617	0.404513	0.55589	0.56664	0.272285	0.327705	0.723322	0.455045	0.527822	0.450369	0.441164	0.48184	0.533037	0.415639	0.283918	0.622653	0.173495	0.519284	0.46853	0.292702	0.375589	0.317276	0.342369	0.141712	0.511476	0.287746	0.126503
LOC_Os01g03549	63.9177	51.0355	59.0333	64.2733	56.4123	62.9848	62.8537	59.5614	61.9449	46.2262	50.3951	75.3104	39.0947	40.931	34.5583	86.8423	76.922	70.4452	63.2019	56.474	53.0509	56.1392	52.9729	56.4488	43.2754	38.9987	25.9362	39.9687	28.7326	71.8887	17.128	17.5534	16.3655	63.0187	35.0232	49.0709
LOC_Os01g03570	14.7427	12.2241	12.0424	9.86881	9.25486	13.1074	12.1059	11.8729	12.2325	8.74374	9.24136	11.618	10.1542	10.0443	8.38446	23.6547	20.7105	16.8931	13.5026	14.7957	14.157	16.8825	15.8431	14.2168	21.0295	19.9537	5.79588	7.6273	6.32031	13.0296	8.39315	8.74384	5.99822	13.1585	6.03962	8.07926
LOC_Os01g03580	0	0	0	0	0	0	0	0.016744	0	0	0	0	0	0	0	0	0	0	0	0	0	0	0.002348	0	0	0	0	0	0	0.015948	0	0.003713	0	0	0	0
LOC_Os01g03590	0	0	0	0	0	0	0	0	0	0	0	0	0	0	0	0	0	0	0	0	0	0	0	0	0	0	0	0	0	0	0	0	0	0	0	0
LOC_Os01g03600	0	0	0	0	0	0	0	0	0	0	0	0	0	0	0	0	0	0	0	0	0	0	0	0	0	0	0	0	0	0	0	0	0	0	0	0
LOC_Os01g03610	0	0	0	0	0	0	0	0	0	0	0	0	0	0	0	0	0	0	0	0	0	0	0	0	0	0	0	0	0	0	0	0	0	0	0	0
LOC_Os01g03620	0	0	0	0	0	0	0	0	0	0	0.031514	0	0	0	0	0	0	0	0	0	0	0.153683	0.094894	0	0.117204	0.029352	0	0.04714	0	0	0	0.06419	0.102175	0.047859	0	0.03604
LOC_Os01g03630	0	0	0	0	0	0	0	0	0	0	0	0	0	0	0	0	0	0	0	0	0	0	0	0	0	0	0	0	0	0	0	0	0	0	0	0
LOC_Os01g03640	0	0	0	0	0	0	0	0	0	0	0	0	0	0	0	0	0	0	0	0	0	0	0	0	0	0	0	0	0	0	0	0	0	0	0	0
LOC_Os01g03650	27.7116	21.8808	27.7919	26.4371	23.3587	51.1049	45.0527	25.0828	43.0303	28.338	28.4153	40.2447	59.173	61.7869	64.9598	22.1642	20.6021	24.6585	31.2475	30.0312	39.5332	31.4434	46.6668	23.083	37.8023	31.7012	28.0555	37.4088	30.8712	26.0245	51.4269	52.8327	54.1149	28.106	36.4422	35.2447
LOC_Os01g03660	8.40177	5.19067	9.09154	3.96878	6.33493	25.1581	18.2974	9.17923	19.5063	5.85799	6.46756	13.5177	25.0824	23.6939	22.3791	5.77234	5.35289	8.27592	8.3364	9.54311	13.8629	5.70177	19.0951	6.0598	13.3252	9.00267	4.09697	5.40162	3.78933	2.0783	5.28812	6.2763	5.40716	6.34931	8.70201	7.24339
LOC_Os01g03670	0	0	0	0	0	0	0.068613	0	0.109591	0	0	0	0	0.028405	0	0	0	0	0	0	0	0	0.147648	0.066416	0.0774	0.080283	0.050586	0	0	0	0	0	0	0	0	0
LOC_Os01g03680	0	0.09167	0	0	0	0	0	0	0	0	0	0.091898	0.075358	0	2.30495	0.143709	0	0	0	0	0	0.299469	0.094239	0.12463	1.35721	1.04059	59.5406	109.683	81.9714	55.3129	15.5848	5.34321	7.0123	0.175205	0.41243	0.445277
LOC_Os01g03690	0.515547	0.517976	1.00934	0.66164	0.784099	1.18828	1.40672	0.340892	0.924156	0.349506	0.727753	0.851844	3.12798	2.91118	2.44954	1.09822	0.856629	0.644555	2.72686	4.96084	2.71375	10.0441	14.0356	5.46244	8.74293	7.04347	1.00064	1.54795	0.77648	1.54769	2.48772	2.9404	3.30836	0.857488	3.24585	1.32669
LOC_Os01g03710	1.15434	2.56855	1.25968	2.52039	1.57567	3.47268	2.67128	1.30042	1.58531	1.72958	1.35699	2.31127	1.1243	1.35802	0.780739	0.317519	0.21069	0.739529	1.64142	2.67811	1.51175	1.85663	3.08535	2.76757	2.78458	2.84556	2.18458	1.51267	2.65396	0.826384	1.56665	2.01045	0.985275	0.425236	4.06923	0.950844
LOC_Os01g03720	0.057272	0	0	0	0	0.961827	0.572278	0	0.379562	0	0.07572	0.43298	0.416374	0.339583	0.250072	0.478519	0.234827	0.113165	0.046867	0	0.158966	0.049441	0.048044	0	0.477045	0.243766	0.038029	0.370445	0	0.504779	0.476826	0	0	0.079155	1.4507	0.128561
LOC_Os01g03730	1.5114	1.15998	1.73007	2.59305	2.56338	2.71074	5.93263	0.866553	5.26055	2.19431	2.64615	2.92936	10.2257	8.72811	6.43363	4.36251	4.19882	4.27337	2.05659	1.74775	1.65698	1.62665	3.43747	1.57241	3.58461	5.18496	31.7571	30.7073	29.7102	52.51	41.9616	43.5789	30.5036	18.0257	56.5863	25.4102
LOC_Os01g03740	0	0.010538	0.056342	0	0.043364	0	0.034295	0.056763	0	0	0.026333	0	0.037672	0	0.053551	0.00647	0.046554	0.075662	0	0.014065	0	0.069506	0.063385	0.025574	0.018678	0.221622	0.176479	0.236806	0.249359	0.154574	0.207972	0.162945	0.213729	0.227953	0.307961	0.1622
LOC_Os01g03750	7.93692	5.44691	6.42361	5.37365	6.74831	8.50018	10.5673	8.45978	6.2574	6.69059	5.28829	7.26024	7.5782	10.7432	11.1992	12.2344	13.9261	13.7479	7.77504	8.45368	9.32735	9.78084	11.219	7.99777	17.4807	19.2813	32.4363	25.8038	29.1088	34.5057	29.5604	25.3382	29.4385	20.6928	36.9415	23.6128
LOC_Os01g03760	24.5739	16.9939	21.8612	22.3892	21.8764	36.8364	33.746	19.8154	34.1254	19.1457	19.6355	33.3508	39.1777	44.3087	40.8792	41.1571	43.3027	43.9279	25.6637	26.1606	27.2088	29.2099	39.5419	26.992	68.076	61.5525	196.697	146.071	152.716	93.9903	139.009	132.089	136.873	54.6141	83.5023	65.0056
LOC_Os01g03770	0	0	0	0	0	0	0	0	0	0	0	0	0	0	0	0	0	0	0	0	0	0	0	0	0	0	0	0	0	0	0	0	0	0	0	0
LOC_Os01g03780	0.001273	0	0.031019	0	0	0	0.007697	0.005286	0.007801	0	0	0	0	0	0	0	0.002564	0	0.009972	0	0.003336	0	0	0.004844	0.018185	0	0	0.00565	0	0.005345	0	0	0	0	0.00153	0.005096
LOC_Os01g03790	0	0	0	0	0	0	0	0	0	0	0	0	0	0	0	0	0	0	0	0	0	0	0	0	0	0	0	0	0	0	0	0	0	0	0	0
LOC_Os01g03800	0	0	0	0	0	0	0	0	0	0	0	0	0	0	0	0	0	0	0	0	0	0	0	0	0	0	0	0	0	0	0	0	0	0	0	0
LOC_Os01g03810	3.01016	1.0792	2.52854	2.67371	1.50235	1.42418	1.55014	1.52016	2.0484	2.15615	2.66674	3.12135	1.25534	1.6149	1.83889	3.46051	3.23984	2.97809	2.40184	2.55707	1.86681	2.17853	2.12966	2.4174	2.84275	2.82868	4.22363	3.33259	2.69604	3.45371	2.47254	3.3881	3.72325	2.55305	2.24316	2.34957
LOC_Os01g03820	52.4495	35.5804	51.0703	44.8353	45.1352	49.632	45.0121	35.3163	45.2697	44.599	48.2901	57.2534	67.4714	71.4665	66.6484	83.6466	88.4367	71.005	50.6784	54.1212	55.7217	50.8497	63.1274	50.0603	48.6475	53.4605	92.1041	87.423	72.2446	86.56	108.324	118.109	121.986	98.9755	74.0238	89.362
LOC_Os01g03830	0.003054	0.013033	0.009049	0	0	0	0	0	0.001677	0	0.002155	0	0	0.023095	0	0.001501	0	0.0071	0	0	0.013692	0	0.003135	0.006999	0.002	0	0	0	0	0.001639	0	0.013262	0.012426	0	0.019752	0
LOC_Os01g03840	0	0	0	0	0	0	0	0	0	0	0	0	0	0	0	0	0	0	0	0	0	0	0	0	0	0	0	0	0	0	0	0	0	0	0	0
LOC_Os01g03860	0	0	0	0	0	0	0	0	0	0	0	0	0	0	0	0	0	0	0	0	0	0	0	0	0	0	0	0	0	0	0	0	0	0	0	0
LOC_Os01g03870	1.0687	1.36179	1.38645	1.7271	1.46857	2.5307	2.56273	1.41954	1.46526	1.48828	1.58732	1.87207	3.75582	2.96425	2.75364	1.79623	2.37764	2.87664	1.27439	1.65561	1.74849	0.857059	1.463	1.14122	1.06964	0.802905	2.52612	2.52883	2.77513	1.91416	6.70223	5.32447	4.30207	3.65809	4.42436	5.23026
LOC_Os01g03880	0	0	0	0	0	0	0	0	0	0	0	0	0	0	0	0	0	0	0	0	0	0	0	0	0	0	0	0	0	0	0	0	0	0	0	0
LOC_Os01g03890	0	0	0	0	0	0	0	0	0	0	0	0	0	0	0	0	0	0	0	0	0	0	0	0	0	0	0	0	0	0	0	0	0	0	0	0
LOC_Os01g03900	0	0	0	0	0	0	0	0	0	0	0	0	0	0	0	0	0	0	0	0	0	0	0	0	0	0	0	0	0	0	0	0	0	0	0	0
LOC_Os01g03914	11.719	9.67896	13.1563	12.1256	13.5952	24.5779	26.845	13.1833	24.4031	11.831	12.7293	16.1018	13.6867	13.1364	12.0523	12.67	10.8669	12.8947	10.9607	14.6384	14.202	11.4742	20.2725	11.0768	22.3369	18.1029	13.6125	17.3305	21.4196	28.2703	17.5957	15.1026	12.3193	25.2908	43.282	25.9919
LOC_Os01g03930	0	0	0	0	0	0	0	0	0	0	0	0	0	0	0	0	0	0	0	0	0	0	0	0	0.145339	0	0	0	0	0	0	0	0	0	0	0
LOC_Os01g03940	56.5564	38.2497	50.8294	28.2111	45.8866	23.9011	16.9527	28.8073	17.5258	41.4323	40.2524	44.1981	10.9449	12.9573	11.5679	31.4457	45.5152	26.1364	41.6704	37.8735	33.2054	27.3022	17.3452	32.5867	35.96	33.6585	12.0328	13.8546	20.4412	28.4786	3.22519	5.29773	3.77798	37.8706	11.4328	19.9186
LOC_Os01g03950	6.19939	9.91717	6.78625	7.00973	9.49596	8.6975	4.4276	5.22532	3.87489	13.606	13.098	14.5522	38.811	37.315	38.758	6.13663	8.67513	9.27105	4.94412	5.00834	5.32789	5.57916	6.6769	7.082	3.30924	3.28733	5.11628	5.90147	8.88143	3.55163	15.5822	18.151	15.134	8.31366	6.80299	8.00636
LOC_Os01g03960	0	0	0	0	0	0	0	0	0	0	0	0	0	0	0	0	0	0	0	0	0	0	0	0	0	0	0	0	0	0	0	0	0	0.215719	0	0
LOC_Os01g03970	0	0	0	0	0	0	0	0	0	0	0	0	0	0	0	0	0	0	0	0	0	0	0	0	0	0	0	0	0	0	0	0	0	0	0	0
LOC_Os01g03980	7.72618	6.15415	10.3463	6.54019	4.87234	4.38086	3.65986	4.76922	2.27449	9.20691	7.66216	7.98031	14.3814	15.4805	11.8812	5.86256	4.50306	6.89485	8.42532	6.48621	3.69876	10.9738	16.6821	8.89843	108.986	91.0621	43.3689	37.4896	48.0373	29.6872	24.6427	25.4176	23.02	5.48239	15.3643	5.86496
LOC_Os01g03989	0	0	0	0	0	0	0	0	0	0	0	0	0	0	0	0	0	0	0	0	0	0	0	0	0	0	0	0	0	0	0	0	0	0	0	0
LOC_Os01g04000	0	0	0	0	0	0	0	0	0	0	0	0	0	0	0	0	0	0	0	0	0	0	0	0	0	0	0	0	0	0	0	0	0	0	0	0
LOC_Os01g04005	0	0	0	0	0	0	0	0	0	0	0	0	0	0	0	0.013121	0	0	0	0	0	0	0	0	0	0.022355	0	0.037493	0	0	0	0.033001	0	0	0.010198	0
LOC_Os01g04010	180.051	119.592	199.838	154.402	196.941	182.615	177.738	172.018	196.986	174.358	201.303	208.006	227.324	227.68	203.184	167.187	152.208	177.9	167.95	157.761	161.833	121.455	141.063	116.8	412.359	373.447	257.74	349.454	335.623	194.815	317.119	277.772	273.429	184.799	187.418	165.961
LOC_Os01g04020	160.305	133.222	132.226	101.429	126.181	216.606	161.68	92.6336	151.742	108.916	130.909	200.136	267.105	273.623	247.276	198.113	198.495	213.759	170.426	161.294	196.275	172.315	244.324	157.687	519.208	453.065	382.059	335.409	332.775	359.676	338.045	332.513	305.517	182.268	228.304	172.91
LOC_Os01g04030	7.01513	4.64457	5.71292	3.19181	5.01567	14.444	9.16986	6.01653	9.9557	5.91391	5.36735	8.4441	11.6317	15.5247	13.6434	7.31752	7.8576	7.46157	5.40316	6.72318	4.6185	4.51549	8.67249	3.69023	8.34346	7.42558	15.6703	16.9555	14.4056	14.3548	25.3214	22.7887	18.3149	12.5749	16.6372	13.6891
LOC_Os01g04040	1.70114	2.88829	2.26642	2.87853	2.42244	2.84006	5.34232	1.74498	3.01456	3.09627	2.97125	1.92533	6.94352	6.90472	5.3549	2.81072	2.18964	3.70609	1.67384	2.83035	5.85557	1.47543	3.49068	2.77381	2.33223	1.63943	3.80827	6.17483	8.4456	7.96504	7.86475	5.40547	8.84293	3.00663	6.7696	5.35674
LOC_Os01g04050	2.69053	8.95583	7.00958	4.27423	1.82427	1.69931	5.95945	3.03278	1.92122	8.75727	4.10796	2.81536	9.53274	7.88447	38.8637	5.02331	4.46691	8.78326	6.63417	13.0786	8.81387	35.8586	62.3212	31.9745	243.625	223.572	925.886	1370.7	1412.81	573.721	2304.88	1894.98	1748.22	850.82	1506.73	1414.52
LOC_Os01g04070	0	0.064953	0.066847	0.130414	0.021055	0	0.056744	0.021067	0.03122	0.054319	0.061466	0.035159	0.075386	0.028005	0.090943	0.096625	0.071301	0.186882	0.028471	0.063429	0	0.017124	0.048187	0	0.053048	0.082432	0.049858	0.017875	0	0.051898	0.199771	0.141411	0.05101	0.071613	0.027371	0.041046
LOC_Os01g04080	0	0	0	0	0	0	0	0	0	0	0	0	0	0	0	0	0	0	0	0	0	0	0	0	0	0	0	0	0	0	0	0.065855	0.273561	0	0	0
LOC_Os01g04090	0	0	0	0	0	0	0	0	0	0	0	0	0	0	0	0	0	0	0	0	0	0	0	0	0.094628	0	0.073955	0.059857	0	0	0	0	0	0	0.046737	0
LOC_Os01g04100	6.17723	6.82784	4.81734	2.62682	4.69531	5.28852	5.41827	5.17101	4.09335	1.94922	3.41014	4.49116	2.51514	4.58407	3.44636	3.56544	3.6938	4.49863	6.10545	7.48137	4.15199	7.33076	9.44317	6.50597	22.9848	19.4643	15.7809	16.2252	14.4414	14.3578	7.69117	7.19445	7.12042	4.87119	4.80392	4.17427
LOC_Os01g04110	5.99272	6.81473	3.45159	4.05348	4.96061	7.34576	9.36785	3.7742	10.6213	4.06358	5.34434	4.89938	8.36789	8.70073	7.25756	8.903	7.94106	8.40189	5.91808	5.53667	7.69411	4.78459	8.42861	6.07871	5.94153	4.88698	8.69539	8.62865	8.17353	8.38035	10.6093	14.8632	10.4376	9.10716	8.59009	11.3496
LOC_Os01g04120	4.54435	4.60942	5.21035	2.2352	3.35012	7.5138	8.85157	3.87799	7.29249	4.34608	3.98505	5.93967	9.62022	9.00714	8.51819	4.06495	4.58544	3.6855	4.33646	5.87257	6.51365	4.03061	8.11195	3.78091	6.86414	6.74929	1.68423	3.02484	2.04365	3.9039	3.07356	2.83769	2.77822	4.99912	4.04481	3.41269
LOC_Os01g04130	41.1253	10.4907	33.7345	32.7004	34.8113	65.4431	74.5167	29.8773	70.4231	32.7084	37.4093	65.7348	131.3	154.312	156.684	50.0352	51.7987	50.0424	39.1461	44.9948	51.4643	37.8975	72.5284	40.4248	47.2319	52.912	54.0931	58.1736	37.0502	34.8338	78.3494	74.6685	66.0582	51.8273	71.6666	62.1824
LOC_Os01g04140	0	0	0	0	0	0	0	0	0	0	0	0	0	0	0	0	0	0	0	0	0	0	0	0	0	0	0	0	0	0	0	0	0	0	0	0
LOC_Os01g04150	0	0	0	0	0	0	0	0	0	0	0	0	0	0	0	0	0	0	0	0	0	0	0	0	0	0	0	0	0	0	0	0.007017	0	0	0	0
LOC_Os01g04160	0	0	0	0	0	0	0	0.020561	0	0	0.02096	0	0	0	0	0.027455	0.024668	0.024762	0.051262	0.028227	0	0	0	0	0.090273	0	0	0	0	0.045445	0	0.052885	0.060778	0.143454	0.124683	0.120879
LOC_Os01g04170	0	0	0	0.352346	0	0	0	0	0	0.112506	0	0	0	0	0	0	0.101298	0	0	0.058733	0	0	0	0	0	0	0	0	0	0	0	0	0	0.096266	0	0
LOC_Os01g04180	0	0	0	0	0	0	0	0	0	0	0	0	0	0	0	0	0	0	0	0	0	0	0	0	0	0	0	0	0	0	0	0	0	0	0	0
LOC_Os01g04190	20.3139	13.1836	20.3121	16.6434	14.3383	21.7602	23.6629	16.5675	22.6049	15.8914	17.3671	19.2074	37.2643	44.0695	43.8532	16.4648	17.2826	16.3418	17.8732	24.6533	21.0215	16.98	21.0972	14.206	20.3036	20.4631	24.4694	30.1706	27.9643	33.7159	59.7555	62.7124	61.1558	37.6079	42.8675	40.9997
LOC_Os01g04200	6.35085	4.0702	6.03726	2.40424	2.45591	2.67498	5.28428	4.33296	5.03609	3.148	3.56766	4.33637	4.18583	8.11723	4.76128	5.75551	5.61931	4.69527	4.55303	6.70228	5.35503	3.4859	4.27855	3.44386	3.25016	5.34001	22.4886	12.8908	11.273	15.1912	33.0178	29.4245	34.9714	19.8859	32.82	22.8853
LOC_Os01g04210	0.073628	0.063528	0.234231	0	0.160903	0	0.126348	0.109125	0.239057	0	0	0.12293	0	0.079803	0	0.197051	0	0.146837	0.050638	0.20518	0.19481	0.42831	0.547021	0.097083	0.152932	0.558008	0.500827	0.311809	0	1.39316	1.21757	0.988237	2.19327	1.79523	3.20514	2.34001
LOC_Os01g04220	0	0	0	0	0	0	0	0	0	0	0	0	0	0	0	0	0	0	0	0	0	0	0	0	0	0	0	0	0.085122	0	0	0	0	0.18423	0	0.12719
LOC_Os01g04230	0.137678	0.117831	0	0	0	0	0	0.027124	0	0.059253	0.176758	0	0.040776	0	0	0.175847	0.065874	0.258809	0.225869	0.208118	0	0.037739	0	0.05716	0.11718	0.160426	0.036384	0.025895	0	0	0	0	0	0.198771	0.030614	0.127535
LOC_Os01g04250	0.029513	0	0.027087	0	0.047413	0.17807	0.218375	0.028022	0.218038	0.092052	0.115767	0.068344	1.0335	0.573908	1.09451	0.085118	0.043718	0.126721	0.076815	0.074287	0.073212	0.032696	0.112345	0.045375	0.108768	0	0.241568	0.209012	0.060749	0.195452	0.64359	0.685575	0.647326	0.076365	0.155374	0.061487
LOC_Os01g04260	17.8936	19.644	14.1653	17.4301	25.8661	33.8617	23.9092	22.5499	29.0185	25.7695	27.0921	30.3999	81.3388	85.0536	81.5873	29.9674	28.4992	24.2512	15.2733	15.7115	16.019	21.5801	31.3266	23.7712	12.37	10.3384	7.82911	9.36544	5.13629	8.42958	31.9352	35.2881	31.5432	29.5687	15.0282	23.0592
LOC_Os01g04270	0	0	0	0	0	0	0	0	0	0	0	0	0	0	0	0	0	0	0	0	0	0	0	0	0	0	0	0	0	0	0	0	0	0	0	0
LOC_Os01g04280	0.223823	0.17656	0.107583	0	0.226082	0.356408	1.45784	0	0.891246	0.083244	0	0.294323	2.30011	1.66043	1.98826	0.344142	0.399233	0.30326	1.85942	2.52215	1.51484	0.502072	1.82822	0.46794	1.3476	0.475229	0.459081	0.498514	0.436107	0.529496	1.47434	1.67927	1.55312	0.372688	1.81974	0.696971
LOC_Os01g04290	0	0	0	0	0	0	0	0	0	0	0	0	0	0	0	0	0	0	0	0	0	0	0	0	0	0	0	0	0	0	0	0	0	0	0	0
LOC_Os01g04300	0.045434	0.160909	0.242424	0	0.082365	0	0.141846	0.040597	0	0	0.110898	0	0.23391	0.061121	0	0.059456	0.094441	0.136998	0.193812	0.035283	0.103428	0	0.068729	0.032364	0.155198	0.190941	0.043304	0.12187	0.190742	0.238795	0.328251	0	0.041515	0.890065	0.976591	0.481276
LOC_Os01g04310	0	0	0	0	0	0	0	0	0	0	0	0	0	0	0	0	0	0	0	0	0	0	0	0	0	0	0	0	0	0	0	0	0	0	0	0
LOC_Os01g04320	0	0	0	0	0	0	0	0	0	0	0	0	0	0	0	0	0	0	0	0	0	0	0	0	0	0	0	0	0	0	0	0	0	0	0	0
LOC_Os01g04324	0.762562	0.306523	0.383005	0.33827	0.624637	1.32316	1.91585	0.645152	2.11754	0.539272	0.717281	1.1446	6.0689	6.39421	6.28441	0.328285	0.839707	0.745538	0.582987	0.910994	0.789703	1.13909	1.85724	0.962792	1.09622	1.21278	0.110123	0.487081	0.137681	0.366021	2.3447	2.92776	2.06053	0.382081	0.758043	0.782754
LOC_Os01g04330	5.55853	9.79815	9.85216	2.59651	8.31173	2.86487	6.41957	2.76309	5.95481	2.93653	2.74487	2.58349	16.0633	10.5117	12.5168	3.09765	2.68302	3.43519	145.587	195.287	133.64	208.761	224.512	184.577	260.452	283.548	32.7083	18.6434	32.9775	17.3035	21.7994	18.5394	20.4161	6.65049	56.6698	10.6311
LOC_Os01g04340	0.256806	0	0	0	0.243091	0	0.183459	0.337976	0.153927	0.044367	0.494195	0.147313	0.607008	0.485275	0	0.052508	0	0.131615	0.075656	0.09143	0	0.149349	0.439432	0.172257	0.313881	0.335712	0.128122	0.023323	0.181902	0.071592	0.457428	0.078624	0.110149	0	0.265565	0.082338
LOC_Os01g04350	52.5114	27.6208	83.9556	73.5101	105.409	79.6068	80.6469	75.9698	91.0947	92.9301	101.363	114.101	207.074	186.604	204.781	51.54	37.6747	35.4449	32.8985	43.8646	31.454	49.5438	48.5641	49.2334	132.458	138.452	240.049	232.113	244.127	233.66	169.529	145.068	129.66	163.457	159.935	139.419
LOC_Os01g04360	0.427535	0.24147	0.647607	0.604492	1.2535	0.517931	0.301588	0.249036	0.149714	0.622391	1.2248	0.96983	0.858249	0.432402	1.1087	1.08919	0.735712	1.1298	0.058909	0.308153	0.755458	0.213188	0.379096	0.104885	0.116527	0.115821	0.08465	0.273847	0	0.181005	0	0.140399	0.840964	0.851488	0.513688	0.709332
LOC_Os01g04370	0.545031	0.103355	0.095205	0	0	0.465792	0.194224	0	0.017786	0.070018	0.325636	0.285383	0.349682	0.239994	0.945425	0.382595	0.285961	0.02985	0.170368	0.177709	0.213543	0.019919	0.110296	0.147811	0	0.288565	0	0.10166	0	0	0	0.455306	0.035386	0.345341	0.338977	0.168222
LOC_Os01g04380	0.053913	0.124767	0	0	0	0	0.194484	0	0.085768	0.045646	0	0.108449	0.111259	0.103118	0	0.17931	0	0.10336	0	0.4135	0	0.044417	0.158661	0	0	0.130998	0	0	0	0	0	0	0	0	0.249164	0.094058
LOC_Os01g04390	0.710415	1.06481	1.3413	0	2.19206	1.20984	1.49556	1.41439	1.24002	1.11614	0.740371	1.68355	5.81006	5.36324	3.37312	2.21464	2.34302	2.89256	1.25492	1.12705	1.78338	2.03507	1.5149	1.69303	1.03713	1.63862	0.615047	1.81858	1.64265	1.11402	5.04712	5.50414	4.53565	2.04021	2.28328	1.72817
LOC_Os01g04409	21.9426	33.8818	24.632	31.7021	31.7677	24.3403	22.8442	24.3143	24.0813	35.5205	32.2382	30.7674	47.3229	43.2414	45.3679	23.2169	28.3073	24.6024	21.6953	24.6404	22.8579	30.7263	32.5913	33.3455	41.0834	45.5559	26.8688	21.7084	28.9489	28.4269	35.7853	44.1906	36.3337	33.6678	25.0312	31.6217
LOC_Os01g04430	0	0	0	0	0	0	0.15503	0.064784	0	0	0	0.162661	0.195901	0.226403	0.525675	0	0	0	0.401745	0.157352	0	0.097052	0	0	0.219718	0	0	0.101787	0	0	1.51332	1.39725	1.17254	0.729279	0.986959	0.644134
LOC_Os01g04440	0.165344	0.285933	0.259062	0	0	0	0.433529	0.093537	0.222406	0	0.054611	0.271767	0.202672	0.249635	0.129144	0.222807	0.11757	0.107492	0.290331	0.363715	0.200795	0.644715	1.05006	0.539097	1.01184	0.95803	0.201854	0.368052	0.270386	0.310859	0.704129	0.617835	0.39057	0	0.373407	0.376833
LOC_Os01g04450	4.2661	3.18434	3.32572	4.23281	3.60031	8.60606	8.26061	3.42762	6.41301	3.81923	4.19814	6.69132	10.2002	10.2339	10.2993	3.39449	3.71375	4.79237	4.38358	5.01987	4.19074	4.27721	7.25178	3.52274	6.69029	6.12478	2.29429	3.06867	1.89311	3.1342	4.5132	4.09128	4.62278	3.78205	2.61271	3.01726
LOC_Os01g04460	0.209295	0.035104	0.556418	0	0.302075	0.866305	0.734146	0.320405	0.838783	0.449663	0.738728	1.11596	2.00888	2.22476	1.91636	0.306223	0.420609	0.906152	0.419882	0.550265	0.565846	0.352541	0.875216	0.652843	0.586128	0.970598	0.759075	0.847166	0.508584	0.533396	0.589183	1.4597	0.891886	0.255559	0.289996	0.420445
LOC_Os01g04470	0.234735	0.09486	0	0	0	0	0.090982	0	0.213661	0	0	0	0.697071	0.579271	0.201348	0.181236	0.091652	0	0.206067	0	0	0	0.173028	0	0.15656	0.472927	0	0	0	0	0	0	0	0.506585	0.156098	0
LOC_Os01g04480	0.77961	0.393717	0.529365	1.14425	0.935032	0.428576	0.615973	0.561604	0.839587	0.80067	0.734712	1.0201	2.14849	1.75038	2.57188	0.746124	0.704748	0.69003	0.74905	0.692376	1.21404	0.98905	1.7765	1.16241	2.23174	1.48118	0.78066	0.906865	0.752247	1.13929	1.21821	1.36315	1.23044	1.07293	1.1684	1.33543
LOC_Os01g04490	0.689797	0.815797	0.980891	1.38243	0.680496	1.29853	1.63671	0.82698	1.3782	0.611425	0.583679	0.961406	1.80176	2.41889	1.00409	1.14227	1.15847	1.42523	0.779464	0.879865	0.996132	0.332559	1.12771	0.800503	0.962925	0.68164	1.39378	1.55681	1.65389	1.69892	2.10231	1.47102	1.70566	1.69308	0.900344	1.58388
LOC_Os01g04500	4.34913	1.82719	3.67148	3.48801	2.00087	1.04106	6.15395	2.56675	5.92327	3.13687	1.96717	3.94498	6.51971	7.06086	4.07658	2.96471	3.53391	3.15524	2.32376	3.90449	1.05253	3.33724	4.24482	1.44427	4.82145	3.06737	5.08822	7.4366	7.45056	5.42355	7.6927	7.4394	8.06842	4.64444	7.91724	5.11932
LOC_Os01g04510	0	0	0	0	0	0	0	0	0	0	0	0	0	0	0	0	0	0	0	0	0	0	0	0	0	0	0	0	0	0	0	0	0	0	0	0
LOC_Os01g04520	0.408176	0.393496	0.468341	0.172215	0.316436	0.247665	0.483591	0.383906	0.944253	0.249597	0.324459	0.695036	1.31308	1.29676	1.18502	0.650566	0.515254	0.786459	0.662109	1.03869	1.03325	1.30097	2.04291	1.05045	1.33082	1.6222	0.788838	1.18322	0.638879	1.21043	1.29913	1.46915	1.53416	0.606498	0.81664	0.539361
LOC_Os01g04530	0.177256	0	0.301267	0	0.112548	0.15919	0.357257	0.051599	0.011361	0.015008	0.019521	0.059157	0.108897	0.248498	0.137987	0	0.080148	0.071463	0.059972	0.081494	0	0.127708	0.383508	0.184266	0.122525	0.339604	0	0	0.023161	0	0	0.063141	0.129971	0	0	0
LOC_Os01g04540	0.094385	0	0.090022	0.247847	0	0	0.440818	0.116139	0.12324	0	0	0.062181	0.113209	0.263303	0	0	0.025717	0	0.138262	0.191646	0	0.480554	0.757385	0.213258	0.54379	0.297546	0.160277	0.073244	0	0	0	0.049837	0.090199	0.02924	0.086619	0.078977
LOC_Os01g04550	0	0	0	0	0.210285	0.535611	0.464128	0	0.451976	0	0.057672	0.177405	0	0.384303	0.364164	0	0	0	0.252075	0.188025	0	0.623809	0.63277	0.352712	0.504505	0.22278	0	0	0	0	0.257153	0.305746	0.136327	0	0.196299	0.156606
LOC_Os01g04560	0	0	0	0	0	0	0	0.105222	0.136618	0	0	0	0.054463	0.11084	0	0	0	0	0.039638	0.203523	0	0	0.313483	0	0	0.214421	0	0.053601	0.191326	0	0	0.13902	0.724084	0.162661	0	0
LOC_Os01g04570	0.417611	0.641365	0.908202	0.621954	0.460589	1.24673	2.11694	0.655526	1.13572	0.646984	0.446729	0.958892	0.819568	1.37923	0.740679	0.444642	0.553931	0.474959	1.43091	1.70639	0.272104	1.07397	2.29075	0.765621	1.57854	1.06929	0.385589	0.541013	0.563745	0.734558	0.644051	0.974651	0.766832	0.743255	1.08246	1.02406
LOC_Os01g04580	0.034411	0	0	0	0	0.155115	0.062167	0.067565	0	0	0	0.077873	0.189557	0.164925	0.212577	0.073557	0	0	0.140108	0.073595	0	0.042667	0.036584	0	1.38728	0.663359	2.29385	2.1625	2.86525	1.28041	4.70385	4.4087	4.10473	1.23678	1.58973	1.14413
LOC_Os01g04590	25.6757	18.801	24.9028	24.773	24.4327	22.8132	15.2335	18.0145	16.5207	15.8843	14.3745	16.812	19.879	19.343	17.6552	36.5183	38.263	30.1912	24.3152	21.0249	20.075	22.8377	18.0517	17.3752	13.9534	15.0684	9.96173	12.8265	12.8133	23.7374	23.363	19.5929	21.9362	40.9399	31.3936	30.8399
LOC_Os01g04600	1.9776	0.551901	1.83349	2.54249	2.08418	3.76818	2.08958	1.26514	3.00171	0.88318	1.43982	3.17533	5.25067	5.26401	3.05699	2.63907	1.93026	2.23604	1.39269	1.19774	2.39666	1.27316	2.0745	1.14425	3.12051	2.60653	3.67117	5.26968	2.81596	3.64284	6.05487	4.94539	4.94279	1.62954	2.41213	2.68828
LOC_Os01g04610	0	0	0	0	0	0	0	0	0	0	0	0	0	0	0	0	0	0	0	0	0	0	0	0	0	0	0	0	0	0	0	0	0	0	0	0
LOC_Os01g04620	3.16079	2.11733	4.21167	3.01024	2.96062	2.28695	2.85492	3.26029	3.78233	1.13832	1.28462	1.6241	2.47581	1.89361	1.5116	1.57491	1.5393	1.77931	9.616	11.0671	10.81	17.7835	15.4513	12.9884	11.3431	12.3057	3.27188	3.3215	2.30086	4.61112	1.38648	1.63549	0.841126	2.17665	1.45342	1.85678
LOC_Os01g04630	88.0655	80.2281	98.3365	120.514	120.807	152.648	104.452	105.124	111.804	148.152	139.183	147.377	139.242	137.423	147.061	147.781	152.204	170.756	83.4864	100.665	97.8001	110.944	125.552	108.715	181.046	160.025	293.864	329.297	346.588	312.36	272.264	259.497	258.591	218.271	270.186	229.819
LOC_Os01g04640	2.53122	2.80711	5.09403	1.68495	0.834093	0.751802	1.46732	1.95585	0.936604	1.84886	0.575464	1.02275	0.121286	1.04222	0.477811	0.525521	0.680435	0.301039	1.71417	2.42674	1.60906	1.45734	1.27974	2.22454	1.27572	1.46605	0.271506	0.267418	0.472413	1.17773	0.846331	0.653076	1.00883	4.48257	4.46607	6.07034
LOC_Os01g04650	24.4482	21.6519	25.7499	29.6377	22.6	31.7639	32.0243	20.2998	31.5937	24.8491	26.0632	38.0517	46.2544	45.9795	46.8534	39.5769	32.9086	35.3387	24.2333	25.7034	26.3192	23.6741	30.02	22.8299	46.3395	35.5247	70.1672	64.054	55.378	78.5755	77.6289	66.0311	65.623	46.023	58.4045	48.361
LOC_Os01g04660	0	0	0	0	0	0	0	0	0	0	0	0	0	0	0	0	0.059668	0	0	0	0	0	0	0	0	0.055868	0	0	0	0.103106	0	0	0	0	0	0
LOC_Os01g04670	0.933968	0.068944	0.202802	0.874686	0.759801	0	0.779308	0.478639	0.228143	0.860184	0.718187	1.39797	1.92179	1.34487	0.173977	0.905623	0.194926	0.790622	2.64119	3.81935	4.05639	4.33688	3.19138	3.20523	3.54059	2.71904	0.763891	0.29164	1.25785	0.607715	1.27548	0.237101	1.14737	0.205062	0.681279	0.697142
LOC_Os01g04680	0	0	0	0	0	0	0	0	0	0	0	0	0	0	0	0	0	0	0	0	0	0	0	0	0	0	0	0	0	0	0	0	0	0	0	0
LOC_Os01g04690	0	0	0	0	0	0	0	0	0	0	0	0	0	0	0	0.19413	0.222676	0	0	0.536036	0	0	0	0.189308	0	0	0	0.149175	0	0	0.91062	0	0	0	0.39311	0.238673
LOC_Os01g04699	0	0	0	0	0	0	0	0	0	0	0	0	0	0	0	0	0	0.132154	0	0	0	0	0	0	0	0	0.149947	0	0	0.088003	0	0	0	0	0	0
LOC_Os01g04710	0.325498	0.111715	0.565966	0.7274	0.49714	0	0.442383	0.531019	0.20163	1.03703	0.97359	0.418171	0.320321	0.441733	0.649738	0.228892	0.098027	0.216261	0.246533	0.144536	0.48954	0.188103	0.276009	0.158481	0.267406	0.056807	0.119524	0.246812	0.377601	0.37511	0.853402	0.997335	0.731434	0.746179	0.350637	0.720032
LOC_Os01g04720	0.078565	0.149708	0.124527	0	0.343945	0.13273	0.154667	0.239448	0.16773	0.359695	0.354506	0.214027	0.608093	0.408646	0.529051	0.119467	0.237398	0.210623	0.172507	0.165099	0.051901	0.23469	0.120917	0.246854	0.325144	0.298138	0.079023	0.264999	0.171604	0.525467	0.841672	1.17775	1.10718	0.310384	0.476172	0.539988
LOC_Os01g04730	69.5759	35.1993	67.3705	50.2108	64.6564	123.568	109.679	52.15	111.36	58.8241	64.3152	88.7795	144.169	137.417	136.265	101.103	108.507	119.925	66.2868	69.0581	81.5306	50.2688	94.9387	51.2304	87.2997	71.902	203.085	200.84	191.788	111.668	269.957	252.726	251.194	120.275	169.69	127.058
LOC_Os01g04740	0	0	0	0	0	0	0	0	0	0	0	0	0	0	0	0	0	0	0	0	0	0	0	0	0	0	0	0	0	0	0	0	0	0	0	0
LOC_Os01g04750	0.062342	0.200951	0.154045	0.449298	0.229686	0.209751	0.664369	0.115235	0.335148	0.10972	0.203061	0.040217	0.82334	3.36812	1.08526	0.438294	0.232709	0.045459	0.456968	0.626091	0	0.33848	0.625184	0.30031	1.97716	0.905794	6.59728	1.4312	3.02909	0.889065	2.52748	2.3283	2.38862	0.280093	0.953384	0.23687
LOC_Os01g04760	0	0	0	0	0	0	0	0	0	0	0	0	0	0	0	0	0	0	0	0	0	0	0	0	0	0	0	0	0	0	0	0	0	0	0	0
LOC_Os01g04770	0	0	0	0	0	0	0	0	0	0	0	0	0	0	0	0	0	0	0	0	0	0	0	0	0	0	0	0	0	0	0	0	0	0	0	0
LOC_Os01g04780	0.002957	0	0	0	0.001105	0.02262	0.00181	0	0	0.002239	0	0	0	0.008794	0	0	0	0.001594	0	0	0.003675	0	0	0.001219	0	0.007564	0	0	0	0	0.005078	0.001052	0.002356	0	0	0
LOC_Os01g04790	0	0	0	0	0.044348	0	0.010041	0	0	0	0	0	0	0	0	0	0	0	0	0	0	0	0	0	0	0	0	0	0	0	0	0	0	0	0	0
LOC_Os01g04800	7.75869	3.27366	7.34365	2.18377	2.16851	11.0167	11.0463	3.24848	10.0174	3.06512	4.02835	5.18425	3.44598	3.33759	2.10617	3.46251	1.30946	2.40935	7.48022	4.57804	4.36162	4.6376	8.73262	3.69226	63.0531	39.9985	18.2102	21.1176	14.2613	15.4586	13.2104	8.57353	6.85766	2.59215	8.40192	3.78416
LOC_Os01g04814	50.9339	46.1868	46.9041	44.3136	37.0865	55.0213	55.6326	40.2899	54.2969	36.8763	41.1898	46.35	72.4711	80.7091	76.2617	64.5954	55.8486	53.7031	49.5974	55.6862	50.1609	62.9096	76.9944	55.6111	116.137	101.713	111.931	95.0269	91.5223	98.4529	127.342	118.224	129.372	75.4075	106.266	80.0766
LOC_Os01g04830	0	0	0	0	0	0	0	0	0	0	0	0	0	0	0	0	0	0	0	0	0	0	0	0	0	0	0	0	0	0	0	0	0	0	0	0
LOC_Os01g04840	0	0	0	0	0	0	0	0	0	0	0	0	0	0	0	0	0	0	0	0	0	0	0	0	0	0	0	0	0	0	0	0	0	0	0	0
LOC_Os01g04850	0	0	0	0	0	0	0	0	0	0	0	0	0	0	0	0	0	0	0	0	0	0	0	0	0	0	0	0	0	0	0	0	0	0	0	0
LOC_Os01g04860	7.93126	5.58752	6.29881	7.63165	8.99288	16.3563	11.3449	7.94963	11.2475	11.2353	10.2281	10.407	49.6372	42.0865	48.3866	10.039	11.4906	10.6983	7.71832	8.0869	8.354	8.22448	14.074	8.85833	7.90557	8.07186	5.98368	5.88584	5.16599	5.12553	22.194	22.9967	18.417	9.07488	11.5179	9.05637
LOC_Os01g04870	6.18782	4.19141	4.44447	4.14712	3.4545	6.81467	5.63278	3.72287	4.39043	4.76805	4.51602	6.77532	10.6932	9.82428	8.58364	6.61368	6.92349	6.43076	4.7469	5.50347	4.10151	4.0426	4.13425	3.69244	4.01257	3.71836	3.30269	4.52137	2.89617	5.66993	7.96554	7.83559	7.22273	6.36113	4.47073	6.17136
LOC_Os01g04880	2.11771	1.41311	2.26926	2.23919	1.64426	2.92799	3.2584	2.19511	3.9154	1.5605	2.44331	2.94336	4.10088	5.27224	4.7322	2.18843	2.99748	2.97374	1.5479	2.64353	2.36633	2.47968	2.73196	2.74462	3.76699	3.66681	3.48915	4.61162	4.53628	3.34151	10.0059	8.66144	6.49084	4.5061	4.38076	4.00459
LOC_Os01g04900	97.5933	69.4025	84.1494	77.1882	72.5883	110.294	128.503	93.3555	122.522	64.0418	74.1587	108.133	118.746	116.179	126.533	72.0771	78.6719	79.5786	99.2165	84.0092	97.9818	82.094	117.064	81.2294	78.8199	90.1075	52.7489	64.4092	45.2435	45.3459	39.3251	59.0085	55.5927	61.6068	63.774	69.6945
LOC_Os01g04910	12.9409	8.85449	10.9081	10.1845	12.4	12.0339	11.6973	9.85971	12.5316	13.2889	14.9369	14.7826	17.3568	17.0857	15.9082	15.0566	15.2389	17.2649	13.6333	12.2087	12.1688	9.9029	13.7982	11.3595	9.39362	9.06712	16.231	20.9822	14.4044	17.7769	22.4057	22.8551	19.6436	11.3693	13.8963	12.4334
LOC_Os01g04920	33.5485	24.1201	30.4246	13.1347	16.6317	22.9979	24.4856	17.7234	22.9534	9.2241	13.4253	22.6714	11.2185	10.8366	10.4191	34.5817	33.4029	24.0192	31.7522	28.4151	32.4515	17.8956	18.2992	17.6604	11.2022	11.9588	10.6822	17.9829	8.67256	25.7036	11.2637	9.61955	10.3513	39.1569	25.9186	39.3969
LOC_Os01g04930	8.75308	6.90058	10.126	8.60365	7.00341	8.46695	9.77676	6.19132	9.28901	6.14347	6.19555	8.5873	5.81992	5.40502	6.71351	12.2727	11.2258	11.9531	7.26068	9.43216	8.38558	7.16623	7.96403	5.19544	16.5851	17.8535	46.7238	35.4137	33.9007	33.5189	20.9244	21.1898	18.9712	16.4123	33.5946	21.7908
LOC_Os01g04950	7.29901	5.18024	9.19046	8.10458	5.86705	14.423	11.2831	6.21631	10.5207	7.7683	8.39017	10.6068	25.3067	26.8261	25.2382	9.3748	9.32979	8.87702	7.6883	8.71572	8.42608	5.84328	8.41731	4.40502	33.3629	31.7528	379.921	292.786	319.938	189.147	206.081	223.121	179.417	39.8742	83.1598	51.7926
LOC_Os01g04960	0.004903	0.002957	0	0	0	0	0.006515	0	0	0	0.004817	0.002066	0.013377	0.009078	0.004205	0.012388	0	0	0.00297	0.007118	0	0.005722	0.007863	0	0.036807	0.085326	0.006913	0.015618	0.003644	0.007809	0.003352	0.009424	0	0.005222	0.003416	0.007511
LOC_Os01g04970	0	0	0	0	0	0	0	0	0	0	0	0	0	0	0	0	0	0	0	0	0	0	0	0	0	0	0	0	0	0	0	0	0	0	0	0
LOC_Os01g04980	0.019676	0.032706	0.002375	0	0	0	0	0.00692	0	0.013779	0.001556	0.008493	0	0.008165	0.013275	0	0.048956	0	0.005981	0.037654	0	0.010206	0	0.002875	0.008157	0	0	0.007851	0	0	0	0	0	0	0.019395	0
LOC_Os01g04990	15.6066	14.9702	12.0246	13.2861	12.6109	10.8841	11.4689	9.28476	10.6583	11.6017	10.6115	12.2612	20.0973	17.768	20.3465	15.8665	17.3495	16.6685	16.0811	11.8815	13.7424	10.8173	12.9189	12.8414	12.5363	13.9686	9.80126	11.0332	10.8442	8.25138	14.4144	13.3844	13.4158	11.64	13.2198	10.1292
LOC_Os01g05000	0	0	0	0	0	0	0	0	0	0	0	0	0	0	0	0	0	0	0	0	0	0	0	0	0	0	0	0	0	0	0	0	0	0	0	0
LOC_Os01g05010	4.19873	1.89573	2.63769	4.03174	2.5749	8.78271	9.3064	1.72939	8.77283	5.32475	5.40753	9.21568	32.2185	32.1521	28.3764	9.21779	9.79795	9.1102	1.98198	4.79793	4.07806	2.30058	6.11793	1.89087	3.90976	4.55594	19.323	22.5073	15.3661	10.3843	58.8563	55.5009	44.7122	8.48659	16.6693	9.51187
LOC_Os01g05020	0	0	0	0	0	0	0	0	0	0	0	0	0	0	0	0	0	0	0	0	0	0	0	0	0	0	0	0	0	0	0	0	0	0	0	0
LOC_Os01g05030	0.089834	0.018173	0.07313	0	0.0442	0	0.027867	0	0.149795	0.009415	0.028454	0.046469	0.046319	0.03651	0	0	0.065932	0	0.063576	0.010881	0.03288	0.036245	0.020968	0.050971	0	0.035531	0.049936	0.025653	0.052238	0.091779	0.059688	0.060042	0	0.039152	0.064241	0.096462
LOC_Os01g05040	0	0	0	0	0	0	0	0	0	0	0	0	0	0	0	0	0	0	0	0	0	0	0	0	0	0	0	0	0	0	0	0	0	0	0	0
LOC_Os01g05050	0	0.052044	0	0	0	0.474308	0	0	0	0	0	0	1.05626	0.775415	0.254898	0	0	0	0.142678	0	0	0	0	0	0	0.215758	0	0	0	0	0	0	0	0	0	0.234121
LOC_Os01g05060	14.4498	6.02333	14.1433	5.3453	10.1698	71.858	59.3377	7.7703	63.7091	14.5808	15.0435	43.4587	217.366	205.827	208.31	16.4038	15.2592	20.8847	13.1162	14.993	26.0716	7.56643	63.2309	10.1872	27.3726	15.8998	9.83108	20.341	5.33382	6.39119	82.6052	91.7008	72.7916	9.01171	32.3429	13.0212
LOC_Os01g05064	3.28023	5.34288	3.18094	6.26892	4.98845	7.15392	6.16693	3.72198	8.10509	9.87622	6.69511	5.48073	5.9852	6.19525	4.09515	2.13293	1.80748	2.81337	3.52488	3.93743	4.16119	4.83132	4.18129	3.57264	5.04741	5.1496	1.46275	2.72157	2.55903	2.28755	3.94014	3.67986	2.07136	1.89889	2.60542	2.70157
LOC_Os01g05070	10.452	7.02185	10.0723	8.72172	9.59046	14.477	11.2531	8.8059	11.2906	10.9546	9.76302	14.1678	16.3003	13.8431	12.7822	13.9052	15.0341	13.4791	8.22619	11.2412	11.0912	7.84052	8.51389	9.77945	11.5074	10.4217	25.0795	29.0865	28.6613	32.6733	44.4525	42.3993	38.2532	18.4566	26.1019	18.5398
LOC_Os01g05080	78.9534	87.8287	92.3979	104.292	109.451	64.2212	54.9218	100.489	69.384	131.421	126.445	77.1832	95.6658	76.6608	92.8548	17.5855	21.9207	27.2715	80.5637	67.7423	69.8534	73.2047	56.896	86.4904	51.1895	61.0995	37.8922	24.4641	38.8227	5.53574	15.6044	20.6236	22.5028	18.5119	15.2982	17.2653
LOC_Os01g05090	0.517396	0.309749	0.527004	0.404517	0.778818	0.362818	0.772515	0.707565	2.84732	0.274821	1.0183	1.02459	0.475427	0.428721	1.28177	0.730095	0.551465	0.812132	0.373916	0.722301	0.809269	0.627828	0.907916	0.567424	0.539287	0.712582	0.567781	0.67222	1.1499	0.539997	1.1302	1.32364	0.878763	0.54781	0.913605	0.924796
LOC_Os01g05100	0	0	0	0	0.022588	0	0.215159	0	0.04804	0.050054	0.102268	0.134889	0.22178	0.353423	0.10393	0.209848	0.123864	0.09899	0	0.061054	0	0.055259	0	0	0	0.137397	0.192635	0	0.169897	0.303964	0.08297	0	0.069346	0.040389	0.045193	0
LOC_Os01g05105	0.41661	0.029214	0.264397	0.136041	0.337785	0.341601	0.273072	0.21975	0.205434	0.440401	0.253608	0.461678	0.489199	0.44176	0.583029	0.397188	0.195437	0.31	0.287899	0.160188	0.322256	0.182259	0.268994	0.179333	0.207522	0.203385	0.25795	0.358323	0.286509	0.259268	0.440719	0.353841	0.353929	0.449318	0.624947	0.473373
LOC_Os01g05120	0.097172	0	0	0	0	0	0.20413	0	0.497833	0	0	0.085472	0.11725	0.080585	0.303727	0	0.104705	0	0	0	0	0.278585	0.131658	0.098471	0	0	0.295621	0	0	0.135048	0.289898	0.188587	0.190514	0.080276	0.088996	0
LOC_Os01g05130	12.1242	6.73025	13.7373	6.42651	10.4688	13.8458	13.8946	8.60173	12.1116	7.39091	8.57467	10.1578	17.8766	14.6223	15.9381	11.0632	12.1659	11.2	10.8093	11.5802	9.05925	8.67956	11.7917	9.21609	11.8368	11.4247	12.055	14.9022	14.946	15.5925	19.8051	17.1952	17.0582	12.4911	15.8929	12.7445
LOC_Os01g05140	4.20026	4.54432	4.49861	1.85892	3.33275	9.48951	7.9272	2.81414	5.91966	4.05969	4.45241	5.71056	9.58112	11.8321	12.4586	7.30479	5.00879	5.85397	4.69285	6.60406	7.41835	3.36845	6.22889	3.57764	5.17629	2.94267	7.21103	10.2379	7.0393	9.18946	19.5431	17.2393	13.1999	5.71449	6.7393	6.62869
LOC_Os01g05150	0.252287	0.892541	0.400719	0.512192	0.184925	0.509536	1.21167	0.71908	0.356935	0	0.086892	0.57064	0.494729	0.645324	0	0.264533	0.435729	0.561367	0.994437	0.451835	1.02305	0.182906	0.493106	0.103185	0.832934	0.44546	0.076428	0.528517	0.075856	1.60702	2.09377	1.57161	0.997578	0.683895	1.0546	0.677047
LOC_Os01g05160	0	0	0	0	0	0	0	0	0	0	0	0	0	0	0	0	0	0	0	0	0	0	0	0	0.051027	0	0	0	0	0	0	0	0	0	0	0
LOC_Os01g05170	0	0	0	0	0.329927	0	0	0	0	0.114488	0.076851	0.11379	0.263336	0	0	0	0	0	0	0.124456	0	0	0.097163	0.122964	0.119417	0	0	0	0.090397	0	1.02037	0.692987	0.644734	0	0	0.798959
LOC_Os01g05180	0.078406	0	0.203631	0	0	0	0.196332	0	0.088564	0.067299	0.179294	0.214551	0	0	0.27907	0	0	0	0	0	0	0	0	0	0	0.131722	0	0.190634	0.292798	0.237667	0.412988	0	0	0	0.221366	0.198108
LOC_Os01g05200	0	0	0	0	0	0	0	0	0	0	0	0	0	0	0	0	0	0	0	0	0	0	0	0	0	0	0	0	0	0	0	0	0	0	0	0
LOC_Os01g05210	0	0	0	0	0	0	0	0	0	0	0	0	0	0	0	0	0	0	0	0	0	0	0	0	0	0	0	0	0	0	0	0	0	0	0	0
LOC_Os01g05220	0	0	0	0	0	0	0	0	0	0	0	0	0	0	0	0	0	0	0	0	0	0	0	0	0	0	0	0	0	0	0	0	0	0	0	0
LOC_Os01g05240	0	0	0	0	0	0	0	0	0	0	0	0	0	0	0	0	0	0	0	0	0	0	0	0	0	0	0	0	0	0	0	0	0	0	0	0
LOC_Os01g05250	0	0	0	0	0	0	0	0	0	0	0	0	0	0	0	0	0	0	0	0	0	0	0	0	0	0	0	0	0	0	0	0	0	0	0	0
LOC_Os01g05260	0	0	0	0	0	0	0	0	0	0	0	0	0	0	0	0	0	0	0	0	0	0	0	0	0	0	0	0	0	0	0	0	0	0	0.13263	0
LOC_Os01g05280	0	0	0	0	0	0	0	0	0	0	0	0	0	0	0	0	0	0	0	0	0	0	0	0	0	0	0	0	0	0	0	0	0	0	0	0
LOC_Os01g05289	0	0	0	0	0	0	0	0	0	0	0	0	0	0	0	0	0	0	0	0	0	0	0	0	0	0	0	0	0	0	0	0	0	0	0	0
LOC_Os01g05300	0	0	0	0	0	0	0	0	0	0	0	0	0	0	0	0	0	0	0	0	0	0	0	0	0	0	0	0	0	0	0	0	0	0	0	0
LOC_Os01g05310	0	0	0	0	0	0	0	0	0	0	0	0	0	0	0	0	0	0	0	0	0	0	0	0	0	0	0	0	0	0	0	0	0	0	0	0
LOC_Os01g05320	0.003057	0.010425	0.016251	0.007514	0.00271	0	0.010604	0.003284	0.013425	0.007634	0.00335	0.009897	0.007441	0.026427	0.005102	0.014109	0.006909	0.005708	0.004229	0.00496	0.004997	0.012233	0.01949	0.005175	0.013628	0.00962	0	0.007114	0.008165	0.005785	0.012894	0.009472	0.007121	0.007444	0.008393	0.013152
LOC_Os01g05330	0	0	0	0	0	0	0	0	0	0	0	0	0	0	0	0	0	0	0	0	0	0	0	0	0	0	0	0	0	0	0	0	0	0	0	0
LOC_Os01g05340	0	0	0	0	0	0	0	0	0	0	0	0	0	0	0	0	0	0	0	0	0	0	0	0	0	0	0	0	0	0	0	0	0	0	0	0
LOC_Os01g05350	0	0	0	0	0	0	0	0	0	0	0	0	0	0	0	0	0	0	0	0	0	0	0	0	0	0	0	0	0	0	0	0	0	0	0	0
LOC_Os01g05360	0	0	0	0	0	0	0	0	0	0	0	0	0	0	0	0.142551	0	0	0	0	0	0	0.13796	0	0	0.040469	0	0.120951	0	0.072509	0.410879	0.95136	0.424828	0.041565	0.448225	0.124321
LOC_Os01g05370	0	0	0	0	0	0	0	0	0	0	0	0	0	0	0	0	0	0	0	0	0	0.058686	0	0	1.00994	1.39056	0.124978	0.094093	0.077503	0.182621	0	0	0	0	0	0
LOC_Os01g05380	0	0	0	0	0	0	0	0	0	0	0	0	0	0	0	0	0	0	0	0	0	0	0	0	0	0	0	0	0	0	0	0	0	0	0	0
LOC_Os01g05390	0	0	0	0	0	0	0	0	0	0	0	0	0	0	0	0	0	0	0	0	0	0	0	0	0	0	0	0	0	0	0	0	0	0	0	0
LOC_Os01g05400	0	0	0	0	0	0	0	0	0	0	0	0	0	0	0	0	0	0	0	0	0	0	0	0	0	0	0	0	0	0	0	0	0	0	0	0
LOC_Os01g05410	0	0	0	0	0	0	0	0	0	0	0	0	0	0	0	0	0	0	0	0	0	0	0	0	0	0	0	0	0	0	0	0	0	0	0.182984	0
LOC_Os01g05420	35.6095	29.6726	37.184	32.6254	27.9717	40.5443	42.2275	30.9738	41.8219	27.2435	32.8679	40.1393	45.1878	47.5938	46.5055	46.1782	41.7984	42.3588	37.3943	39.9526	39.186	34.3775	42.617	31.047	44.8558	45.2052	59.5105	64.4	59.3374	61.612	60.341	65.4575	63.9463	46.2805	55.0694	47.1722
LOC_Os01g05430	1.41524	3.05144	1.27978	0	0.829146	0	1.0093	0.820572	0.210797	0.62045	0.633207	0.561633	0.161745	0.491656	0	1.06067	1.24598	1.25662	0.700215	0.752917	1.55042	0.674884	0.559254	0.31017	0.569652	0.960789	2.49088	1.64085	1.60508	4.14051	0.748447	0.79129	1.32436	2.08874	1.6947	1.99628
LOC_Os01g05440	0	0	0	0	0	0	0	0	0	0.045091	0	0	0	0	0	0	0	0	0	0	0	0	0	0	0	0	0	0	0	0	0	0	0	0	0	0
LOC_Os01g05450	0	0	0.258744	0	0	0	0	0	0	0	0.391752	0	0	0	0	0	0	0	0	0	0	0	0	0	0	0	0	0.115844	0	0	0	0	0.170757	0	0	0
LOC_Os01g05460	0.487382	1.27673	0.903815	0	0	0	0.349567	0	0.228681	0.3921	0.194181	0.480536	1.37107	0.724299	0	0.468629	0.309328	0.690198	0.981958	0.694595	0	0.339019	0.902638	0.58342	0.250746	0.550304	0	1.09192	0.663799	0.629001	1.12364	0.884317	1.90262	0.489808	0.520206	0.785468
LOC_Os01g05470	3.95176	2.35935	3.15114	2.81543	2.83034	7.01297	5.07468	2.47726	5.04386	3.49252	3.9211	5.82559	15.8679	19.4272	17.29	4.6849	5.96998	4.73399	2.39951	3.69115	5.28007	2.08591	4.51697	2.56195	2.54445	2.18972	5.35388	6.73371	5.35675	7.32456	20.027	17.1924	17.9145	8.01923	9.34368	9.166
LOC_Os01g05480	0.091295	0.080493	0	0.185691	0.142072	0.468528	0.345756	0	0.265062	0.094914	0.08862	0.198378	0.413906	0.332443	0.505342	0.325121	0.339768	0.283658	0.115026	0.328439	0.084864	3.71081	2.6628	2.17952	1.66239	1.64518	0.363779	0.361925	0.246407	0.450262	0.933973	0.423244	0.45867	0.276838	0.68444	0.287192
LOC_Os01g05490	605.927	475.482	560.492	479.359	489.349	688.118	689.477	536.589	672.613	506.51	510.813	603.299	722.472	724.408	753.004	550.493	532.105	564.012	587.224	592.681	618.661	513.057	664.4	531.456	597.373	568.906	518.026	577.741	518.876	497.803	666.431	685.84	717.042	580.093	755.033	650.605
LOC_Os01g05500	39.6824	34.235	39.1506	36.7575	29.6269	42.4018	47.053	35.3622	41.9686	35.2981	35.1935	43.2346	62.38	60.7849	60.8793	39.7073	38.7366	37.9338	35.8218	37.433	39.6292	40.7928	43.3383	34.7787	43.6291	41.0227	37.7918	40.9533	36.6522	46.4522	47.5978	53.0824	49.4363	43.3655	46.7095	46.3449
LOC_Os01g05510	10.5696	7.38271	13.3528	13.3374	9.48421	12.5185	11.9001	8.82572	13.1406	8.44936	9.835	13.2759	17.4022	18.1686	15.7973	11.8147	10.9198	11.2694	9.65699	12.2137	11.6215	9.0173	11.1993	8.65187	9.12809	10.0062	13.3174	16.0179	13.0972	14.1646	20.7006	15.8341	15.7757	14.1313	14.9393	13.2244
LOC_Os01g05520	0	0	0	0	0	0	0	0	0	0	0	0	0	0	0	0	0	0	0	0	0	0	0	0	0	0	0	0	0	0	0	0	0	0	0	0
LOC_Os01g05530	4.89191	3.70129	4.52173	4.41083	6.8794	8.32087	6.43489	4.60266	6.12779	6.35473	6.23544	9.91547	17.8112	16.9066	14.5423	9.11276	8.77506	8.90198	3.84409	4.87347	5.59886	5.27768	8.02392	5.55607	4.16951	4.41471	9.02213	10.1467	9.56384	12.0885	12.6542	14.4098	12.0654	9.28877	7.94107	8.65626
LOC_Os01g05540	5.16111	5.362	6.16313	2.75174	4.94727	3.47975	8.38209	5.04847	6.39107	4.92647	6.08436	7.31217	3.48486	10.1698	8.1203	9.63626	6.52422	8.28627	4.17661	7.38555	7.05076	4.94745	7.74941	3.43701	9.19827	6.77874	29.9623	21.4093	17.0493	22.591	21.981	20.992	16.1441	11.0555	18.95	12.3741
LOC_Os01g05550	0	0	0	0	0	0	0	0	0	0	0	0.016058	0	0	0	0	0	0	0	0	0	0	0	0	0	0	0	0	0	0	0	0	0	0	0	0
LOC_Os01g05560	13.65	11.7509	11.5024	7.52357	8.95901	18.7601	19.5643	9.29209	18.1859	11.3862	12.8687	15.6109	27.3062	30.7809	27.8211	18.7312	18.9044	19.4704	10.0337	13.5911	14.5438	8.23313	14.4146	8.49611	12.9703	11.2015	33.6499	35.0281	26.6343	39.5309	46.3111	42.9986	40.7515	18.3709	26.2668	18.5126
LOC_Os01g05570	0	0	0	0	0	0	0	0	0	0	0	0	0	0	0	0	0	0	0	0	0	0	0	0	0	0	0	0	0	0	0	0	0	0	0	0
LOC_Os01g05580	0	0	0	0	0	0	0	0	0	0	0	0	0	0	0	0	0	0	0	0	0	0	0	0	0	0	0	0	0	0	0	0.103262	0	0.038781	0	0
LOC_Os01g05585	227.287	262.996	252.827	190.544	171.524	188.53	175.08	164.574	183.938	151.897	159.808	203.226	191.582	157.269	144.768	285.3	245.595	287.757	204.802	241.456	233.875	122.264	182.647	126.876	123.701	132.912	111.95	123.953	84.4562	206.078	103.001	99.403	101.229	196.378	283.054	203.262
LOC_Os01g05590	0	0	0	0	0	0	0	0	0	0	0	0	0	0	0	0	0	0	0	0	0	0	0	0	0	0	0	0	0.088025	0	0	0	0	0	0.066624	0
LOC_Os01g05600	0	0	0	0	0	0	0.012077	0	0.00166	0.011576	0.023532	0.057777	0.71367	0.663937	0.421518	0.028544	0.023683	0	0	0.04852	0	0.058332	0.082401	0.027835	0.0133	0.038707	0	0.041675	0	0.206636	0.358759	0.351664	0.487456	0	0.195515	0.052781
LOC_Os01g05610	1.73601	0.702742	2.45831	2.10023	2.14974	0.84191	2.47274	1.02634	1.61613	2.06021	1.66516	2.18709	3.68325	5.10054	4.79655	1.54042	1.21926	1.35479	1.40231	2.90052	1.1605	1.60513	1.80239	2.04763	2.02816	1.3885	3.68059	3.08	2.54674	3.40521	7.15434	5.93241	5.20384	3.70424	3.50517	3.76996
LOC_Os01g05620	0.053232	0.030742	0.049285	0	0.02064	0.24262	0.110535	0	0.051627	0.100139	0.04262	0.183883	1.01887	0.888683	0.813393	0.119341	0.086962	0.018794	0.016805	0.071679	0.048338	0	0.095969	0	0.084101	0	0.054808	0.067626	0.067597	0.041492	0.962636	1.06522	0.614457	0.276756	0.319453	0.109232
LOC_Os01g05630	8.46383	2.73252	7.81464	6.88658	5.66588	14.0056	9.68704	5.84192	8.84066	6.71018	8.16648	9.72874	22.5389	29.7407	27.6598	12.1563	13.1965	11.2145	4.89143	7.45801	4.54124	4.56606	5.76336	4.01542	15.0882	10.5839	38.0361	38.0646	29.3002	26.5471	68.9156	67.862	62.7484	20.2478	36.1073	26.8103
LOC_Os01g05640	0.232363	0.236886	0.518406	0.164648	0.162048	0.323755	0.713597	0.050856	0.385153	0.219089	0.100671	0.237568	0.628493	0.34318	0.279167	0.810901	0.521389	0.483213	0.403276	0.573918	0.546768	0.620613	0.517134	0.301457	0.629038	0.549936	0.927709	0.728487	0.225908	1.2358	1.11795	1.27466	1.32864	0.358785	1.1879	0.533393
LOC_Os01g05650	597.604	627.88	616.969	461.247	433.67	501.818	458.398	438.97	466.516	392.644	426.16	522.005	491.395	408.97	395.93	728.788	659.346	707.419	519.678	625.112	589.063	313.949	456.46	326.384	337.252	358.066	295.076	319.579	233.726	460.22	267.288	243.113	261.275	443.778	705.684	457.687
LOC_Os01g05660	18.8278	15.2354	15.3965	7.93955	7.99683	16.1603	15.4393	8.69048	12.8537	5.5123	7.82647	16.4966	12.6302	14.7902	11.9425	22.605	21.2148	19.9621	21.8634	17.2825	22.117	13.1592	27.9228	18.7102	27.3826	27.5313	36.8885	23.6949	20.1922	20.7788	18.8184	20.9531	19.1934	14.9467	22.1502	16.2172
LOC_Os01g05670	69.6089	73.4183	78.6385	50.6607	50.8483	88.3134	90.5064	56.1684	83.6941	41.9163	44.5135	62.2673	73.6596	78.8431	75.6132	86.2318	76.7334	78.8244	71.1747	83.1578	79.1541	59.0017	78.6727	47.7821	60.4229	55.927	55.4399	67.99	56.5632	114.599	79.9938	82.3424	82.1183	88.5965	93.4486	88.5249
LOC_Os01g05680	8.70359	6.14235	8.64248	11.8113	6.05251	5.13674	8.86835	8.16285	9.48441	4.92125	7.16814	7.87396	7.33081	10.8105	8.52529	9.00308	7.53711	6.52438	8.52396	12.9421	8.04457	8.81871	6.09201	8.33004	6.99321	7.82525	13.0297	14.2829	14.599	10.4364	15.5228	12.7421	12.5659	8.971	9.19418	10.2135
LOC_Os01g05694	24.2276	23.722	21.7093	14.742	20.6132	29.4464	30.9627	20.7653	28.3359	18.3747	17.7321	26.3958	25.047	21.8651	24.3738	21.3699	23.6433	21.3099	18.2148	27.7696	20.3188	17.2325	19.7761	19.1491	20.5911	26.2399	23.2367	27.2385	25.1342	38.3905	51.118	53.1717	40.9396	33.1277	25.0334	46.5498
LOC_Os01g05710	1.01916	0.541919	0.373406	1.80218	0.725694	1.57065	1.19823	0.437531	0.613167	0.460597	0.661096	0.306269	0.998257	0.664211	1.66918	0.658838	0.860218	0.460001	0.453729	0.963369	0.07765	0.859023	0.810916	0.531994	0.733557	1.03225	0.503392	0.712551	1.19449	1.11416	1.38973	1.19662	0.821885	0.922955	1.05306	1.32376
LOC_Os01g05720	0	0	0	0	0	0	0	0	0	0	0	0	0	0	0	0	0	0	0	0	0	0	0.260505	0	0	0	0	0	0	0	0	0	0.096597	0	0	0
LOC_Os01g05730	0.331313	0.173839	0.133365	0.170179	0.311442	0	0	0.531528	0	0.258208	0.464448	0.123547	0.266964	0.25823	0.30278	0.152031	0.198688	0.480448	0.0789	0.362159	0	0.065196	0.059484	0.270627	0	0.166831	0.116603	0.320329	0.183596	0.387694	0.626609	0.08976	0.377404	0.26632	0	0.348902
LOC_Os01g05744	0.805533	0.52562	1.21358	0.336979	0.485426	1.02593	0.734528	0.768689	0.641414	0.558979	0.50416	1.24117	1.30583	0.797793	0.63374	0.281085	0.644833	0.592979	0.587298	0.880998	0.205591	0.345322	0.44827	0.408099	0.349574	0.625382	0.961853	1.01101	0.723241	0.838867	0.820704	1.67414	0.877693	1.03904	0.47392	0.571939
LOC_Os01g05760	0	0	0	0	0	0	0	0	0	0	0	0	0	0	0	0	0	0	0	0	0	0	0	0	0	0	0	0	0	0	0	0	0	0	0	0
LOC_Os01g05770	0	0	0	0	0	0	0	0	0	0.040929	0	0	0.380917	0.088008	0.124195	0	0	0.069632	0	0	0	0	0	0	0	0.072299	0	0.090094	0	0	0.102609	0.143678	0.391727	0	0.094476	0
LOC_Os01g05780	0	0	0	0	0	0	0	0	0	0	0	0	0	0	0	0	0	0	0	0	0	0	0	0	0	0	0	0	0	0	0	0	0	0	0	0
LOC_Os01g05790	19.1904	17.4859	14.176	14.2958	12.1058	14.4582	16.1776	12.6187	16.5712	12.752	13.6244	20.9145	32.5709	39.9357	35.927	34.9407	33.396	27.5458	14.0959	12.2012	15.4466	12.5315	17.2679	11.8743	21.6301	20.2204	42.3599	35.1196	32.9268	42.6713	41.9631	39.5422	45.1958	28.2536	36.316	32.5054
LOC_Os01g05800	294.916	259.275	246.8	247.924	255.972	293.876	285.411	257.691	285.848	283.22	283.998	305.886	436.681	452.438	446.492	385.699	396.973	363.476	276.321	235.105	267.747	280.018	315.4	292.961	259.596	257.818	286.111	261.129	241.584	232.647	250.489	306.466	317.957	278.03	271.966	271.342
LOC_Os01g05810	12.3342	9.58931	13.2384	21.6339	19.6027	18.3588	13.8686	12.4997	15.3194	23.7814	24.7227	24.1271	26.0842	33.6862	29.9144	20.2977	20.6784	15.1843	11.3741	15.8875	10.9458	15.5234	16.3018	15.2343	7.36815	6.31449	11.4455	16.7392	12.797	22.9562	28.3498	24.1263	20.7466	21.8514	12.71	13.7794
LOC_Os01g05820	5.16071	2.27107	5.84437	9.09028	6.92137	7.53374	5.28573	4.81531	5.17562	10.4126	10.354	11.0391	11.8431	11.4643	12.8814	10.5648	11.1053	10.6707	4.73497	7.86147	4.69026	4.86436	6.66584	6.11612	3.61149	2.19347	4.42637	6.41028	4.82021	6.9809	9.81612	11.7249	10.5658	7.24994	6.55594	6.21198
LOC_Os01g05830	6.63423	6.62399	6.974	5.70773	8.57731	7.89254	9.23238	7.15292	9.17318	6.60576	6.78034	5.53186	7.56153	7.63661	6.67603	8.48478	7.9653	7.425	6.65063	8.38916	8.0367	9.26651	8.12824	7.33472	10.7339	10.158	3.59093	4.67646	4.23006	6.84905	7.17504	8.12526	6.94162	11.4101	21.5446	14.0874
LOC_Os01g05840	26.2873	36.3778	25.6138	23.8516	18.9841	8.71836	15.6661	24.7068	14.5755	16.2102	17.6549	11.8678	3.45014	4.43775	4.33605	28.2445	30.5832	23.4135	23.2986	24.7723	23.2025	21.1843	14.9077	19.6774	17.403	15.8955	6.66415	7.50556	10.0908	19.8394	1.72435	2.60698	2.67381	27.2235	13.1211	25.4409
LOC_Os01g05850	0	0	0	0	0	0	0	0	0	0	0	0	0	0	0	0	0	0	0	0	0	0	0	0	0	0	0	0	0	0	0	0	0	0	0	0
LOC_Os01g05860	0.207414	0.038655	0.369309	0	0.06267	0.399075	0.42553	0.08636	0.350935	0.180719	0.279707	0.376164	1.7984	1.83951	2.50003	0.464072	0.379772	0.549042	0.079047	0.22397	0	0.082806	0.172862	0.116319	0.227152	0.210321	0.64731	0.834714	0.453315	1.249	2.44848	2.39702	2.13605	0.303587	0.907054	0.624121
LOC_Os01g05870	0	0	0	0	0.043398	0.067728	0.094737	0	0.050474	0	0	0	0.23874	0.483317	0.066683	0	0	0.016991	0	0.052589	0	0	0.089362	0.027431	0.096835	0	0	0.014249	0	0	0.061664	0	0.042651	0.047063	0.030744	0.034515
LOC_Os01g05880	0	0	0	0	0	0	0	0	0	0	0	0	0	0	0	0	0	0	0	0	0	0	0	0	0.071001	0	0	0	0	0	0	0	0	0	0	0
LOC_Os01g05890	0	0	0	0	0	0	0	0	0	0	0	0	0	0.135755	0.136221	0	0.090817	0.079006	0	0	0	0	0.074708	0.061447	0	0	0	0	0	0.055716	0	0	0	0	0	0
LOC_Os01g05900	8.95171	4.75859	9.69288	7.7746	6.13021	13.2003	9.27328	5.57853	9.45108	7.6338	5.91946	10.407	25.0021	23.5096	20.5036	7.44916	4.94467	4.81774	5.6791	9.07867	8.29149	6.68835	7.45418	4.65749	8.04571	9.93721	9.5092	12.6118	8.72466	9.57689	34.2832	25.8224	22.9927	11.9453	24.9901	21.9915
LOC_Os01g05940	1.93691	1.04698	1.86206	0.727163	1.10876	1.20062	1.81352	0.593934	1.25739	0.916484	0.858448	1.68301	1.569	1.80732	1.05235	1.69437	1.81476	1.87063	1.46685	2.03277	1.31496	1.20488	1.60531	1.27824	1.81239	2.02014	1.40856	1.28728	0.826968	2.73256	1.61958	1.31356	1.74437	2.08715	2.2762	2.06679
LOC_Os01g05960	4.05127	2.73466	3.36092	3.15718	2.35821	6.57014	5.52516	1.33658	2.74492	1.72064	2.49788	3.22723	4.09738	4.38069	3.64271	4.32287	3.61004	4.15398	2.60459	4.18233	3.38707	2.52601	2.97758	2.28649	2.47662	3.21221	2.18456	2.65318	1.3973	5.48843	1.89603	1.98262	1.59346	3.35735	3.98777	3.24976
LOC_Os01g05970	46.4846	22.579	49.7175	56.4547	46.0249	71.8092	46.4012	28.6592	47.6626	42.7405	44.6225	53.977	81.3689	104.221	93.5174	31.0107	27.5335	31.7803	33.8097	57.9319	42.703	33.9476	44.506	28.5005	37.1507	35.8701	36.7896	58.9194	46.7447	47.6396	114.079	119.381	88.2247	67.4969	80.4212	73.243
LOC_Os01g05980	1.92732	0.829677	1.73777	1.07536	0.831955	2.75915	3.95393	0.69883	1.70018	0.409916	1.13984	1.28984	1.79221	2.11224	2.01867	2.03482	2.68764	1.13089	1.21029	1.87565	2.43955	2.00151	3.10693	1.22902	3.50092	3.55186	1.7344	2.09082	1.54766	2.82672	1.61082	1.56703	1.86923	1.58619	3.03128	1.33187
LOC_Os01g06000	0.57943	0.211796	1.01161	0.449088	0.397209	0.52485	0.863312	0.563916	0.808725	0.677753	0.777495	1.02559	3.95851	4.46823	3.7338	0.679478	0.59774	1.03151	0.395064	0.618438	0.283628	0.60962	0.969751	0.485258	0.315391	0.438195	0.407178	0.879332	0.479253	0.671733	3.68329	3.21813	2.84121	0.925641	0.911015	1.43301
LOC_Os01g06010	75.5777	52.6286	70.3968	88.6098	69.5348	90.4093	67.5923	41.4971	56.4659	67.3337	74.6825	99.961	195.697	225.669	190.353	72.1441	70.9091	66.1959	61.385	71.0074	75.0389	57.6442	68.0995	43.4983	57.2916	48.9443	69.8987	103.459	73.0945	78.1397	182.634	176.376	172.923	85.6115	92.9103	83.9789
LOC_Os01g06020	15.6513	11.1607	15.7442	11.1503	13.5284	25.0609	24.3781	12.3546	22.8032	12.7641	14.9166	20.3182	44.7576	47.2901	43.7987	17.5494	16.8427	18.3196	14.9952	14.7896	18.2087	13.8344	23.6492	12.6989	15.6054	15.9795	16.5656	20.0848	16.9877	16.4881	22.8464	28.6516	24.9852	15.9556	24.7777	21.0255
LOC_Os01g06030	0	0	0	0	0	0	0	0	0	0	0	0	0	0	0	0	0	0	0	0	0	0	0	0	0	0	0	0	0	0	0	0	0	0	0	0
LOC_Os01g06040	0	0	0	0	0	0	0	0	0	0.083395	0.244319	0	0.079897	0	0	0	0	0.288085	0.142441	0.411301	0.257786	0	0	0	0	0.116429	0	0.197907	0.122068	0	1.47538	0.426174	0.514957	1.36864	0.088999	0.278603
LOC_Os01g06050	1.68405	1.20252	1.27128	1.25587	0.79407	0.843937	1.14143	1.16851	0.817976	0.558457	1.35253	1.48934	1.96149	1.96679	1.46351	1.24271	1.95495	1.25954	0.68989	0.891731	0.438208	0.686358	1.17352	0.716417	1.40501	1.0956	1.64524	2.29611	1.90059	3.21839	3.83208	4.40603	4.4289	2.09144	1.28362	1.8336
LOC_Os01g06060	0	0	0	0	0	0	0	0.053855	0	0	0	0	0	0	0.270156	0	0	0	0.233774	0	0	0	0	0	0	0	0	0.177701	0.159419	0	0.226221	0.053022	0.121224	0	0	0
LOC_Os01g06070	0	0	0	0	0	0	0	0	0	0	0	0	0	0	0	0	0	0	0	0	0	0	0	0	0	0	0	0	0	0	0	0	0	0	0	0
LOC_Os01g06080	0	0	0	0	0	0	0	0	0	0	0	0	0	0	0	0	0	0	0	0	0	0	0	0	0	0	0	0	0	0	0	0	0	0	0	0
LOC_Os01g06090	0	0	0	0	0	0	0	0	0	0	0	0	0	0	0	0	0	0	0	0	0	0	0	0	0	0	0	0	0	0	0	0	0	0	0	0
LOC_Os01g06100	0.013624	0	0	0	0	0	0.014677	0	0	0	0	0	0	0	0	0	0	0	0.001632	0.019472	0	0	0	0.004387	0	0	0	0	0	0	0	0	0	0	0	0
LOC_Os01g06110	0	0	0	0.132868	0	0	0	0	0	0	0	0	0	0	0	0	0	0	0	0	0	0	0	0	0	0	0	0	0	0	0	0	0	0	0	0
LOC_Os01g06120	0	0	0	0	0	0	0	0	0	0	0	0	0	0.10972	0	0	0	0	0	0	0	0	0	0	0	0	0.18089	0	0	0	0	0	0	0	0	0
LOC_Os01g06130	0	0	0	0	0	0	0	0	0	0	0	0	0	0	0	0	0	0	0	0	0	0	0	0	0	0	0	0	0	0	0	0	0	0	0	0
LOC_Os01g06140	0.238841	0	0.313187	0.298209	0.227201	0.300698	0.338865	0	0.306036	0.057263	0.138812	0.163215	0.292446	0.189562	0.818291	0.062237	0.0807	0.25947	0.054216	0.187037	0.574993	0.067163	0.181185	0.106767	0.203432	0	0	0.079814	0.306796	0.213791	0.180466	0.318834	0	0	0.122053	0
LOC_Os01g06150	0.778627	0.768024	0.275512	1.71479	1.40786	1.54012	1.04435	1.55559	0.642902	2.4018	1.04938	0.52814	0.500888	0.718438	0.584035	1.29209	0.819123	0.466197	0.706765	0.888409	0.67383	0.915937	0.786841	0.727383	0	0.344633	0.30607	0.588004	0.109869	0.166425	1.07872	0.388214	1.14263	0.956929	0.859035	0.763599
LOC_Os01g06160	0.015213	0	0	0	0	0	0	0	0	0	0.015927	0	0	0	0	0	0.016272	0	0.013244	0	0	0	0	0	0	0	0	0	0	0	0	0	0	0.030546	0	0
LOC_Os01g06170	0	0	0	0	0	0	0	0	0	0	0	0	0	0	0	0	0	0	0	0	0	0	0	0	0	0	0	0.02426	0	0	0	0	0	0	0	0
LOC_Os01g06180	0	0	0	0	0	0	0	0	0	0	0	0	0	0	0	0	0	0	0	0	0	0	0	0	0	0	0	0	0	0	0	0	0	0	0	0
LOC_Os01g06200	0	0	0	0	0.036357	0	0	0	0	0	0	0	0	0	0	0	0.034521	0	0	0	0	0	0	0	0	0	0	0	0	0	0	0	0	0.031487	0	0
LOC_Os01g06210	0	0.3694	0	0	0.072343	0	0	0	0	0	0.061933	0	0	0.086264	0	0	0.078285	0	0	0	0	0	0	0	0	0.119385	0	0.049915	0	0.066148	0	0.131745	0.15245	0.197551	0.172471	0
LOC_Os01g06220	0	0.196123	0	0	0	1.75855	1.28135	0	0.499525	0	0	0.344292	2.09999	2.29306	2.22844	0.723198	0.598315	0.211262	0	0.063315	0	0.044237	0.058806	0	0.069986	0.387524	0	0.430796	0	0.351519	0.170404	0.091414	0.060841	0	0.054428	0
LOC_Os01g06230	0	0	0	0	0	0	0.104284	0.561088	0	0	0	0.427806	0	0	0	0.615969	0.117562	0.303961	0	0.240249	0	0	0	0.731599	0	0	0	0.380397	0	0	0	0	0.225652	0	0	0
LOC_Os01g06240	0	0	0	0	0	0	0.101499	0	0.032034	0	0	0.029948	0	0.027779	0.042191	0	0.165095	0.066151	0.075967	0.060822	0.109209	0	0.085238	0	0.283089	0.050322	0.042396	0.067231	0.130643	0.111432	0.081952	0.152682	0.1493	0	0.104246	0.031805
LOC_Os01g06250	0	0	0	0	0	0	0	0	0	0	0	0	0	0	0	0	0	0	0	0	0	0	0	0	0	0	0	0	0	0	0	0	0	0	0	0
LOC_Os01g06260	0	0	0	0	0	0	0	0	0	0	0	0	0	0	0	0	0	0	0	0	0	0	0	0	0	0	0	0	0	0	0	0	0	0	0	0
LOC_Os01g06270	17.0951	15.2664	19.021	11.2235	13.5554	16.295	19.0424	14.8886	17.4011	12.4435	12.6611	17.1538	31.0309	31.2498	31.4943	17.8916	19.5134	17.6209	16.9359	20.1594	14.6413	15.8331	17.3436	14.7337	18.9959	17.0572	20.6474	20.5676	18.8157	26.8177	35.099	31.7045	33.5576	25.699	29.5491	27.0368
LOC_Os01g06280	35.5368	32.3029	35.4631	18.8663	20.0591	27.7785	22.2834	15.4116	21.7964	22.3226	22.6857	34.6508	34.0837	33.387	33.4966	41.1268	45.882	45.7839	35.8313	36.5714	33.8981	26.3519	36.8053	25.0688	40.3306	39.1317	40.4071	46.3396	38.8608	41.9132	40.7382	38.0651	40.7009	51.4779	39.2358	43.8988
LOC_Os01g06290	37.3627	22.1993	32.3122	26.803	29.5813	43.8847	45.3169	29.5389	43.7427	24.0774	27.6489	36.2265	55.5381	52.5044	46.6044	38.2973	39.5427	43.1053	30.4201	38.1737	35.6011	29.2621	36.9183	27.0458	40.4043	35.9311	75.7526	71.9115	69.0743	51.6039	70.2257	65.4803	67.1108	32.9145	46.992	37.1941
LOC_Os01g06300	0	0.004198	0	0	0	0	0.045117	0	0.004392	0.017052	0.001466	0.010225	0.024072	0.006188	0	0.00427	0.021077	0.032117	0.025098	0.054092	0	0.004555	0.010569	0.04662	0.059994	0.028868	0.034779	0.024762	0.097402	0.017437	0.048998	0.015688	0.023448	0.018757	0.028153	0.008568
LOC_Os01g06310	0	0	0	0	0	0	0	0.109609	0	0	0	0	0.314375	0.172444	0.453723	1.06078	0.2632	0.316458	0	0	0	0.186831	0	0	0.44031	0.391564	1.8182	1.19062	0	0	38.7601	32.2419	44.3742	18.0479	84.9926	67.3412
LOC_Os01g06320	0	0	0	0	0	0	0.070058	0	0	0	0	0	0	0	0	0.094905	0.118714	0	0	0	0	0.067176	0.10135	0	0.200134	0.122363	0.091359	0.092417	0	0	0	0	0	0	0.052145	0
LOC_Os01g06330	0	0	0	0	0	0	0	0	0	0	0	0	0	0	0	0	0	0	0	0	0	0	0	0	0	0	0	0	0	0	0	0	0	0	0	0
LOC_Os01g06340	0.211639	0.091303	0.864206	0	0.241763	0.389642	2.92098	0	1.71711	0.349712	0.243095	0.606302	1.16956	1.68295	1.66779	0.816389	1.15526	1.50795	0.880081	0.913404	0.658224	0.096657	1.14562	0.255962	0.931887	2.0561	1.22543	2.30285	0.510747	1.81198	2.45375	1.76341	1.54068	0.794647	3.17618	1.69323
LOC_Os01g06350	0	0	0.26111	0	0	0	0.553535	0	0	0	0	0	0	0	0	0	0.059458	0	0.12536	0.050755	0	0	0	0	0.162698	0.176546	0.26844	0.282618	0	0.471508	0.346056	0.24251	0.158259	0	0.12888	0
LOC_Os01g06360	0	0	0	0	0	0	0	0	0	0	0	0	0	0	0	0	0	0	0	0	0	0	0	0	0	0	0	0	0	0	0	0	0	0	0	0
LOC_Os01g06370	0	0	0.42363	0	0	0	0	0	0	0	0	0	0	0	0.361666	0.245057	0.238292	0	0	0	0	0	0.158388	0	0	0.201103	0.138637	0	0	0	0.279046	0.703339	0.111626	0.331144	0	0.103771
LOC_Os01g06380	0	0	0	0	0	0	0	0	0	0	0	0	0	0	0	0	0	0	0	0	0	0	0	0	0	0	0	0	0	0	0	0	0	0	0	0
LOC_Os01g06390	0	0	0	0	0	0	0	0	0	0	0	0	0	0	0	0	0	0	0	0	0	0	0	0.105016	0	0	0	0	0	0	0	0	0	0	0	0
LOC_Os01g06400	0	0	0	0	0	0	0	0	0	0	0	0	0	0	0	0	0	0	0	0	0	0	0	0	0.057953	0	0	0.041174	0	0	0	0	0	0	0	0
LOC_Os01g06410	0	0	0	0	0	0	0	0.095477	0	0	0	0	0	0.55384	0	0.204719	0	0	0	0	0	0.236495	0.13608	0	0	0	0	0	0	0.131875	0	0	0	0	0	0
LOC_Os01g06420	0	0	0	0	0	0	0.327292	0	0	0	0	0	0	0	0	0	0	0.079203	0	0	0	0	0	0	0.145753	0.178229	0	0.070396	0	0.071752	0	0.063883	0	0	0	0
LOC_Os01g06430	0.055558	0	0	0	0	0	0	0	0.120526	0	0	0	0	0.287627	0	0.357824	0.193335	0	0.096735	0.100849	0	0.209757	0.322805	0.151565	0.08125	0.190097	0	0.057859	0	0.503114	0	0.179543	0	0	0	0
LOC_Os01g06440	0.07847	0.056767	0.055153	0	0.051153	0.550799	0.107471	0	0	0	0	0	0.068875	0.157988	0.088414	0.039668	0	0.353349	0.132312	0	0.171951	0.155334	0.371656	0.035866	0.0488	0.206591	0	0	0	0.027731	0	0.059225	0	0.00228	0	0
LOC_Os01g06450	0.040814	0.047957	0	0	0	0	0.24145	0	0.089737	0	0	0.037352	0.064927	0.124658	0.263378	0.257501	0.231259	0	0	0	0	0.279157	0.511595	0	0.143005	0.179142	0.113548	0.218555	0.057027	0.131391	0.184058	0	0.247212	0.162054	0.115912	0.039612
LOC_Os01g06454	2.80803	1.02711	2.57376	1.70227	1.88608	5.20733	3.7833	2.40263	4.48064	2.84034	3.04435	1.91795	3.74913	6.31642	5.68675	4.60334	3.15557	3.88255	2.21303	2.47745	2.72004	1.8634	2.67569	1.58356	4.82823	3.57959	9.59429	11.5817	7.4988	3.88356	8.62101	9.93582	12.313	2.4039	6.79329	3.9638
LOC_Os01g06460	13.037	12.2561	10.2774	12.2347	9.97176	17.053	19.1587	9.0432	16.7385	10.8243	11.4095	13.7246	24.6863	30.2896	21.8579	20.0518	12.8114	13.9599	15.9488	23.1806	16.0423	25.9939	39.1117	20.2063	61.8758	50.0393	61.0349	39.2687	37.9133	52.4368	40.6274	47.224	60.3236	26.6764	60.3154	29.9621
LOC_Os01g06470	8.98796	9.90375	12.3128	5.36004	7.67034	11.9996	12.8882	8.06148	10.6437	7.7557	7.49519	11.4294	16.0443	13.7999	14.4716	10.9839	10.8766	9.19503	8.71448	10.676	13.3912	8.98337	12.3862	8.24961	12.8948	10.7111	12.8391	15.3826	11.4132	16.2702	22.8399	22.6997	19.2636	12.0494	17.3358	13.8047
LOC_Os01g06490	20.7338	20.6387	23.0503	19.2151	16.2229	16.6284	19.34	14.7061	16.0286	10.2123	10.7502	12.7467	10.7488	13.865	12.8224	29.1282	30.6208	25.6318	19.5366	19.494	21.5197	15.0522	15.5503	15.9628	15.917	16.8209	14.4093	14.3463	13.3516	19.1452	10.6218	11.3842	10.6871	43.0892	34.3987	39.5016
LOC_Os01g06500	9.45785	13.2401	11.3875	13.5768	15.7274	8.53749	11.1238	15.8684	7.99415	9.51191	7.75336	11.6624	9.31869	8.26868	9.37172	15.1237	16.0804	12.5543	9.75136	15.0124	11.4377	8.49736	9.89619	11.2475	12.8531	14.1923	21.2917	20.8101	12.5186	30.9791	15.8303	17.38	19.2105	26.8628	26.1344	28.7285
LOC_Os01g06510	0	0	0	0	0	0	0	0	0	0	0	0	0	0	0	0	0	0	0	0	0	0	0	0	0	0	0	0	0	0	0	0	0	0	0	0
LOC_Os01g06520	0	0	0	0	0	0	0	0	0	0	0	0	0	0	0	0	0	0	0	0	0	0	0	0	0	0	0	0	0	0	0	0	0	0	0	0
LOC_Os01g06530	0	0	0	0	0	0	0	0	0	0	0	0	0	0	0	0	0	0	0	0	0	0	0	0	0	0	0	0	0	0	0	0	0	0	0	0
LOC_Os01g06540	0.17076	0	0	0	0.374165	0	0	0	0.196114	0	0	0	0	0	0	0	0	0	0	0.161143	0	0	0.176121	0	0	0.357799	0	0.266314	0	0	0	0	0	0.479337	0	0
LOC_Os01g06550	10.3806	8.76049	12.3643	17.7557	18.3921	17.684	14.5146	13.2111	14.6194	21.4549	20.5961	25.1505	36.4	41.6816	36.6506	28.5964	32.8681	31.6383	11.6162	12.3919	13.2629	16.5903	17.9319	16.4542	9.48165	10.9049	40.171	33.3741	32.5353	28.1134	44.1074	47.3504	50.1258	33.967	28.6321	34.311
LOC_Os01g06560	0.166381	0.137942	0.168267	0.458693	0.256194	0.229762	0	0.122762	0.100806	0	0.256286	0.073344	0.0313	0.089379	0	0.21743	0.334172	0.16683	0.087422	0.076419	0	0.164201	0.053851	0.101129	0.372068	0.430612	0.247788	0.163245	0	0.576232	0.07724	0.079161	0.043192	0.528161	1.0061	0.456611
LOC_Os01g06570	0	0	0	0	0	0	0	0	0	0	0	0	0	0	0	0	0	0	0	0	0	0	0	0	0	0	0	0	0	0	0	0	0	0	0	0
LOC_Os01g06580	0.154498	0.248986	0.059405	0	0.137662	0	0.453257	0.187366	0.349915	0.344401	0.09212	0.06737	0.20952	0.044179	0	0.520278	0.454313	0.372128	0.404395	0.741095	0.305949	11.8392	14.7169	5.32958	28.7998	38.4512	2.19243	2.90157	2.38853	4.95454	0.859098	1.87747	1.5477	7.81766	6.79197	1.89485
LOC_Os01g06590	19.5554	14.8951	17.9756	16.5843	15.7153	16.3453	22.3741	16.0272	19.3013	16.2494	17.0325	18.5198	21.3944	22.7754	23.4345	23.0258	21.0232	19.7068	23.3265	30.646	26.3365	64.8262	75.0066	47.0099	289.855	294.243	51.5189	52.6841	55.8105	63.2069	37.3079	37.0198	33.7504	34.7554	40.7077	36.7507
LOC_Os01g06600	9.259	5.76106	10.2013	8.23985	8.26688	15.7675	13.8173	8.45231	15.5547	8.00663	7.84204	13.1796	23.3566	25.0023	24.525	7.11835	7.24108	7.68645	7.39626	8.82737	10.5616	11.6674	15.1373	8.52477	29.4198	30.8252	13.1905	14.4264	15.9263	15.4301	23.1524	19.905	18.623	14.222	15.3051	15.1699
LOC_Os01g06610	0	0	0	0	0	0	0	0	0	0	0	0	0	0	0	0	0	0	0	0	0	0	0	0	0	0	0	0	0	0	0	0	0	0	0	0
LOC_Os01g06620	0	0	0	0	0	0	0	0	0	0	0	0	0	0	0	0	0	0	0.003351	0.003691	0	0	0.076498	0.003501	0	0	0	0	0	0	0	0	0	0	0	0
LOC_Os01g06630	0	0	0	0	0	0	0	0	0	0	0	0	0	0	0	0	0	0	0	0	0	0	0	0	0	0	0	0	0	0	0	0.203331	0	0	0.070195	0
LOC_Os01g06640	0.249274	0.165026	0.311577	0	0.255927	0.782607	1.28052	0.068021	0.615848	0.126662	0.360413	0.758655	0.822212	0.474358	1.53271	0.231106	0.331996	0.512054	0.094933	0.297244	0.682401	0.160763	0.426877	0.060995	0.516547	0.85251	3.83378	3.39752	2.31628	2.51008	5.22455	5.01682	5.52477	3.31844	7.50482	4.59764
LOC_Os01g06650	0	0	0	0	0	0	0	0	0	0	0	0	0	0	0	0	0	0	0	0	0	0	0	0	0	0	0	0	0	0	0	0	0	0	0	0.045553
LOC_Os01g06660	4.54998	3.25231	3.08348	1.0325	2.17445	5.17249	6.43071	2.13279	4.54529	1.68609	2.23757	3.3886	10.4131	10.4886	8.91652	4.30481	3.88816	4.29814	2.89032	3.39681	4.11495	2.58583	3.73687	1.92474	4.76695	5.79536	9.82046	9.40967	5.19988	11.5708	15.3198	16.7108	12.3012	8.84647	14.0653	9.51644
LOC_Os01g06670	0	0	0	0	0	0	0	0	0	0	0	0	0	0	0	0	0	0	0	0	0	0	0	0	0	0	0	0	0	0	0	0	0	0	0	0
LOC_Os01g06680	0	0	0	0	0	0	0	0	0	0	0	0	0	0	0	0	0	0	0	0	0	0	0	0	0	0	0	0	0	0	0	0	0	0	0	0
LOC_Os01g06690	0	0	0	0	0	0	0	0	0	0	0	0	0	0	0	0	0	0	0	0	0	0	0	0	0	0	0	0	0	0	0	0	0	0	0	0
LOC_Os01g06700	0	0	0	0	0	0	0	0	0	0	0	0	0	0	0	0	0	0	0	0	0	0	0	0	0	0.018159	0	0	0	0	0	0	0	0	0	0
LOC_Os01g06710	0	0	0	0	0	0	0	0	0	0	0	0	0	0	0	0	0	0	0	0	0	0	0	0	0	0	0	0	0	0	0	0	0	0	0	0
LOC_Os01g06720	0	0	0	0	0	0	0	0	0	0	0	0	0	0	0	0	0	0	0	0	0	0	0	0	0	0	0	0	0	0	0	0	0	0	0	0
LOC_Os01g06730	0.040095	0.051157	0.022737	0	0.075343	0	0	0.024509	0.024893	0.151968	0.104495	0.124574	0.430119	0.302148	0.350512	0.132402	0	0.06789	0	0.068919	0	0.061799	0.060788	0.061228	0.251819	0.092549	0.197802	0.194398	0.176105	0.24749	1.03518	0.455451	0.656995	0.231389	0.121689	0.186407
LOC_Os01g06740	0	0	0	0	0	0	0	0	0	0	0	0	0	0	0	0	0	0	0	0	0	0	0	0	0	0	0	0	0	0	0	0	0	0	0	0
LOC_Os01g06750	0	0	0	0	0	0	0	0	0	0	0	0	0.078152	0.072185	0.401614	0.044955	0	0	0.040902	0	0	0	0	0	0.023163	0	0	0.051159	0	0	0.03918	0.005941	0	0	0.032635	0
LOC_Os01g06760	0	0	0	0	0	0	0	0	0	0	0	0.036096	0	0	0	0.032067	0	0	0	0	0	0.087984	0	0	0	0	0	0.058669	0	0	0	0	0	0	0	0
LOC_Os01g06770	0	0	0	0	0	0	0	0	0	0	0	0	0	0	0	0	0	0	0	0	0	0	0	0	0	0	0	0	0	0	0	0	0	0	0	0
LOC_Os01g06780	0	0	0	0	0	0	0	0	0	0	0	0	0	0	0	0	0	0	0	0	0	0	0	0	0	0	0	0	0	0	0	0	0	0	0	0
LOC_Os01g06790	6.13647	4.64712	6.58823	5.29053	5.70967	6.88069	7.0002	8.04839	7.49988	5.04418	4.6106	5.4682	8.71804	8.45628	6.93487	6.46713	7.17936	6.14739	3.66541	4.04751	3.80177	4.12394	4.62836	5.1464	5.73104	5.92935	5.71643	5.43985	4.41568	8.6815	5.09024	4.85616	5.19068	8.22269	4.39621	6.48566
LOC_Os01g06800	0.193553	0	0	0	0	0	0.061153	0	0.064489	0	0	0.025316	0	0.056029	0	0	0	0	0	0	0	0	0.045208	0	0	0.077472	0.156352	0	0	0.100481	0	0	0.243308	0.281453	0	0.174139
LOC_Os01g06810	0	0.001573	0	0	0	0	0.005512	0	0	0	0	0.003444	0.006542	0	0.009352	0	0	0	0.001818	0	0	0.005373	0.003531	0	0	0	0	0.003053	0.004069	0.007927	0.003301	0.001632	0	0.004621	0.007607	0.00531
LOC_Os01g06820	0	0	0	0	0	0	0	0	0	0	0	0	0	0	0	0	0	0	0	0	0	0	0	0	0	0	0	0	0	0	0	0	0.298274	0	0	0
LOC_Os01g06836	0.053761	0.088402	0.29028	0	0	0	0.039109	0	0.040209	0	0.081508	0.117707	0.294046	0.276618	0.340473	0.112933	0	0.111412	0.114218	0.064753	0	0	0.112098	0	0.287944	0	0.372925	0.111536	0.062277	0.468688	0.373584	0.36832	0.461007	0.229333	0.563313	0.188488
LOC_Os01g06852	0	0	0	0	0	0	0	0	0	0	0	0	0	0	0	0	0	0	0	0	0	0	0	0	0	0	0	0	0	0	0	0	0	0	0	0
LOC_Os01g06870	0	0	0	0	0	0	0	0	0	0	0	0	0	0	0	0	0	0	0	0	0	0	0	0	0	0	0	0	0	0	0	0	0	0	0	0
LOC_Os01g06876	0	0.04227	0.059014	0.191452	0.038451	0.179098	0.03958	0.157779	0.0457	0.09227	0.037808	0.087387	0.66986	0.603314	0.524592	0	0	0.1959	0.036679	0.158878	0	0.046482	0.27695	0	0	0.156693	0.277081	0.440106	0.063465	0.002059	0.482196	0.654898	0.423311	0.006204	0.189108	0.147009
LOC_Os01g06882	0	0.096109	0.133611	0	0	0.616557	0.407362	0.189887	0.280547	0.055422	0.088255	0	0.976269	0.825735	0.810691	0.041389	0.332326	0.148823	0.041698	0.09184	0	0.131421	0.052036	0.130375	0.050758	0.295308	0.388344	0.283953	0.542196	0.036966	0.34275	0.956572	1.09863	0.24043	0.462158	0.122002
LOC_Os01g06890	0.131597	0.361916	0.205999	0.169822	0.037024	0.59271	0.153754	0.102451	0.078773	0	0.137832	0.293372	0.527961	0.473245	0.248741	0.471581	0.551415	0.371179	0.265355	0.123878	0.755796	0.106809	0.276925	0	0.328632	0.39167	4.48041	2.74129	1.53213	1.58657	2.66858	2.49691	2.77196	2.39963	12.0987	4.16599
LOC_Os01g06900	0	0	0	0	0	0	0	0	0	0	0	0	0	0	0	0	0	0	0	0	0	0	0	0	0	0	0	0	0	0	0	0	0	0	0	0
LOC_Os01g06910	0	0	0	0	0	0	0	0	0	0	0	0	0	0	0	0	0	0	0	0	0	0	0	0	0	0	0	0	0	0	0	0	0	0	0	0
LOC_Os01g06920	0	0	0	0	0	0	0	0	0.01508	0.024985	0	0.049076	0.005279	0.025734	0.056464	0.018067	0.005181	0.010674	0.014055	0	0	0.01041	0.009991	0	0.033649	0	0.004617	0.078798	0	0.02589	0.090878	0.003913	0.093492	0.014318	0.12547	0.049684
LOC_Os01g06940	0	0.976951	0.304928	0	0.22752	0	0	0	0	0	0	0	0	0	0	0	0	0	0	0	0	0.302112	0.615498	0.752074	0	0.187669	0	0	0	0	0	0	0	0	0	0
LOC_Os01g06950	0	0	0	0	0	0	0	0	0	0	0	0	0	0	0	0	0	0	0	0	0	0	0	0	0	0	0	0	0	0	0	0	0	0	0	0
LOC_Os01g06960	0	0	0	0	0	0	0	0	0	0	0	0	0	0	0	0	0	0	0	0	0	0	0	0	0	0	0	0	0	0	0	0	0	0	0	0
LOC_Os01g06970	0	0	0	0	0	0	0	0	0	0	0	0	0	0	0	0	0	0	0	0	0	0	0	0	0	0	0	0	0	0	0	0	0	0	0	0
LOC_Os01g06980	0	0	0	0	0	0	0	0	0	0	0	0	0	0	0	0	0	0	0	0	0	0	0	0	0	0	0	0	0	0	0	0	0	0	0	0
LOC_Os01g06990	0	0	0	0	0	0	0	0	0	0	0	0	0	0	0	0	0	0	0	0	0	0.250441	0.331277	0	0	0	0	0	0	0	0	0	0	0	0	0
LOC_Os01g07000	0	0	0	0	0	0	0	0	0	0	0	0	0	0	0	0	0	0	0	0	0	0	0	0	0	0	0	0	0	0	0	0	0	0	0	0
LOC_Os01g07010	0	0	0	0	0	0	0	0	0	0	0	0	0	0	0	0	0	0	0	0	0	0	0	0	0	0	0	0	0	0	0	0	0	0	0	0
LOC_Os01g07020	0	0.137906	0	0	0	0	0	0	0	0	0	0	0	0	0	0	0	0	0	0	0	0.406343	0.608364	0.242804	0.166316	0	0	0	0	0.165022	0	0.063822	0	0	0	0
LOC_Os01g07030	0	0	0	0	0	0	0	0	0	0	0	0	0	0	0	0	0	0	0	0	0	0	0	0	0	0	0	0	0	0	0	0	0	0	0	0
LOC_Os01g07040	0	0	0	0	0	0	0	0	0	0	0	0	0	0	0	0	0	0	0	0	0	0	0	0	0	0	0	0	0	0	0	0	0	0	0	0
LOC_Os01g07050	0	0	0	0	0	0	0	0	0	0	0	0	0	0	0	0	0	0	0	0	0	0	0	0	0	0	0	0	0	0	0	0	0	0	0	0
LOC_Os01g07060	0	0	0	0	0	0	0	0	0	0	0	0	0	0	0	0	0	0	0	0	0	0	0	0	0	0	0	0	0	0	0	0	0	0	0	0
LOC_Os01g07070	12.8268	6.41455	13.3027	11.6402	12.4503	22.4632	16.0666	11.3763	16.9361	10.9893	12.9247	16.342	20.253	21.0764	20.7632	17.1554	18.6143	18.0622	13.0973	13.8124	17.7354	14.81	16.7781	12.379	17.1971	16.9851	36.5778	33.8218	31.5837	23.7415	33.9192	39.9587	36.2903	17.0119	28.8995	19.7518
LOC_Os01g07080	5.88351	3.59209	5.16858	4.49099	5.30944	8.6701	8.75813	5.08027	6.91435	7.11405	7.87046	8.13614	13.6482	13.4833	11.3334	9.29534	9.35537	10.558	5.2917	6.0941	5.527	7.05369	9.90958	5.26878	5.45509	8.35927	21.6073	17.9981	18.099	10.1255	21.3868	22.0708	20.545	8.25962	12.8605	8.78323
LOC_Os01g07090	146.902	137.638	131.686	129.464	124.481	115.548	127.203	136.425	121.759	128.874	129.772	115.743	80.0428	85.0977	81.0171	123.897	123.681	117.363	136.048	128.665	121.683	134.999	119.219	134.733	112.339	113.955	92.2712	77.7635	92.1634	100.075	39.4612	47.525	53.4647	80.1947	65.6491	76.288
LOC_Os01g07100	14.9809	10.8463	16.2944	8.38104	9.7754	15.553	13.2475	11.8658	15.2724	9.57036	10.1163	14.4368	21.4263	18.9577	17.4785	16.8257	16.9362	14.8623	17.3195	16.1187	15.1055	14.6613	14.3523	10.8178	16.3594	14.2744	17.609	21.0919	16.4315	17.0235	29.6376	25.3703	24.2052	19.3339	20.8135	18.6852
LOC_Os01g07110	0.321384	0.09418	0.195634	0.193892	0.215379	0.249978	0.443055	0.128822	0.540127	0.14394	0.146997	0.498691	0.623209	0.658382	0.298875	0.207089	0.496832	0.386759	0.231873	0.140556	0.189912	0.161127	0.482443	0.273727	0.517742	0.245432	1.55529	1.33902	1.17556	0.632329	1.94379	2.34115	1.45641	0.744761	2.10608	1.07856
LOC_Os01g07120	1.87671	1.84436	2.17971	1.50819	2.09477	5.33992	2.68568	1.07768	2.7719	1.28501	1.3279	1.76676	3.19401	3.61417	5.19057	1.91361	1.38338	2.53095	1.79361	1.6014	2.05753	2.53399	4.16249	1.78061	15.8528	13.5083	15.7733	13.4018	10.7764	10.2043	11.2098	13.4156	11.5243	4.1553	13.8691	4.70703
LOC_Os01g07130	0	0	0	0	0	0	0	0	0	0	0	0	0.016847	0	0	0	0	0	0	0.019326	0	0	0	0	0	0	0	0.014336	0	0	0	0	0.010756	0.034672	0.026337	0.039879
LOC_Os01g07140	0.461877	0.316787	0.282045	0	0.116718	0	0.378177	0.295309	0.376654	0.183621	0.116862	0.209423	0.743253	0.660901	0.41046	0.644246	0.196631	0.407429	0.370718	0.138364	0.284684	0.460494	0.454481	0.16018	0.792624	0.846684	0.400218	0.506492	0.625244	1.08352	1.21229	1.03089	1.047	0.403893	1.13078	0.29506
LOC_Os01g07150	0	0	0	0	0	0	0	0	0	0	0	0	0	0	0	0	0	0.356591	0	0	0	0	0	0.1026	0	0	0.191494	0	0	0.114577	0.200895	0	1.0947	0.081477	0	0
LOC_Os01g07160	0	0	0	0	0	0	0	0	0	0	0	0	0	0	0	0	0	0	0	0	0	0	0	0	0.044166	0	0	0	0	0	0	0	0	0	0	0
LOC_Os01g07170	36.4138	5.54681	33.0678	20.8537	24.8514	35.7216	34.7183	20.821	29.9742	12.1072	17.8704	25.7672	14.2237	14.5517	15.8824	41.8306	45.8587	41.3655	37.3155	33.8792	36.9597	26.0401	31.4493	20.9768	19.3	17.1996	23.5262	23.1431	21.8511	23.4091	20.1416	19.3989	15.146	36.6999	13.9331	35.497
LOC_Os01g07180	0	0	0	0	0	0	0	0	0	0	0	0	0	0	0	0	0	0	0	0	0	0	0	0	0	0	0	0	0	0	0	0	0	0	0	0
LOC_Os01g07190	0	0	0	0	0	0	0	0	0	0	0	0	0	0	0	0	0	0	0	0	0	0	0	0	0	0	0	0	0	0	0	0	0	0	0	0
LOC_Os01g07200	18.5599	8.3177	22.9027	14.3225	12.1202	12.8437	16.0519	12.7106	17.9869	11.0483	11.0998	11.825	11.1907	11.3433	10.3557	19.6291	20.0367	18.5045	16.1327	21.4346	18.304	12.5995	12.8285	12.9323	28.7864	30.5167	98.4803	75.7725	109.274	49.4313	74.7859	82.8327	77.248	35.5601	74.3995	56.6775
LOC_Os01g07212	1.7485	1.11776	1.55907	2.25023	1.46032	2.89162	2.68662	0.794578	2.12738	1.24144	1.05919	1.27181	3.21777	2.8589	1.8342	1.7895	1.93337	2.7042	1.42987	1.94479	2.07892	0.793511	1.82312	1.32225	0.84837	2.18376	2.56751	3.58053	1.91049	1.89025	8.12748	4.47835	4.48278	2.97109	3.60673	2.57424
LOC_Os01g07240	0.188223	0	0	0	0.198469	0.310794	0	0.126852	0.050049	0.142148	0.030132	0.034462	0.072453	0.062041	0	0.064541	0.502831	0.131127	0.090282	0.26433	0.148473	0.318861	0.145834	0.325493	0.269424	0.244667	0.290434	0.08135	0	0	0.442836	0.626163	0.287569	0.358436	0.176383	0.312438
LOC_Os01g07250	12.9571	15.3178	15.35	19.0981	19.1939	23.256	19.7815	17.7888	23.1522	22.0643	19.7746	23.3473	43.0638	41.1188	44.0168	24.1827	21.4602	27.496	11.2695	17.2118	12.6685	16.6191	21.0996	17.4105	12.8671	9.78701	13.9274	20.5369	19.5951	25.3933	46.1796	40.6326	39.8985	42.0747	35.3592	35.513
LOC_Os01g07260	2.47245	1.03837	2.02411	2.92428	1.41945	2.54446	4.20836	2.58097	5.09688	1.95376	1.71423	2.31165	5.8045	5.56928	5.3813	1.02526	1.41518	2.17979	1.7346	3.4267	2.90709	2.26169	2.94376	2.03353	2.82146	2.64493	0.889208	1.18951	0.827824	1.09796	4.14827	4.90487	4.58814	2.33231	2.88623	2.7026
LOC_Os01g07270	1.65831	0.77831	3.79674	2.99951	3.56169	5.4777	5.3575	4.51149	5.82878	2.43752	2.44123	2.65724	6.52646	7.42595	12.2251	2.03217	1.46228	2.91008	2.98452	5.25585	1.40049	3.37454	5.62587	1.46531	7.6724	6.44621	0.898995	1.77142	1.21566	1.34978	2.36	4.08461	2.60435	4.92468	2.54007	0.81784
LOC_Os01g07280	1.88402	0.739416	2.12173	0.785418	1.18386	2.33118	1.8196	0.993251	2.00944	0.855069	1.31866	1.5959	1.44309	0.953754	1.34061	0.897686	0.703348	0.652734	1.54971	1.85511	2.01393	1.64712	1.82446	0.80213	2.20466	1.89114	0.804014	1.53145	1.79502	1.09716	1.69431	1.70516	1.36149	1.72946	1.74088	1.30874
LOC_Os01g07300	6.21165	4.59538	8.55867	10.8669	9.19109	6.75007	6.72707	6.69896	6.94789	6.81389	7.38396	7.70059	6.02234	4.62088	4.45432	5.63432	6.26123	7.04911	6.07702	9.0362	5.79574	6.84928	7.02656	6.96163	10.1645	9.93883	12.7044	11.9955	8.55979	5.06198	16.9997	14.415	14.8811	7.64068	10.2499	7.92413
LOC_Os01g07310	34.0341	38.5793	40.8153	33.9594	33.0289	41.239	37.6284	27.7228	33.4832	30.686	29.7189	35.6609	11.647	11.5794	8.85026	39.6174	39.4529	40.6271	38.4056	39.2232	39.662	35.8865	34.4184	30.1733	31.4135	28.7639	50.6141	49.5219	47.4264	53.5892	41.6384	37.3973	41.3505	51.0989	56.2267	50.2878
LOC_Os01g07320	0.950002	1.00607	0.942371	1.06018	0.821302	1.59472	1.36231	1.21164	1.59436	1.138	0.491759	1.41538	1.11612	0.993438	1.02055	1.61721	1.24301	1.32906	1.14265	0.758518	1.0608	0.897372	1.37715	0.242209	1.54096	1.44921	1.1692	1.31376	1.315	1.75913	1.71987	1.17318	0.794565	0.964637	0.633226	0.81407
LOC_Os01g07330	0.871506	0.769377	1.18434	0.500204	0.819651	1.16433	0.946869	0.483229	0.675592	0.545358	0.638276	0.671849	1.53445	1.44636	1.29195	1.15792	1.30748	0.945272	0.637049	1.25466	0.816046	0.548822	0.974385	0.636279	1.42848	1.13072	1.18266	1.01621	0.622698	1.13216	1.81553	1.78583	1.57049	0.983104	1.33142	0.906802
LOC_Os01g07340	0.54095	0.543369	0.744788	0.210383	0.550019	1.55273	1.36733	0.678891	1.05215	0.394166	0.340739	1.09591	1.10092	1.64855	0.714706	0.610571	0.386716	0.708149	1.05061	0.539427	0.182495	0.62691	0.652275	0.165626	1.10427	0.484277	0.338158	0.624923	0.472854	1.03933	1.47447	1.1407	0.744601	0.373781	0.484604	0.660628
LOC_Os01g07350	1.3392	1.05218	1.16275	0.390204	1.36741	1.27868	1.70457	1.29765	1.75017	0.800815	0.823798	1.08111	1.45123	1.85502	1.74444	1.54187	1.31008	1.11846	1.65867	1.47508	1.80959	1.25826	1.41422	1.22808	1.19696	1.51717	0.978384	1.36103	1.33115	1.12543	2.09082	2.57195	2.16414	1.27456	1.53991	1.24629
LOC_Os01g07360	0.710635	0.221964	0.276379	0	0.614654	2.02364	1.66	0.358889	2.1992	0.598605	0.323379	1.46954	1.35825	1.59376	1.77314	1.52223	1.13929	1.10055	0.464188	0.838429	0.355033	1.38031	3.84486	1.43742	4.46451	4.84105	3.46407	4.18159	2.50916	2.41945	4.0673	4.66838	3.73447	2.972	7.01759	5.68633
LOC_Os01g07364	0	0	0	0	0	0	0	0	0.051875	0	0	0.163546	0	0	0	0.612895	0	0	0.249216	0	0	0.140964	0.336127	0.30567	0.779056	1.64908	0	0.043082	0	0.36278	0.139856	0.371478	0	0	0.076016	0.14244
LOC_Os01g07370	58.1014	59.0109	47.4288	26.825	34.1038	41.9415	41.9198	31.1854	40.1871	27.7907	31.9736	36.2795	20.9653	24.7112	29.676	55.2036	42.4919	39.8794	69.8866	77.5005	71.2671	77.173	118.568	78.4575	151.032	125.749	121.59	136.195	112.278	169.885	65.9255	57.0362	52.5345	65.2569	69.1769	62.6652
LOC_Os01g07376	25.8392	17.7932	24.559	8.81587	15.2112	29.2892	22.3425	17.9121	22.875	9.79719	11.2719	14.6082	9.91186	9.51035	6.89325	26.2071	22.2312	24.5275	24.0032	29.7895	27.2322	14.4506	19.5252	14.8197	29.526	27.6864	18.9841	22.8919	20.2634	27.1432	21.4672	18.2206	17.6991	33.837	44.9485	30.9233
LOC_Os01g07382	6.86843	5.85143	6.32819	5.40889	5.59212	12.6462	8.30308	5.46624	8.69759	6.59184	6.49427	9.86241	12.6028	15.2266	13.6327	10.6062	10.4994	8.13736	6.50235	6.83283	7.18901	5.53389	7.04533	6.863	8.65818	6.79226	18.6377	16.5881	16.0731	13.4666	24.5112	26.9951	24.7102	9.02708	16.1079	11.099
LOC_Os01g07390	10.0143	6.64225	9.96002	14.9315	17.5753	19.7942	15.1941	9.70682	16.3306	18.2316	16.7849	25.627	74.1134	60.9725	68.041	34.9979	39.7172	37.55	8.51716	8.38533	8.68179	10.6936	15.688	12.6302	10.5778	11.7169	23.876	24.345	24.6658	20.2021	58.3207	63.191	67.0733	34.8758	35.2593	35.659
LOC_Os01g07400	7.5435	6.0921	7.92718	7.97459	6.09429	11.3355	9.27977	6.88049	11.5114	6.62505	6.40834	9.33448	10.9964	10.1421	11.5319	11.1103	8.68384	9.22898	6.61151	6.52332	6.14648	6.0153	7.2021	5.79608	10.6342	9.60382	11.4684	10.7938	10.47	19.7979	10.4347	12.4707	10.994	10.4428	13.4792	11.2316
LOC_Os01g07410	2.93988	2.85657	3.30285	2.8743	2.57117	3.18274	3.6338	2.4839	2.66258	3.21407	2.78074	3.39691	3.95879	3.56682	3.83045	4.06865	4.24203	5.15434	3.08559	3.83457	3.77886	2.33977	2.95911	2.42921	2.70364	2.9441	3.15525	3.21177	3.5958	4.74028	4.61128	4.48285	5.20159	5.52446	6.75843	4.51471
LOC_Os01g07420	0.401804	0.48066	0.618357	0.598024	1.21497	0	0.47877	0.198599	0.584425	1.12878	1.44871	0.490694	1.93423	0.22288	0.961573	1.12852	0.962409	1.06542	0.922822	0.845298	0.323611	0.214601	0.671266	0.719132	0.476596	0.150772	2.82751	1.80578	2.46231	1.98855	3.39404	3.56458	3.08541	4.23775	4.85261	3.70776
LOC_Os01g07430	0	0	0	0	0	0	0	0	0	0	0	0	0	0	0	0	0	0	0	0	0	0	0	0	0	0	0	0	0	0	0	0	0	0	0	0
LOC_Os01g07450	0	0	0	0	0	0	0	0	0	0	0	0	0	0	0	0	0	0	0	0	0	0	0	0	0	0	0	0	0	0	0	0	0	0	0	0
LOC_Os01g07460	0	0	0	0	0	0	0	0	0	0	0	0	0	0	0	0	0	0	0	0	0	0	0	0	0	0	0	0	0	0	0	0	0	0	0	0
LOC_Os01g07470	0	0	0	0	0	0	0	0	0	0	0	0	0	0	0	0	0	0	0	0	0	0	0	0	0	0	0	0	0	0	0	0	0	0	0	0
LOC_Os01g07480	0	0	0	0	0	0	0.276623	0.159719	0.141404	0.166104	0	0.182465	0.074525	0.244552	0	0	0.101168	0.529246	0	0.148582	0.202068	0.08376	0.273521	0	0.307992	0.365891	0	0.045564	0.091415	0.0686	0.19524	0	0	0.118294	0.38164	0.104972
LOC_Os01g07490	11.4739	7.77225	11.0853	9.34249	7.56854	14.1556	13.1975	8.49328	11.2568	8.80465	9.31344	11.7709	15.4688	15.4749	14.9758	10.8407	10.4148	10.343	9.80879	11.936	12.3775	9.97199	11.6831	7.89233	10.937	10.13	9.40611	11.5855	10.0137	14.7937	15.2883	15.5702	13.6579	12.6546	13.0178	12.936
LOC_Os01g07500	12.3644	15.3836	13.1839	8.75555	7.54317	6.85871	10.4908	6.01978	8.91116	6.59148	8.66423	10.6051	12.4785	11.4817	12.2042	9.4783	9.67672	12.3576	13.0357	13.1461	11.0291	5.27905	6.45738	6.0269	4.9684	4.24195	6.41717	6.90209	5.65969	7.65492	15.399	12.2952	14.318	9.52507	9.3322	10.3991
LOC_Os01g07510	0	0	0	0	0	0	0	0	0	0	0	0	0	0	0	0	0	0	0	0	0	0	0	0	0	0	0	0	0	0	0	0	0	0	0	0
LOC_Os01g07520	10.7246	9.44645	11.0132	8.46194	8.49733	16.315	16.1988	9.93138	14.8785	7.99531	8.27057	14.6262	20.0931	19.1005	18.4586	15.1098	12.7581	13.1363	12.9312	13.7773	14.2762	11.8722	14.2084	11.1261	17.9025	14.9671	35.768	28.2591	27.7138	32.9905	30.4642	29.8447	32.6183	23.2468	29.1831	22.9822
LOC_Os01g07530	28.8822	20.5608	29.4682	18.1527	13.6762	19.0865	18.3323	13.7092	14.9115	11.5496	13.3593	11.3882	11.1285	11.8164	11.0015	21.2674	19.8538	17.9911	44.6465	40.7055	36.6394	26.4325	31.4271	22.0171	47.5928	37.322	34.3456	46.2538	42.4371	54.1792	22.6461	17.2611	16.8073	29.1576	30.1133	28.0225
LOC_Os01g07540	5.05764	3.55016	4.69178	1.5427	4.09017	4.79679	5.37543	3.2433	4.1118	3.20359	3.92385	4.90949	6.34281	6.5562	6.12197	5.08926	5.38234	4.25814	4.0406	5.08428	4.98811	4.77171	4.37862	4.44963	3.17474	3.11711	4.61234	5.49115	4.65117	5.61789	5.69635	6.35519	5.82941	6.19448	5.13073	4.55687
LOC_Os01g07550	0	0	0	0	0	0	0	0	0	0	0	0	0	0	0	0	0	0	0	0	0	0	0	0	0	0	0	0	0	0	0	0	0	0	0	0
LOC_Os01g07560	0	0.08512	0.037833	0.101346	0.055853	0	0.09393	0	0.027134	0.043826	0.217786	0	0	0.016717	0.094514	0.017565	0	0	0	0	0	0.038784	0	0	0.139255	0.052963	0.056231	0.031045	0.05994	0.062397	0	0.100015	0.068422	0.017171	0.035253	0
LOC_Os01g07570	0	0.022326	0	0	0.077855	0	0.083329	0.029548	0	0.155566	0.032866	0	0.407451	0	0.213156	0.17278	0	0.042226	0	0.016149	0.116182	0.049818	0.128624	0	0.098259	0	0	0.028458	0	0	0.079748	0.035582	0	0.040647	0.05452	0.027095
LOC_Os01g07590	13.5965	17.1002	12.8117	9.39439	10.5716	12.7911	16.8377	9.67083	16.5349	9.31018	7.45599	16.0523	28.0322	24.3795	30.1823	24.6821	22.0408	26.3419	15.3772	15.5909	15.4842	10.1469	18.4436	11.2137	20.5178	20.0289	36.7831	36.885	25.7552	56.8832	48.0934	46.0175	45.6966	32.1495	44.0418	41.2362
LOC_Os01g07600	1.33892	1.16477	1.16058	0.910847	1.33552	1.63929	1.9743	1.33656	1.47755	1.5348	1.81352	1.36573	2.03773	2.10265	1.95154	2.51112	2.10864	1.60491	1.12475	1.02504	1.88931	0.783053	0.773012	0.955008	0.634902	0.669131	0.922841	1.23179	2.37299	1.78657	1.80274	1.72198	2.04286	1.56591	1.26504	1.4685
LOC_Os01g07610	0.878969	1.8022	0.922143	1.03618	0.944356	1.52451	1.96145	0.948352	2.38565	0.87294	1.04062	1.83827	3.35328	4.75165	2.1392	1.43862	1.36742	1.3048	0.713294	0.858954	0.898648	0.33467	0.955464	0.304544	0.651845	0.966399	2.52613	3.41394	3.46195	2.28967	4.06569	5.75795	5.51684	1.36655	1.81149	1.96567
LOC_Os01g07620	0	0.610808	0.280007	0	0.30976	0.759014	0.314463	0.569138	0.09822	0.359056	0.081258	0	0.350383	0.606481	0	0.161844	0.201462	0.175931	0.153984	0.424233	0.669036	0.219915	0	0.076304	0.051499	0.261185	0.086307	0	0	0.143034	0	0.561115	0.645238	0.616058	0.489393	0.07899
LOC_Os01g07630	2.55699	2.35389	2.687	3.17088	3.68367	3.23201	3.01795	2.40369	3.23514	3.57381	3.28657	3.40297	14.6196	12.4433	13.6108	4.10477	3.24903	4.53479	2.10407	3.62633	2.93224	2.12094	2.75326	2.2847	1.4915	1.25833	1.72511	1.83874	1.27385	3.14981	6.59161	7.01641	7.34812	5.00257	3.72325	4.61909
LOC_Os01g07640	0	0	0	0	0	0	0	0	0	0	0	0	0	0	0	0	0	0	0	0	0	0	0	0	0	0	0	0	0	0	0	0	0	0	0	0
LOC_Os01g07650	0	0	0	0	0	0	0	0	0	0	0	0	0	0	0	0	0	0	0	0	0	0	0	0	0	0	0	0	0	0	0	0.117018	0	0	0	0
LOC_Os01g07660	0	0	0	0	0	0	0	0	0	0	0	0	0	0	0	0	0	0	0	0.046786	0	0	0	0	0	0	0.051113	0	0	0	0	0	0	0	0	0.088725
LOC_Os01g07670	0	0	0	0	0	0	0	0	0	0	0	0	0	0	0	0	0	0	0	0	0	0	0	0.198363	0.136454	0.272305	0	0	0	0	0	0	0	0	0	0
LOC_Os01g07680	0	0	0	0	0	0	0	0	0	0	0	0	0	0	0	0	0	0	0.108116	0	0	0.148769	0.104991	0.649819	0.512049	0.853922	0	0	0	0	0	0	0	0	0	0
LOC_Os01g07700	37.7193	26.7538	36.4457	35.5	31.8151	35.7621	37.8396	32.1218	37.4651	23.9231	26.903	27.1722	4.88004	6.14846	6.05032	41.2092	37.9022	30.8249	37.9478	42.167	38.544	40.8822	38.7078	39.9185	35.553	34.549	19.9106	28.4312	22.223	53.3903	11.5433	11.592	8.89756	51.1513	54.9807	55.2997
LOC_Os01g07710	0	0	0	0	0	0	0	0	0	0	0	0.054622	0	0	0	0	0	0	0	0	0	0	0	0	0	0	0	0.047254	0	0	0	0	0	0	0	0
LOC_Os01g07720	12.6623	10.9651	13.7058	8.70892	9.07228	11.7531	15.9196	7.79132	14.4592	9.34014	8.91941	11.0563	9.82161	10.8719	8.07581	12.7744	11.9332	11.7898	10.9619	13.8608	11.8266	11.2703	14.07	8.86121	12.1361	10.5224	20.7375	25.2532	20.882	28.2554	29.4238	24.4797	23.0659	18.5521	23.9091	18.3302
LOC_Os01g07730	36.7771	32.6273	44.0712	35.6274	26.3665	34.8316	39.2095	39.9589	40.9998	32.8946	35.5481	38.5311	34.5812	34.0584	33.1514	52.1861	44.0788	30.2588	35.262	52.7531	42.0271	24.3781	26.3339	21.5771	32.5106	35.4295	43.2569	52.5576	50.1967	57.9327	27.552	31.0989	27.6835	52.7856	39.4906	41.8932
LOC_Os01g07740	3.92156	4.04669	6.23362	5.84429	5.47253	5.41888	4.53729	5.09845	4.90541	5.08847	4.4641	3.86546	6.20128	5.58126	5.47547	5.96847	5.75126	6.18828	4.49826	5.32751	5.32315	3.52055	4.16027	3.49722	4.60095	3.36987	9.23821	9.79655	8.91514	9.16719	12.628	12.4286	11.1333	9.16862	9.43341	9.94453
LOC_Os01g07750	10.4896	5.9576	8.44722	9.80594	9.04901	11.7833	11.3917	9.29047	11.7311	9.73632	10.0351	12.0007	13.4671	12.6951	14.812	11.216	8.09548	8.98993	9.67934	11.0542	12.147	9.07083	15.2962	10.9907	15.879	16.1934	6.99517	8.5095	9.07771	7.75486	14.6128	10.529	8.78243	7.61148	10.8289	9.35836
LOC_Os01g07760	54.4482	53.2009	62.7073	48.7049	47.4294	76.5962	75.0913	45.3666	72.2586	44.8926	49.7437	67.6927	60.1596	62.7812	56.4916	63.8733	53.383	60.3975	60.2008	75.7571	71.0603	91.4323	130.865	74.3712	199.169	175.927	72.6845	81.3645	67.8	98.448	66.4037	60.898	61.3137	57.592	83.6669	60.7419
LOC_Os01g07770	12.6705	19.5576	13.4951	12.2682	11.8551	4.90661	8.00597	6.82602	6.50362	13.2815	14.4844	5.86622	3.62468	4.47338	2.3826	9.51077	10.646	6.52283	10.3114	17.2261	13.4949	14.4655	7.31894	8.72861	5.83232	8.51741	9.20752	11.8763	15.6059	19.5269	4.41478	3.54978	2.93256	11.2645	7.55459	6.3144
LOC_Os01g07780	12.8262	16.7998	19.7644	17.8964	19.4249	18.2625	13.8497	15.0278	11.7249	15.0497	15.9263	14.1543	10.7089	10.1125	9.61818	16.8143	14.4756	13.2214	13.2695	19.131	16.2762	12.2138	11.7668	9.99483	12.979	14.8529	8.44976	13.9206	11.7651	21.012	13.645	8.12404	7.82024	29.5106	18.4519	18.8499
LOC_Os01g07790	0.024668	0.069598	0.019778	0	0.019199	0	0.025489	0.021201	0.018187	0.029639	0.012849	0.029704	0.008552	0.021394	0	0.06937	0.034019	0.069041	0.016209	0.027571	0.033267	0.015632	0.053032	0.029581	0.067224	0.051317	0.03985	0.034429	0.012927	0.020659	0.023092	0.017019	0.015439	0.06332	0.073706	0.021335
LOC_Os01g07800	23.4168	13.6179	22.5942	17.6432	15.186	18.0569	22.1297	19.8222	21.2416	11.4707	13.4513	17.6123	10.2732	11.3245	9.6815	29.2329	22.6852	22.0593	20.6188	22.3401	24.726	15.5263	18.1878	15.5853	18.6738	19.6946	12.5286	17.0986	15.5078	24.3973	10.8336	9.11327	8.6118	22.3489	19.167	19.2206
LOC_Os01g07810	37.1305	20.8612	33.8854	29.333	26.4307	50.9057	46.2062	27.3665	37.548	25.1146	30.5386	34.9427	47.5587	51.6677	46.6167	54.1279	48.9123	40.952	31.935	36.1084	38.8862	30.2938	39.7523	28.1935	39.3279	33.1719	37.9535	49.9509	36.53	34.7773	65.9236	57.2426	50.5434	41.5819	67.7304	38.4127
LOC_Os01g07820	0	0.011605	0.044116	0	0	0	0.02169	0.015523	0.017568	0.006205	0.010704	0.030597	0	0.001081	0	0.003652	0.01046	0.002346	0.002477	0.01306	0	0.006935	0.004897	0.002856	0.016849	0.004749	0.003439	0.006315	0.007557	0.015134	0	0.006154	0.001785	0.009605	0.009802	0.02094
LOC_Os01g07830	0.015637	0.013654	0.003683	0	0.004964	0.019095	0	0.006791	0.004685	0.018634	0.004015	0.022088	0.011063	0.005441	0.010388	0.010099	0.022175	0.019946	0.004984	0.026454	0	0.004062	0.029271	0.001594	0.013592	0.059944	0	0.014778	0.015599	0.022758	0.019952	0.001625	0.019776	0.003622	0.013015	0.007408
LOC_Os01g07840	0	0	0	0	0	0	0	0	0	0	0	0	0	0	0	0	0	0	0	0	0	0	0	0	0	0	0	0	0	0	0	0	0	0	0	0
LOC_Os01g07850	0	0	0	0	0	0	0	0	0	0	0	0	0	0	0	0	0	0	0	0	0	0	0	0	0	0	0	0	0	0	0	0	0	0	0	0
LOC_Os01g07860	0	0	0	0	0	0	0	0	0	0	0	0	0	0	0	0	0	0	0	0	0	0	0	0	0	0	0	0	0	0	0	0	0	0	0	0
LOC_Os01g07870	21.0765	22.4181	19.7029	17.474	13.6902	17.0909	22.9308	16.6848	18.9612	13.8138	14.8144	15.6438	29.6781	29.6774	27.59	21.0874	20.5175	18.0845	20.414	17.4537	21.5195	17.2376	17.1034	16.7392	23.1541	23.6762	22.0392	23.1284	18.7453	25.0013	24.9251	23.922	22.9172	17.5116	19.5462	18.9887
LOC_Os01g07880	6.89083	2.01158	7.76551	5.53211	7.1419	8.20914	6.526	3.85184	6.07167	6.0402	5.46131	5.92619	10.1231	8.82224	15.4536	10.9607	8.90074	7.70918	8.14597	5.23414	6.81769	6.07976	5.43643	4.65463	7.57694	8.58151	17.7036	21.9841	12.4949	9.57869	29.5148	20.1692	22.1742	10.141	16.7488	15.3259
LOC_Os01g07890	6.04078	4.32261	10.9848	6.24179	7.58783	15.464	12.4352	7.74374	11.2243	7.58347	8.86886	8.32523	5.87403	5.11367	4.64475	5.11502	3.88875	4.95165	2.95131	7.59465	8.56025	4.77477	5.98836	5.38454	4.4234	3.14107	2.78895	3.23102	2.44405	4.30054	3.58614	2.84914	2.54747	5.25662	5.89403	6.22918
LOC_Os01g07900	2.64414	1.92085	3.39919	0.760458	1.65196	3.07247	2.1771	1.96285	1.83773	1.48218	1.38845	3.40982	4.67981	5.3536	6.29988	3.94681	2.54954	3.02587	1.82721	1.71044	1.14466	1.83341	2.59999	0.887263	3.04902	2.46226	3.40452	3.77604	2.67365	3.14459	5.83472	5.71891	4.88061	3.44526	3.54302	3.39824
LOC_Os01g07910	5.77368	2.58703	3.65433	2.56483	2.96888	2.9726	4.64651	3.18395	5.06754	3.67294	2.46335	3.5295	6.46826	7.11577	5.83829	3.70424	2.73048	4.59945	2.9934	5.37265	3.81737	2.17977	3.19599	2.32443	3.11198	3.38456	5.18924	6.93693	4.06864	4.49045	35.1021	26.7174	27.1208	13.428	15.2971	16.6366
LOC_Os01g07920	1.81507	1.24751	1.96514	1.73059	1.58528	2.66029	2.97571	1.64565	2.72458	1.15151	2.07989	2.02804	2.77847	2.69523	3.28167	3.18891	2.7332	1.91691	1.28971	2.07161	2.2533	1.42901	2.53223	1.21448	1.8351	1.86609	4.1265	4.57652	4.60469	3.24463	6.76907	5.61697	6.83313	3.60264	4.94141	3.48168
LOC_Os01g07930	0	0	0	0	0	0	0	0	0	0	0	0	0	0	0	0	0	0	0	0	0	0	0	0	0	0	0	0	0	0	0	0	0	0.075382	0	0
LOC_Os01g07940	1.27531	0.609167	1.80135	1.57793	2.86027	2.20956	2.4862	1.27763	2.09791	2.76372	2.47842	2.43374	3.04977	2.98526	3.80595	2.57791	1.60895	2.86789	1.1037	1.00172	0.404825	1.30661	1.38781	1.3211	1.16439	1.20361	0.955043	2.03155	1.41722	2.09391	2.04356	2.33329	2.63396	2.48354	2.70546	4.45945
LOC_Os01g07950	14.9475	11.9922	17.4621	10.7535	11.8015	24.8189	28.2729	11.9184	22.3877	9.95619	14.2935	20.8332	29.4384	28.4187	24.8974	21.7624	19.1341	23.2688	14.1512	20.7069	17.2001	14.2811	24.4248	11.3544	19.6994	18.373	26.5533	35.4206	24.7933	25.2649	55.8111	57.8386	48.6949	26.5069	41.8546	29.349
LOC_Os01g07960	61.5274	50.2806	65.4267	61.6836	58.4797	70.0001	70.7106	57.9993	66.6732	58.7268	54.0246	55.3785	85.9771	85.1508	74.6809	61.153	62.6536	67.6437	59.2504	67.7708	64.5015	48.1561	68.152	50.7076	64.8497	56.943	37.9467	46.5141	38.0625	48.6117	59.8867	54.3991	53.1115	61.0884	59.8019	59.9299
LOC_Os01g07970	3.80069	0.911834	2.62721	3.8746	3.87449	5.58821	5.40074	2.90105	5.74923	4.10302	3.40552	4.37243	107.684	95.9758	167.925	4.82838	5.10201	1.88588	12.4864	18.0895	13.5309	13.3475	20.1703	12.155	39.0989	29.3369	8.89032	18.2181	23.0909	25.7278	269.415	250.313	270.459	5.03983	4.44129	3.89077
LOC_Os01g07980	0	0	0	0	0	0	0.244215	0	0	0.091076	0	0.266153	0.813321	0.796935	0.503722	0.085263	0.403095	0	0	0.108975	0	0	0.278479	0	0	0.169361	0.084073	0.08479	0	0.305518	0.159752	0.338066	0	0.236868	0.102294	0.08758
LOC_Os01g07990	0	0	0	0	0	0	0.019956	0	0	0	0.008642	0.024357	0.098714	0.077334	0.086528	0.034732	0.022722	0	0	0	0	0	0	0	0	0	0.015388	0.015907	0.014201	0.013061	0.036542	0.004882	0.020316	0.004407	0.067438	0.023904
LOC_Os01g08000	0.103258	0.094388	0	0	0	0.961343	0.408742	0.108954	0.35069	0.074667	0.475383	0.299563	3.38451	3.52904	3.31698	0.201207	0.756933	0.137285	0	0.579897	0.331283	0.231622	0.634778	0.29129	0.451443	0.288826	0.501162	1.36867	0.454666	0.610623	2.88841	3.28295	2.36717	0.28934	0.730993	0.390752
LOC_Os01g08010	1.03064	1.15204	1.71609	0.381009	0.616939	1.16929	1.06203	0.723111	0.730742	0.832237	1.03671	1.25049	2.87764	2.24829	2.59332	1.41553	1.09489	0.937132	0.661142	1.05714	0.679915	0.436926	1.12336	0.526045	1.30685	0.678148	1.82163	2.84614	1.5919	3.88532	3.61385	3.90624	3.08235	0.638828	0.946855	0.819534
LOC_Os01g08020	244.993	199.724	209.673	68.4444	67.9229	84.8078	133.428	118.335	118.087	30.7741	42.803	54.0154	3.44597	4.38526	1.14742	268.376	204.506	188.791	234.044	172.415	231.58	85.1228	91.5751	100.223	120.718	115.885	16.3963	13.296	9.96299	39.5651	1.14875	1.17586	1.09236	79.8129	75.5795	61.4796
LOC_Os01g08050	0	0	0	0	0	0	0	0	0	0	0	0	0	0	0	0	0	0	0	0	0	0	0	0	0	0	0	0	0	0	0	0	0	0	0	0
LOC_Os01g08060	0	0	0	0	0	0	0	0	0	0	0	0	0	0	0	0	0	0	0	0	0	0	0	0	0	0	0	0	0	0	0	0	0	0	0	0
LOC_Os01g08070	0	0	0	0	0	0	0	0.014022	0	0	0	0	0	0.041689	0	0	0	0	0	0	0	0	0	0	0	0	0	0	0	0	0	0	0	0	0	0
LOC_Os01g08090	3.3011	0.762936	2.56156	0.368489	0.481767	11.5735	10.2547	0.509936	9.10568	0.182152	0.574134	5.85836	8.87669	9.03033	6.81183	7.58915	5.29401	5.41397	2.29724	3.32366	4.61797	2.3971	8.44893	1.0292	23.6916	27.7258	10.5772	17.1199	6.19587	11.8607	7.23539	3.96775	3.03721	2.06568	9.16429	2.81102
LOC_Os01g08100	0.356728	0.559581	0.313461	0.268185	0.309319	1.51954	0.657369	0.641114	0.639066	0.143424	0.463273	0.637554	1.2341	1.11997	1.20273	0.787203	0.330072	0.518444	0.317394	0.458837	0.820536	0.521221	0.418618	0.369081	0.983619	0.959133	0.871031	1.67487	0.429548	1.5039	1.66489	1.40423	1.32493	2.31219	1.76127	1.83211
LOC_Os01g08110	0.910649	0.146754	0.914639	0.159524	0.488847	1.03139	2.3115	0.489859	1.95258	0.510619	0.361204	0.713112	1.37784	1.17506	1.78917	1.71501	2.02898	1.09214	0.587466	0.79913	0.798528	0.360158	0.931191	0.487169	2.2107	2.0689	3.04828	3.37116	1.66584	3.91091	2.2852	1.83104	2.15371	1.89067	5.80719	3.78118
LOC_Os01g08120	0.185836	0.147602	0.522827	0	0.130926	0.764255	0.616872	0.341562	0.240931	0.144485	0.320583	0.591727	3.42112	3.19059	4.41333	0.563625	0.551664	0.293753	0.281136	0.24323	0.124152	0.434476	0.36862	0.124256	1.0418	0.606066	0.681433	1.06237	0.437856	0.775829	3.44116	3.35379	2.78091	1.09014	1.60434	1.03303
LOC_Os01g08130	9.32445	9.46142	13.8988	10.0436	8.97665	1.60692	5.01125	15.8992	4.35877	5.70979	4.37752	3.74763	0.096223	0.277641	0	2.55692	2.48296	2.48458	12.4627	12.9509	11.4066	8.87323	3.22039	8.54054	8.10642	10.5867	1.4095	1.10914	2.74756	1.0373	0.263965	0.342485	0.312456	5.3322	2.30466	4.24639
LOC_Os01g08140	10.2215	12.6093	10.9863	13.9702	9.98053	5.71924	4.8966	12.6086	4.63809	5.37492	5.59143	2.85481	0.123574	0	0.238746	3.78737	3.57026	3.93712	11.4582	12.4753	8.3627	10.3043	3.26146	7.56309	6.70918	9.36547	2.16602	2.07343	2.73732	1.65618	0	0.112636	0	5.92374	1.02178	3.98194
LOC_Os01g08150	0	0	0.087297	0.293945	0.063961	0	0	0.02964	0	0.090244	0.029073	0	0.0678	0.025613	0	0	0	0	0	0.061706	0	0	0	0.029461	0.07393	0.145123	0	0.02128	0.100204	0	0	0	0.052261	0	0	0
LOC_Os01g08160	1.87396	1.38313	2.31499	2.87993	1.98533	2.74262	2.01355	1.75585	1.87902	2.69232	2.50389	2.68033	4.92856	4.41368	5.74716	2.65853	2.77543	2.61744	1.72784	2.34798	1.29536	2.00296	1.7711	2.12856	2.17069	0.99393	7.8779	9.4828	7.88622	7.25827	8.11293	6.22393	5.97515	4.01782	4.48166	5.38209
LOC_Os01g08170	0	0	0	0	0	0	0	0	0	0	0	0	0	0	0	0	0	0	0	0	0	0	0.052088	0	0	0	0	0	0	0	0	0	0	0	0	0
LOC_Os01g08180	0	0	0	0	0	0	0	0	0	0	0	0	0	0	0	0	0	0	0	0	0	0	0	0	0	0	0	0	0	0	0	0	0	0	0	0
LOC_Os01g08190	0.106555	0.141474	0.082712	0	0.079591	0	0.04157	0	0	0.070402	0.102527	0.046306	0.150739	0.097558	0.155141	0.136104	0.221471	0.112207	0.236596	0.081226	0.074274	0	0.194827	0.162779	0.048001	0.101035	0.198535	0.127579	0	0.222256	0.19961	0.18931	0.202055	0.18483	0.175119	0.106639
LOC_Os01g08200	16.8283	12.2004	18.2631	14.2492	14.5998	21.377	21.3952	15.5413	21.7786	13.7375	14.1947	18.7864	27.4198	29.5752	26.8835	19.9138	21.3122	19.1402	16.8571	17.3193	17.1472	16.0855	19.8772	14.0764	18.7567	17.0629	31.9955	34.4934	27.8214	27.3714	46.5918	44.5326	44.0101	27.4058	33.6569	32.1242
LOC_Os01g08220	0.206257	0.14457	0.17242	0.866055	0.055255	0.56747	0.049466	0.264838	0.149056	0.202901	0.242482	0.175931	0	0.220098	0	0.457964	0.060718	0.06113	0.097048	0	0.396994	0.181345	0.141733	0	0.188908	0.342627	0.415453	0.287863	0.756555	0.325904	0.178946	0.251509	0.49113	0.314085	1.22398	0.183954
LOC_Os01g08240	0	0	0	0	0	0	0	0	0	0	0	0	0	0	0	0	0	0	0	0	0	0	0	0	0	0	0	0	0	0	0	0	0	0	0	0
LOC_Os01g08250	0.017998	0	0	0	0	0	0.017079	0	0	0	0	0.018346	0.036053	0.003489	0.042076	0	0	0	0	0	0	0	0	0	0	0.022613	0.031295	0.010936	0.020812	0.050212	0.02824	0	0	0	0	0.010873
LOC_Os01g08260	0.742016	0.26053	1.03637	0.520635	0.498482	0.728425	0.449889	0.38956	0.52811	0.227131	0.171005	0.267857	0.550289	0.764076	0.594123	0.817727	0.690606	0.538211	0.347514	0.525297	0.115923	0.240314	0.270228	0.555242	0.385645	0.535582	1.00343	0.9129	0.436105	0.957391	0.495234	0.654357	0.335449	0.652843	0.765495	0.880471
LOC_Os01g08270	12.8002	9.35999	13.4493	13.6333	19.2717	40.1846	30.2898	14.2665	32.9877	17.8194	21.1238	35.7616	56.5384	61.2022	55.486	32.4434	39.0421	36.3734	10.8852	18.9916	15.7697	19.4688	32.9449	18.6787	17.1408	15.1362	20.5136	21.9352	21.407	23.3551	52.948	59.076	51.7832	44.4426	53.8213	47.4527
LOC_Os01g08280	17.3036	9.84876	15.4932	10.9547	15.3914	18.8479	16.6493	14.7614	16.153	11.5979	14.9076	16.5147	10.8037	9.12591	10.2353	16.2119	15.4802	16.9506	16.0522	16.5638	16.0991	11.9232	12.4187	11.6769	8.46968	10.1722	7.98181	10.5327	10.8189	12.7331	12.0814	11.0565	9.48467	17.7161	15.7562	16.0033
LOC_Os01g08290	4.03839	1.19742	3.40079	4.32259	2.49631	6.44873	7.9916	3.0372	6.54124	2.05016	2.33997	5.47505	3.61972	4.16951	5.1306	6.07286	4.13129	5.38535	3.93423	4.68833	4.7873	5.56379	6.80883	5.16409	8.18617	7.91954	16.9817	14.0054	12.917	13.3307	23.8673	19.5239	21.402	8.99368	14.5672	8.60559
LOC_Os01g08300	5.46778	3.66528	6.0181	2.39102	3.26787	2.27027	5.49893	5.20621	4.90915	4.79582	4.74698	5.47677	5.09436	6.63842	3.32827	6.75581	2.12308	5.50665	4.32155	7.86313	6.43328	6.02056	4.15619	3.15523	5.33401	5.36701	7.45664	8.89068	6.96245	4.44105	4.53207	6.46427	9.06189	7.37673	7.51445	3.84673
LOC_Os01g08310	7.54318	12.7465	10.4588	9.54558	7.274	8.79007	9.92306	8.03971	8.31609	5.23771	5.82362	7.99064	2.59436	1.97016	2.12789	7.17689	4.04171	6.02253	10.7087	11.0174	15.1574	8.94084	10.5319	8.80187	5.55556	5.92641	3.3165	1.26651	3.57627	3.99711	1.06208	1.96928	2.51487	6.58825	3.7364	3.28855
LOC_Os01g08320	28.6511	21.7337	32.2878	15.2563	18.629	22.3161	33.1676	27.8884	30.9905	13.7652	19.1065	17.3711	8.75256	11.1406	5.57716	21.2415	17.088	17.9363	27.322	34.5178	31.2886	18.4812	20.0526	13.387	23.4785	24.8741	8.60677	12.9158	10.3717	19.1228	8.61438	9.58974	8.46422	20.2462	20.5761	16.263
LOC_Os01g08330	0	0	0	0	0	0	0	0	0	0	0	0	0	0	0	0	0	0	0	0	0	0	0	0	0	0	0	0	0	0	0	0	0	0	0	0
LOC_Os01g08340	1.00214	1.28556	1.15441	1.62141	1.2082	1.07595	1.17479	0.557758	0.879212	0.866755	1.41973	1.17371	2.1136	1.51943	1.99936	0.714796	1.06807	1.07542	1.06761	1.33395	0.907991	0.847834	1.34698	0.864139	1.95871	2.04933	0.58885	0.682052	0.899386	1.37583	0.930846	1.05283	1.10214	1.23597	0.618283	0.98783
LOC_Os01g08350	0	0	0	0	0	0	0.516362	0	0	0.163174	0	0	0	0	0	0.788986	0.368842	0.240917	0	0.196371	0	0	0.595439	0	0	0	0	0	0	0	0	0	0	0	0	0
LOC_Os01g08360	0	0	0	0	0	0	0	0	0	0	0	0	0	0	0	0	0	0	0	0	0	0	0	0	0	0	0	0	0	0	0	0	0	0	0.158375	0
LOC_Os01g08370	0.433432	0.415854	0.870698	0.312845	0.492141	0.995792	1.75606	0.382936	2.04487	0.179814	0.437547	0.727332	2.71112	2.54783	2.04227	1.2018	0.824237	1.09183	0.544041	0.526002	0.45113	0.499239	0.736	0.403312	2.66272	1.50534	2.51038	2.2016	1.11286	3.32698	2.77744	3.1358	1.79863	1.85392	5.11806	2.34881
LOC_Os01g08380	0	0	0.0927	0	0.191508	0	0.099284	0.01032	0	0.042316	0	0	0.223014	0.176088	0	0	0.055687	0	0.026439	0	0	0.942692	0.607131	0.121197	0.823903	1.26824	0.580406	1.37186	2.58383	1.67902	6.2997	6.16771	2.72779	0.302802	0.40696	0.935995
LOC_Os01g08390	0	0	0	0	0	0	0	0	0	0	0	0	0	0	0	0	0	0	0	0	0	0	0	0	0	0	0	0	0	0	0	0	0	0	0	0
LOC_Os01g08400	8.14498	7.82659	9.1449	5.16329	6.24555	12.1976	12.6017	6.26295	12.1018	5.92748	7.12274	9.177	14.314	15.0193	11.7598	11.6411	11.0038	11.633	9.30064	8.46164	7.36601	6.39439	9.75997	6.6246	18.3029	16.3038	36.8622	28.8874	28.0388	25.4759	37.8004	29.8588	31.9799	17.2368	22.2838	17.4597
LOC_Os01g08410	41.4695	32.4952	43.2514	33.1549	38.273	45.632	47.1403	34.2768	46.4062	39.1077	42.8861	43.7567	59.8411	63.8644	59.6981	47.883	49.3195	48.2005	55.7649	51.4433	53.7819	50.8962	66.839	51.1075	78.6174	74.766	87.1998	76.4056	73.3159	44.4646	88.1702	86.3181	84.5647	51.2846	75.8742	58.1059
LOC_Os01g08420	9.38675	11.8027	9.97438	7.87071	6.29586	10.2526	11.4731	8.50649	10.9894	7.62181	7.22813	9.15878	16.3866	17.306	16.1274	12.9072	11.6399	11.6185	10.7257	9.55955	9.50571	10.175	10.7101	8.91848	12.6289	13.9133	17.4702	14.6272	14.2545	19.5629	19.3136	18.6299	17.0735	14.0829	17.8366	15.8908
LOC_Os01g08430	10.9126	12.116	11.3551	11.2515	8.91826	13.8707	13.8589	9.22954	11.4387	10.609	9.91928	12.9319	14.6798	15.6089	14.7303	14.6552	13.224	12.1678	8.59675	9.44853	9.18412	7.54069	8.31305	8.13741	12.704	11.6293	20.3843	19.3202	17.2027	27.9605	17.6751	15.4762	16.2965	18.6237	21.6203	18.5867
LOC_Os01g08440	556.746	354.001	477.887	189.314	177.674	376.941	430.609	252.759	441.759	90.4999	148.367	297.604	109.508	140.766	101.957	645.902	503.01	654.645	634.991	492.763	707.836	661.804	612.492	496.305	1212.92	1175.25	408.8	554.302	360.254	533.664	39.9268	16.9569	8.34306	365.748	1033.96	579.948
LOC_Os01g08450	19.5677	17.0539	18.3526	18.1487	18.776	30.7464	28.3796	17.8784	28.8651	16.3501	18.6832	22.4503	29.5449	31.066	26.7716	33.587	33.4155	29.3161	20.4085	25.3425	19.5779	25.8935	34.1848	20.5453	43.6326	36.7059	91.5649	80.858	78.0035	64.4381	93.4909	84.8983	92.3928	50.8936	70.1186	55.3652
LOC_Os01g08460	590.89	423.052	534.18	444.15	437.347	462.844	469.457	414.812	396.541	330.287	366.59	510.699	58.2773	69.8581	47.2942	708.563	610.642	631.008	604.38	482.623	525.398	475.538	436.495	484.122	263.209	310.942	179.92	258.13	250.846	299.27	21.4023	23.1442	20.7417	450.142	339.74	412.232
LOC_Os01g08464	0.546163	0.887337	0	2.36846	1.05378	0.836414	1.08021	0.761374	0.983142	0.631665	0.876941	0.632619	0.555423	0.435478	0	0.93423	0.528687	0.83669	0.173741	0.397976	0.404496	0.193014	0.484404	0.360842	0.339799	0.446574	0.421328	1.05562	0.618153	0.847657	0.13217	0.792736	0.194362	0.237424	0.828401	0.362686
LOC_Os01g08470	0.059977	0.040116	0.138829	0.156257	0	0.335154	0.075125	0.036581	0.067658	0.027308	0.028824	0.039143	0.021791	0	0.154231	0.06177	0.118896	0.175635	0.141905	0.061718	0.208792	0	0.057461	0	0.034463	0	0.657905	0.184516	0.053459	0.259116	1.17454	1.45818	1.76256	1.68704	8.76613	3.21538
LOC_Os01g08480	0.016587	0.015152	0.013861	0	0.023319	0	0.024766	0.011412	0.020508	0.004336	0.006951	0.030151	0.008285	0.004663	0	0.016048	0.015532	0.014544	0.005877	0.01926	0	0.010954	0.034043	0.0188	0.01534	0.021484	0.008572	0.007975	0.007998	0.018374	0.002897	0.01046	0.006243	0.013965	0.014807	0.012052
LOC_Os01g08490	0	0	0	0	0	0	0	0	0	0	0	0	0	0	0	0	0	0	0	0	0	0	0	0	0.027618	0	0	0	0	0	0	0	0	0	0	0.067291
LOC_Os01g08500	0.315551	1.02116	0.679476	0.20243	0.390616	0.053222	0.51173	0.229821	0.27952	0.250413	0.147636	0.495901	0.207628	0.804344	1.04626	0.459722	0.620131	0.285898	0.594681	1.2265	1.08755	3.99079	4.31003	2.14949	15.1091	15.6968	0.967662	1.1458	0.976201	1.77978	0.07831	0.367002	0.367743	0.491569	0.189757	0.576436
LOC_Os01g08510	3.86852	7.18564	3.70575	4.18051	3.13967	4.57379	4.31425	3.32808	6.31007	5.2986	4.97503	3.31098	60.2634	58.7641	70.7468	1.44675	3.30453	2.14996	3.16601	3.51413	2.41553	2.80208	4.16765	2.3801	3.20215	1.98315	1.61037	0.846037	0.449466	0.516428	20.0028	27.4669	26.1523	3.31759	4.85174	4.19684
LOC_Os01g08520	1.47588	1.73428	1.07632	1.09573	1.11369	1.94323	1.341	0.566001	0.840162	1.04417	1.23141	1.14265	2.13454	2.02054	2.27146	3.21032	3.22186	1.99649	0.43603	1.03113	0.973131	0.621893	0.668272	0.851315	0.811476	1.03235	2.63706	1.82838	2.46867	4.21501	2.57235	1.94277	2.18296	3.17424	2.86001	2.69947
LOC_Os01g08530	0	0	0	0	0	0	0	0	0	0	0	0.062649	0	0	0	0.046275	0	0	0	0	0	0	0.011992	0	0.024204	0	0	0	0	0	0	0	0	0	0	0
LOC_Os01g08540	1.73879	0.923155	2.14701	1.58153	0.924459	2.1461	2.30682	1.0029	2.04588	1.38772	1.27936	2.52549	4.93774	4.91526	3.19549	2.22017	2.97723	2.66335	1.60683	2.34823	2.07557	1.58244	1.95871	1.34778	1.96184	2.39942	0.942675	1.77714	1.3285	1.19881	3.37734	3.06001	2.41165	1.8174	1.80132	2.07247
LOC_Os01g08550	1.70164	1.21568	1.17659	0.191219	0.9105	0.978706	1.51805	0.75213	2.12988	0.798886	0.801018	1.77713	3.76914	3.55638	4.77991	2.96228	3.23349	3.85102	1.26333	1.69938	1.63995	0.625871	1.47716	0.885996	0.993484	1.40259	3.20141	3.67678	2.74075	2.75115	4.55793	4.30216	3.86833	2.74121	2.95615	2.81027
LOC_Os01g08560	29.1308	25.4999	23.8379	13.0451	13.1621	16.8907	23.5223	15.363	20.7777	14.9256	17.0672	21.5688	36.261	37.9011	38.0357	57.8866	52.1549	46.6115	23.5847	22.4247	27.7384	16.4555	18.0694	14.7367	37.1731	35.4806	360.291	239.439	238.928	176.888	172.585	167.396	208.919	74.0341	131.69	96.2371
LOC_Os01g08570	0	0	0	0	0	0	0	0	0	0	0	0	0	0	0	0	0	0	0	0	0	0	0	0	0	0	0	0	0	0	0	0	0	0.053623	0	0
LOC_Os01g08580	6.79982	5.66902	6.37079	5.36183	5.95844	8.67544	7.09218	6.53097	7.47156	5.95534	6.52701	7.15347	11.7166	11.3579	12.3249	7.83363	7.71172	6.97746	5.98948	5.88953	7.02837	4.6015	7.32519	5.75033	6.71127	7.6154	10.3145	10.9005	9.39311	9.16516	12.4755	14.2461	11.4519	7.76015	12.1178	9.25719
LOC_Os01g08590	0	0	0	0	0	0	0	0	0.078535	0	0.228527	0	0.400038	0.323534	0.502707	0.009313	0.387228	0	0	0	0	0	0	0	0.248709	0.309516	0	0	0	0	0	0	0	0	0	0
LOC_Os01g08600	3.1874	4.02622	4.13966	0	3.10259	3.8895	4.74048	2.44877	3.16295	4.27395	2.97936	4.375	6.26319	5.03562	5.98555	4.25872	4.55372	2.97782	2.41011	3.89125	4.56539	3.34768	6.95567	2.70203	3.19539	3.46383	5.55295	5.49204	2.86987	5.22781	7.14491	4.92796	5.81987	2.65991	4.4886	3.26198
LOC_Os01g08610	0	0	0	0	0	0	0	0	0	0	0	0	0.045064	0	0	0	0	0	0	0	0	0	0	0	0.076449	0	0	0	0	0	0	0.011754	0	0	0	0
LOC_Os01g08620	0	0	0	0	0	0	0	0	0	0	0	0	0	0	0	0	0	0	0	0	0	0	0	0	0	0	0	0	0	0	0	0	0	0	0	0
LOC_Os01g08630	0.243821	0.103698	0.3521	0	0.413206	0.492501	0.579522	0.178584	0.53955	0.240782	0.298194	1.6307	6.61243	6.63443	5.56927	1.25602	1.54886	1.35424	0.253171	0.388553	0.918394	0.552281	1.00601	0.514899	0.397084	0.361277	1.28913	1.34556	0.928363	2.67444	5.8685	6.3654	7.16464	0.951393	1.81631	1.09913
LOC_Os01g08640	0	0	0	0	0	0	0.481741	0	0.101845	0	0	0	0.115463	0.670008	0.930504	0.33002	0.126183	0	0	0	0.72113	0	0	0	0.155632	0	0	0	0	0.323308	0	0.354972	0	0.163149	0	0
LOC_Os01g08650	5.23939	5.4139	7.02528	3.20539	4.96547	6.11226	7.94052	4.22569	8.30876	4.17007	4.25589	5.88108	10.5352	12.9754	8.80814	7.25687	6.6721	6.2994	6.38326	7.69418	6.30262	4.85143	6.38903	3.1681	4.44653	4.98395	5.14572	6.21206	4.50925	8.94604	8.03953	9.17886	7.96901	9.10028	7.35738	7.70141
LOC_Os01g08660	31.0003	28.9086	37.2821	29.2375	24.076	40.5919	46.9518	26.9909	44.8188	26.2566	30.0975	39.3325	70.239	72.4823	77.1908	36.092	36.6192	34.8073	29.4933	31.3296	34.5063	23.2093	31.232	23.413	29.6642	24.8901	26.1023	36.384	30.6598	45.2349	69.4687	59.8979	55.5063	47.4732	54.2951	52.8995
LOC_Os01g08670	2.52453	3.47186	2.43694	1.65346	1.76463	3.35054	1.39061	2.00631	2.26819	1.49549	2.13017	3.12248	1.81055	1.25641	0.929116	1.6012	0.90144	3.21149	2.89218	2.05057	2.62003	0.447565	1.36044	0.464192	0.627403	0.869556	2.36856	3.69609	2.94812	3.16685	6.97694	6.62921	4.52828	2.61296	2.84001	2.51828
LOC_Os01g08680	2.10541	0.965619	2.62212	1.05189	1.63012	2.33761	3.66511	1.36957	3.2857	1.28401	1.65275	2.17813	2.13826	3.45763	2.95153	2.26126	1.94936	3.19889	2.02957	2.63098	2.43945	3.42398	3.32046	3.42589	3.28896	4.4243	8.0268	5.82142	5.29745	3.14254	7.25127	8.02917	6.84406	5.22646	8.1472	6.47761
LOC_Os01g08690	3.64292	1.57279	1.83441	2.93966	2.47918	3.06103	2.73083	1.48514	2.40678	1.44115	1.51931	1.98031	3.7842	3.67664	3.48662	1.87057	2.82641	3.67259	2.36451	3.92934	2.67959	3.84876	5.29236	4.18629	10.1933	8.15449	5.2931	3.00556	4.12385	3.66928	4.39029	3.16323	2.83191	2.83397	4.86962	2.65647
LOC_Os01g08700	168.394	178.069	174.551	296.347	305.801	321.314	254.068	220.67	254.71	356.767	357.111	413.768	780.808	740.952	758.05	463.109	499.722	457.902	169.183	180.377	176.679	320.019	337.251	322.931	241.256	248.337	520.52	458.004	464.053	500.05	621.074	672.027	676.849	466.655	409.453	443.372
LOC_Os01g08710	0.347349	0	0.172353	0	0.05964	0	0.679941	0.203952	0.283006	0.262215	0.158699	0.073756	0.49823	0.552709	0.138601	0.304967	0.028041	0.20038	0.359207	0.473621	0	0.10307	0.186564	0.594153	0.424356	0.106009	0.124411	0.352766	0.301979	0.419189	0.182488	0.691585	0.460215	0.275341	0.05509	0.101497
LOC_Os01g08720	0.021269	0.018423	0.005605	0	0.009506	0.013015	0.014634	0.012135	0.009247	0.017975	0.005072	0.016056	0.021717	0.013224	0.010362	0.003062	0.017078	0.010433	0.01102	0.021187	0.016368	0.005556	0.023166	0.010089	0.013548	0.039636	0	0.015863	0.008735	0.016686	0.003024	0.00425	0.004074	0.026932	0.022817	0.004879
LOC_Os01g08730	0.021668	0.006001	0.002428	0	0	0	0.010213	0.009153	0.00996	0	0.009583	0.018103	0.020779	0	0.075278	0	0.002417	0.020811	0.007064	0.006855	0.008404	0.016202	0	0.007627	0.006173	0	0.009087	0.026118	0	0.00715	0.014708	0	0.005879	0.007951	0.01509	0.004491
LOC_Os01g08740	0	0	0	0	0	0	0	0	0	0	0	0	0	0	0	0	0	0	0	0	0	0	0	0	0	0	0	0	0	0	0	0	0	0	0	0
LOC_Os01g08750	14.1655	13.6361	13.2997	9.008	8.64486	13.5522	13.5827	8.78392	11.5972	11.2019	11.3899	13.8177	22.0219	20.303	20.7575	15.1986	16.527	15.3912	11.8714	12.6572	12.082	10.9036	14.0051	9.73861	14.9607	13.2283	16.7013	17.2705	14.2026	18.1808	19.3398	17.8654	17.6346	14.3368	22.1715	15.4685
LOC_Os01g08760	2.71718	2.31524	1.78812	1.42165	1.77934	2.30002	3.26718	1.48832	3.16335	1.99247	1.37814	1.90059	3.41068	4.02788	2.34752	2.3824	3.22945	1.91242	2.12046	3.32436	1.89577	1.19897	1.767	1.51494	2.44781	2.57315	4.71528	5.63437	4.24356	6.16248	6.13493	7.8279	5.40285	3.67955	7.68676	4.98536
LOC_Os01g08770	6.591	4.3046	3.46583	3.43165	5.33734	15.3252	11.8597	3.49887	8.71797	5.34226	8.40296	8.35652	19.1742	18.0611	14.9654	12.6313	11.7077	16.3413	5.24644	5.12269	7.35653	4.02242	11.5479	4.60636	7.22667	6.89447	25.4101	22.2252	21.2276	16.4261	26.9557	26.6172	26.1391	8.27678	12.3936	7.38133
LOC_Os01g08780	0.826693	0.492153	0.611915	0.821179	1.07915	1.3412	0.977313	0.290574	0.868081	0.527607	0.548504	0.759626	0.458803	0.491941	1.40411	0.590652	1.10902	0.557346	0.543294	0.890382	1.00997	2.21722	2.48894	1.97362	4.38249	3.57082	2.8405	2.9291	1.72319	3.14916	0.74827	1.1628	0.694924	0.745352	1.00237	0.894266
LOC_Os01g08790	0	0	0	0	0	0	0	0	0	0	0	0	0	0.092656	0	0	0	0	0	0	0	0	0	0	0	0	0	0	0	0	0.165933	0.006494	0	0	0	0
LOC_Os01g08800	0	0	0	0	0.068784	0	0.09682	0	0	0.04363	0	0	0	0.049282	0	0.034759	0	0	0	0.102762	0	0.052422	0	0	0	0	0	0	0	0	0	0	0	0	0.027279	0
LOC_Os01g08810	0.828534	0.969141	2.16293	1.56404	0.890726	0.854584	1.13352	0.860335	0.83454	0.842243	0.535155	0.982633	2.4451	2.06527	1.4198	0.588189	0.907429	0.696855	0.739735	1.67868	0.283247	0.18375	0.394674	0.570653	0.104882	0.314295	0.416408	0.142808	0.467436	0.294284	0.543096	0.327499	0.497429	0.416834	0.620934	0.495379
LOC_Os01g08814	7.74019	5.97554	8.14993	7.98477	7.16096	4.33477	6.09598	6.98643	9.10363	7.32551	5.4027	8.2408	13.9765	12.9282	13.27	9.29091	10.1979	8.60861	5.88213	7.24449	6.93266	6.14599	6.39354	5.48058	5.02559	5.03188	6.5905	9.96083	8.03389	12.0097	14.2649	14.6923	13.8801	12.3522	8.90043	11.0925
LOC_Os01g08820	0	0	0	0	0	0	0	0	0	0	0.038754	0	0	0	0.090264	0	0	0.197578	0.110838	0	0.103843	0	0	0	0.036106	0	0	0	0	0	0	0	0	0	0	0
LOC_Os01g08830	13.8585	13.2775	17.9606	12.9044	12.5311	24.0647	24.096	16.5254	21.4118	12.7597	13.8745	20.7681	26.7689	26.9787	28.3613	16.9572	13.3156	15.4933	14.966	18.1964	21.9386	13.338	18.4353	11.4499	15.4032	13.7663	16.7325	17.0969	16.4518	26.0782	20.1431	23.0934	21.8063	20.6824	20.431	21.6592
LOC_Os01g08840	0	0	0	0	0	0	0	0	0	0	0	0	0	0	0	0	0	0	0	0	0	0	0	0	0	0	0	0	0	0	0	0	0	0	0.012944	0
LOC_Os01g08850	3.99628	3.18042	2.93107	1.53845	4.21701	7.50024	6.84898	2.11653	5.019	3.937	3.88584	5.13353	12.2378	10.6999	11.3775	7.78063	8.78215	9.97589	3.71275	4.04157	4.03303	2.38318	5.62447	2.67821	3.93029	3.45948	13.3014	12.6491	9.34904	9.17234	23.4982	21.5825	18.0228	6.16387	10.8599	8.02486
LOC_Os01g08860	5.26895	3.26895	4.13438	1.94614	3.63298	11.1633	8.65409	3.0817	7.04022	5.65946	7.72546	13.0008	31.9215	29.8016	36.2236	19.2736	20.8867	18.8573	5.24452	6.16762	8.02169	6.01423	13.5839	5.79772	12.6521	11.2359	198.229	89.9792	99.1467	27.3024	157.995	161.076	259.256	28.3057	35.5641	39.4381
LOC_Os01g08870	9.57132	12.6398	10.013	6.81567	8.05208	18.4743	18.833	6.80328	14.3108	5.79035	8.27801	13.2847	32.7176	31.7697	24.6524	13.689	16.21	9.17177	8.62772	8.88339	11.8847	6.55581	12.0391	5.81677	9.94657	13.3097	15.894	17.5179	17.492	19.0685	22.8131	21.6748	24.0322	12.1659	12.5644	16.4485
LOC_Os01g08880	9.98175	4.0602	11.9345	8.45306	8.11381	21.2794	18.4877	7.70585	16.1312	10.8448	11.6605	18.0656	33.4497	32.4847	30.0079	13.7515	14.6206	16.1897	11.2665	11.9231	12.8565	8.88574	19.2519	7.34401	15.159	11.8685	19.5421	18.5183	19.2486	15.7908	33.0795	30.081	28.5707	12.7943	12.1404	10.3534
LOC_Os01g08890	75.4162	79.1952	70.7015	68.1753	68.1144	45.4141	42.9063	56.1395	49.8391	80.3289	72.3045	54.1042	51.5473	49.7835	50.024	54.335	62.8971	60.3054	64.8039	60.857	63.8045	54.8673	50.9168	66.8499	54.7439	64.5338	54.4406	50.5875	52.0602	55.9119	22.6093	24.6194	25.6256	61.934	51.6886	53.1344
LOC_Os01g08930	10.7298	3.86879	9.62335	9.23511	13.178	34.5667	26.6829	9.98355	28.4088	16.6908	17.7728	32.5555	85.6908	88.8261	93.5451	20.4932	23.6288	25.0321	11.4071	12.4645	14.5669	12.7044	34.8657	15.4772	20.5321	17.656	23.5105	25.4531	15.4203	12.3021	43.8854	53.1265	44.0554	15.983	18.8822	18.1082
LOC_Os01g08940	0	0	0	0	0	0	0	0	0	0	0	0	0	0	0	0	0	0	0	0	0	0	0.074913	0	0.521444	0	0	0	0	0	0	0.175465	0	0	0	0
LOC_Os01g08950	0.848203	0.119952	1.83166	0.417447	1.4343	1.52077	0.903511	0.81466	1.93735	1.0478	1.22255	1.49009	1.55842	1.53032	1.97281	1.88399	1.13119	1.72897	1.59043	2.0603	1.2886	1.56653	0.649555	1.66955	0.893029	0.948031	2.09479	2.02775	1.80321	3.23061	1.382	3.50782	2.57458	2.01171	2.11816	1.71926
LOC_Os01g08960	11.9689	7.33382	10.4438	7.75352	6.70589	11.2931	13.76	7.59996	12.1051	6.83633	7.09716	10.2658	10.28	10.899	14.5385	17.5315	14.17	16.7387	8.4453	13.4486	8.5896	7.85759	11.2159	5.48809	13.5836	12.1482	36.5566	34.2362	30.7442	32.3887	35.4305	29.1117	34.8844	19.9287	35.9003	23.0437
LOC_Os01g08970	48.6129	36.0341	51.4201	37.1141	37.6193	58.0397	55.1115	42.3547	59.312	36.771	38.6458	49.876	60.7734	64.6119	60.5599	56.003	55.2501	57.4759	46.541	52.0522	54.7645	44.884	57.7261	41.7491	60.2892	57.1662	74.9405	75.1683	65.4274	67.5525	89.991	97.5591	90.8626	61.9514	76.0346	66.9909
LOC_Os01g08980	0.153725	0	0	0	0	0	0	0	0	0	0	0.077306	0	0	0	0.143349	0	0	0	0.065338	0	0.45483	0	0.238572	0.461569	0.155634	0.110865	0.04039	0	0	0	0	0	0.121921	0	0
LOC_Os01g08990	0	0	0.376396	0	0	0.416084	0	0	0	0	0	0.105776	0	0	0	0	0	0	0	0	0	0	0	0	0.275172	0.383487	0.326234	0.050745	0	0.146835	0.947874	0.204373	0.199516	0.31657	0.148088	0.063926
LOC_Os01g09000	31.8159	23.1959	31.009	37.0291	35.3861	54.2533	52.2883	31.5208	51.3178	41.1157	40.018	51.9265	64.632	73.9277	66.1668	39.1776	36.622	38.9035	30.8662	36.2069	37.3308	40.6411	55.5633	40.725	40.2704	38.0044	33.1101	43.8918	39.6292	46.4941	60.4424	62.9891	59.7097	38.3688	36.9442	39.0164
LOC_Os01g09010	10.3053	4.67631	9.45903	6.45583	9.64117	16.1248	15.23	5.69694	16.3619	6.25273	6.57824	8.49122	17.1922	19.333	17.8457	12.2835	8.11851	8.66891	23.1558	33.2023	27.6356	73.2921	78.9243	46.4626	248.868	227.406	212.438	135.11	132.933	88.3159	114.195	92.1935	95.7562	34.5492	119.738	58.6714
LOC_Os01g09020	9.38668	8.16483	9.65015	8.54462	9.47753	10.6965	12.1764	7.32359	10.4137	10.1259	8.05706	11.1598	13.634	15.1186	13.2923	10.2592	10.9959	9.87427	8.40451	9.12141	9.38389	11.1534	12.7136	9.0375	25.7262	25.539	20.6551	20.7357	18.6916	19.1633	23.1205	21.1193	21.3257	11.9187	27.5168	16.1082
LOC_Os01g09030	3.29524	1.7644	3.11469	5.20135	3.64281	4.79698	2.88323	3.68307	3.5899	4.10333	4.44835	5.36831	5.41686	5.06811	4.85236	4.05509	3.44818	3.96676	2.77129	3.61387	3.32623	3.79439	3.69826	3.74665	3.10966	4.06712	2.60978	2.00915	1.87171	3.84896	4.01831	3.48925	2.99403	4.37879	2.83134	3.63919
LOC_Os01g09050	0.465847	0.618661	0.355375	0.447196	0.438018	0.065573	0.094259	0.401872	0.129815	0.448972	0.400894	0.189969	0.095027	0.100379	0.111214	0.111912	0.329219	0.134315	0.328957	0.281396	0.34882	0.277355	0.162121	0.542821	0.176163	0.405779	0.112084	0.065844	0.112034	0.125185	0.033573	0.03669	0.091293	0.147709	0.121912	0.108948
LOC_Os01g09060	0.352115	0.620374	0.142791	0.936605	0.375237	0	0.148661	0.512858	0.201973	0.615337	0.358574	0.116818	0.117262	0.10343	0.198834	0.161769	0.213775	0.043616	0.291661	0.314377	0.117784	0.212407	0.281621	0.351057	0.080962	0.070159	0.024844	0.017804	0.089448	0.092347	0.11872	0.070141	0	0.155535	0.160439	0.115752
LOC_Os01g09080	0.033365	0	0	0	0.04428	0.216412	0.135218	0.084939	0.139867	0.038757	0	0	0.035489	0.039616	0	0	0	0	0.132183	0	0.144839	0.047286	0.040231	0	0.184819	0.119892	0.165457	0	0.134259	0.060458	0.497416	0.201192	0.042365	0.160525	0.077865	0.033042
LOC_Os01g09090	0	0	0	0	0	0	0	0	0	0	0	0	0	0	0	0	0	0	0	0	0	0	0	0	0	0	0	0	0	0	0	0	0	0	0	0
LOC_Os01g09100	0	0.047771	0.336879	1.10763	1.2633	0.380895	0.454713	0.65141	0.205221	1.04629	1.43239	0.725648	1.63156	1.12816	0.541503	0.070866	0.289729	0.296713	1.20211	1.23133	0.811338	0.352072	0.347022	0.914144	1.49406	1.23686	0.090164	0.392485	0.481046	0.540033	3.88378	3.09912	1.76683	0.534693	1.84417	1.48234
LOC_Os01g09110	0	0	0	0	0	0	0	0	0	0	0	0	0	0	0	0	0	0	0	0	0	0	0	0	0	0	0	0	0	0	0	0	0	0	0	0
LOC_Os01g09120	61.649	36.722	60.9113	43.2655	45.7264	42.5223	47.1147	53.5689	48.7058	51.8034	51.7284	52.3898	39.3309	38.8537	43.1512	40.9467	45.5312	50.9656	56.0156	61.6702	53.7041	43.0013	39.8312	45.7206	51.4727	50.2931	41.8524	41.121	46.5873	34.78	44.5281	43.9552	43.6077	39.202	42.0439	45.7068
LOC_Os01g09130	0	0	0	0	0	0	0	0	0	0	0	0	0	0	0	0	0	0	0	0	0	0	0	0	0	0	0	0	0	0	0	0	0	0	0	0
LOC_Os01g09140	0	0	0	0	0	0	0	0	0	0	0	0	0	0	0.162728	0	0	0	0	0	0	0	0	0	0	0	0	0	0	0	0	0	0	0	0	0
LOC_Os01g09150	0.03384	0	0	0	0	0	0	0	0	0	0	0	0	0	0	0	0	0	0	0	0	0	0	0	0	0	0	0	0	0	0	0	0	0	0	0
LOC_Os01g09160	0	0	0	0	0	0	0	0	0	0	0	0	0	0	0	0	0	0	0	0	0	0	0.001509	0	0	0	0	0	0	0	0	0	0	0	0	0.002224
LOC_Os01g09170	0.003141	0.006203	0.023304	0	0.008172	0	0.011523	0.019296	0	0.006332	0.013565	0	0.008152	0	0	0.031802	0	0	0.007813	0.013958	0	0.013904	0.023467	0	0.007846	0.014247	0	0	0	0	0.025731	0.01376	0.003195	0.00901	0.006235	0.018811
LOC_Os01g09180	0	0	0	0	0	0	0.177195	0	0	0	0	0	0	0	0	0	0	0	0	0	0	0	0	0	0	0	0	0	0	0	0	0	0	0	0	0
LOC_Os01g09190	0	0	0	0	0	0.695479	0	0	0	0	0	0.134167	0	0.092	0	0.188982	0	0	0.237845	0	0	0	0.086321	0	0.081217	0	0	0.134879	0	0	0	0	0	0	0.146979	0
LOC_Os01g09200	20.0751	18.9359	20.067	13.4045	18.0475	23.8135	23.659	17.6235	21.8965	15.6656	16.6857	21.0488	20.9763	21.729	18.5605	21.7986	19.5881	20.1662	16.1509	20.898	17.862	18.0057	20.3717	15.4699	35.6216	32.6284	43.1898	41.1623	36.8746	41.0201	37.4363	38.05	37.7146	29.4111	36.1883	35.1848
LOC_Os01g09206	0.23313	0	0.192247	0	0.08984	0	0.217389	0.037903	0.170734	0.155824	0.038054	0.022186	0.159567	0.17763	0.177123	0.089388	0.021889	0.313316	0.020583	0.258068	0.115317	0.086173	0.035613	0.099101	0.105093	0.209807	0.203139	0.347789	0.372643	0.409893	0.508208	0.329529	0.211472	0.153224	0.277062	0.311833
LOC_Os01g09212	0	0.010254	0	0.027092	0.154583	0	0.100368	0.061178	0.072447	0.056132	0.016277	0.022163	0	0.169643	0.123817	0.015828	0.027957	0.025926	0	0	0.070575	0.025269	0.019432	0.076232	0.019333	0.012831	0.119119	0.029359	0.120606	0.015016	0.07499	0.117379	0.060507	0.024134	0.092619	0.019211
LOC_Os01g09220	0.607526	0.90291	0.467974	0.426915	4.43489	0.222818	0.288081	0.154653	0.475076	0.17267	0.221305	0.425879	2.09059	1.9893	1.6648	0.393001	0.318278	0	457.941	580.51	451.188	1004.7	892.778	694.212	290.783	335.105	9.23286	6.91636	7.99814	5.3245	2.87995	3.3088	2.00747	0.700418	3.67067	0.7572
LOC_Os01g09230	0.736255	0.221072	0.766307	1.00608	0.862197	1.365	0.69581	0.32012	0.426605	0.370269	1.13575	0.440279	1.42889	1.06131	1.06527	1.08946	0.90739	1.16333	0.367703	0.835323	0.907993	0.772843	1.64584	1.53632	2.33311	2.04405	1.28742	1.70092	1.60795	1.47235	1.11828	1.08531	1.27421	1.24736	0.584151	1.25233
LOC_Os01g09240	0	0	0	0	0	0	0	0	0	0	0	0	0	0	0	0	0	0	0	0	0	0	0	0	0	0	0	0	0	0	0	0	0	0	0	0
LOC_Os01g09246	28.8988	22.7249	27.4735	26.237	20.6175	29.5149	30.0038	23.0702	29.4013	20.6381	20.1008	27.0298	32.4089	32.0307	32.3633	26.0588	25.0558	24.9629	27.6077	29.609	26.9555	26.4343	29.0812	23.8667	32.081	31.7453	24.9988	27.8251	27.9344	30.2929	38.9403	37.2553	35.1155	34.3567	35.6845	34.8917
LOC_Os01g09252	23.7791	16.2033	25.3328	20.8574	17.9395	25.5728	23.0454	22.0502	21.4523	17.8195	19.3036	22.4209	30.291	29.5801	31.4451	22.5187	24.8713	22.1308	21.6622	25.4272	21.6032	19.8936	21.0548	17.4965	19.7875	23.4456	26.5196	24.35	25.4136	26.9006	21.9638	22.9626	23.7551	24.6471	23.2099	23.2527
LOC_Os01g09260	0	0	0	0	0.100172	0	0	0	0	0.096212	0	0	0	0	0	0	0	0	0	0	0	0	0	0	0	0	0	0	0	0	0	0	0	0	0	0.049646
LOC_Os01g09270	1.17481	0	0.601722	0	1.59585	0	1.39737	0.297003	1.45613	1.21883	1.99625	1.20167	5.43967	2.87307	4.52334	4.11409	2.45203	1.69464	1.38761	0.700284	0	2.02164	0.668286	1.20623	1.90626	1.30302	2.65668	2.27094	0.969477	0.421005	7.41528	3.27736	4.29247	2.8531	7.4458	4.15726
LOC_Os01g09280	17.0112	12.9609	10.1161	10.3986	9.29247	11.0444	14.1674	13.5992	15.131	13.8429	12.166	13.873	26.1171	24.8507	26.7258	36.9228	38.2534	31.8789	16.4282	12.5853	14.5154	12.5046	14.7582	11.881	15.2751	11.6961	26.7057	26.5156	23.5784	17.8551	65.4367	65.9367	55.9741	36.6701	47.1111	38.9395
LOC_Os01g09290	0.072301	0	0.044778	0	0.181011	0	0.147655	0.020132	0.403482	0.133075	0.103903	0.308264	0.435719	0.171358	0	0	0	0	0.134095	0.034658	0.409586	0.192548	0	0	0.14269	0.528046	0.022471	0	0	0	0	0.096507	0	0	0	0
LOC_Os01g09300	58.0113	47.0813	43.5606	17.8059	17.796	21.9055	37.6684	24.3218	37.5462	8.04597	8.23084	12.4331	39.6636	38.3211	39.0998	45.425	46.6051	35.3738	47.67	44.0114	46.918	21.1208	27.8971	22.8071	46.068	41.4228	70.1203	41.8968	42.4967	53.8198	59.3866	66.107	68.7255	73.7036	114.59	100.607
LOC_Os01g09305	23.4826	25.4631	21.1467	18.6126	21.9138	19.2585	23.4032	24.5977	23.8764	16.4231	17.5495	17.2588	4.72043	4.34522	3.53477	18.9117	16.0403	16.0002	21.133	21.5247	18.3732	20.4066	14.4908	19.4862	18.2241	21.6926	5.65368	5.00455	8.81166	8.83635	7.79083	5.74156	5.10466	13.8009	10.0614	13.2592
LOC_Os01g09310	10.8313	9.915	12.724	11.5069	9.01465	8.55276	10.4183	10.147	9.79079	7.78089	7.02498	8.00891	3.07855	2.92933	2.50608	6.90673	7.48156	6.80607	9.6403	9.60305	8.2709	8.8272	7.16607	8.00793	9.12358	10.0888	3.15054	2.94181	3.22456	4.34924	2.87135	3.27052	2.32837	7.42505	5.2712	6.83413
LOC_Os01g09320	168.467	121.599	196.74	127.361	124.264	122.195	150.872	140.857	141.822	78.6443	86.9542	99.2745	42.0965	46.919	42.5013	121.219	130.013	123.158	167.919	225.562	175.64	156.016	161.446	136.384	331.792	352.975	205.712	153.386	152.23	132.341	89.4295	93.4045	76.1475	111.31	111.297	108.794
LOC_Os01g09330	0	0	0	0	0.07128	0	0	0	0	0	0	0	0	0	0	0	0	0	0	0	0	0.118617	0	0	0	0	0	0	0	0	0	0	0	0	0	0
LOC_Os01g09340	0.163598	0.222555	0	0	0.091755	0	0.267434	0.241166	0.088625	0.108149	0.025878	0.178487	0.059641	0.050561	0	0.334071	0.054573	0.214473	0.046348	0	0.16611	0	0.05205	0	0.201383	0.119396	0.478884	0.25075	0.161144	0.080893	0.190156	0.182202	0.237515	0.043612	0	0.047731
LOC_Os01g09350	0	0.530297	0	0	0	0	0	0	0	0	0	0	0	0	0	0	0	0	0	0.370145	0	0.186451	0	0.156732	0	0	0.168658	0	0	0.169382	0	0.157814	0	0.576788	0.345289	0
LOC_Os01g09360	0.110609	0.110972	0	0	0.125297	0	0	0.117052	0.212195	0	0.12296	0	0	0	0	0.088518	0	0	0	0	0	0.09092	0	0	0.212563	0	0	0.212933	0.113673	0.191118	0.208016	0.227738	0	0	0	0.258855
LOC_Os01g09370	6.49627	3.145	5.23906	5.21538	4.82513	16.0515	13.5354	4.99244	12.6773	4.71365	7.25264	9.56962	66.1676	52.3601	52.8871	7.44802	7.10746	6.83462	5.76269	6.444	8.54324	5.79627	13.9077	4.43709	7.87544	5.42873	5.06103	8.03802	3.4852	6.20505	25.4707	22.1108	19.82	7.04993	7.20301	7.80799
LOC_Os01g09384	1.85847	0.354229	1.17666	0.8079	0.5069	1.67564	1.92697	0.406734	1.52643	0.64217	0.653408	1.65836	4.86955	8.80668	7.32371	0.728215	1.07548	1.6247	0.945986	0.890493	1.10178	1.07692	1.3222	0.742052	1.21775	0.57804	0.845938	0.732542	0.213131	1.074	6.16088	6.68806	6.18403	1.04422	1.76721	1.92749
LOC_Os01g09400	0.159804	0	0.054248	0	0.050591	0	0.127027	0.031925	0.173766	0.013933	0	0.118053	0.322864	0.074518	0.125728	0	0.069772	0	0	0.006007	0.079579	0.225842	0.329029	0.115207	0.343951	0.405557	0.065007	0.013213	0.154809	0.00964	0.408723	0.063111	0.048758	0.05235	0.320522	0.005534
LOC_Os01g09410	5.52999	1.48262	6.77417	4.80364	4.14767	8.16089	8.25972	3.53321	8.01798	3.0968	3.49703	7.88168	18.504	18.0821	17.0729	4.35	6.95228	7.07735	6.8175	5.02765	7.47831	4.95448	9.4052	4.71772	5.63304	3.60924	4.29538	4.64614	2.57055	4.18785	10.9484	7.61552	9.07963	5.71512	6.03065	7.08249
LOC_Os01g09420	13.756	12.5098	16.0138	12.1501	11.4645	22.0929	25.9071	16.3575	22.8867	11.8618	14.9069	18.3867	25.4986	29.037	26.2629	19.8581	17.6062	18.3436	14.174	18.8426	17.3143	15.5967	17.5979	13.6221	23.7897	23.1091	30.1288	31.8167	26.4586	31.9109	35.6927	31.8628	29.4607	20.491	27.5646	23.001
LOC_Os01g09430	87.5623	62.3036	95.6019	81.4849	86.8047	129.703	150.618	103.013	153.128	92.9337	100.266	146.793	206.385	210.471	217.234	158.116	116.819	102.046	86.2615	95.3666	100.749	101.805	125.051	91.58	79.3047	80.6535	43.1911	55.9857	44.3554	61.1735	72.0079	79.9977	72.8197	100.118	72.735	83.9184
LOC_Os01g09440	0	0	0	0	0	0	0	0	0	0	0	0	0	0	0	0	0	0	0	0	0	0	0	0	0	0	0	0	0	0	0	0	0	0	0	0
LOC_Os01g09450	19.0298	25.7799	25.5329	15.0692	20.8601	12.3951	11.283	20.7602	10.7481	13.7569	17.1676	11.3692	10.6946	4.99279	8.12233	13.5736	11.9092	10.3742	16.5951	23.5427	22.4952	23.8817	10.3151	21.5697	58.4219	65.2884	41.0798	37.9873	68.6112	57.9287	44.5414	53.936	52.3341	51.317	29.8604	35.6578
LOC_Os01g09460	0.137685	0.141626	0.402352	0.430991	0.30016	0.565023	0.646128	0.059295	0.182951	0	0.246966	0.225766	0.781553	0.50145	0.933637	0.257078	0.231305	0.220502	0.081194	0.361452	0.212123	0.287759	0.295265	0.230713	0.122959	0.520098	0.119779	0.439496	0.168657	0.453843	0.159617	0.436004	0.265519	0.701927	0.978902	0.268339
LOC_Os01g09470	0	0	0	0	0	0	0	0	0	0	0	0	0	0	0.149976	0.076461	0	0	0.043175	0	0	0	0	0	0.042045	0	0	0	0	0.114827	0	0	0	0	0	0
LOC_Os01g09480	0	0	0	0	0	0	0	0	0	0	0	0	0	0	0	0	0	0	0	0	0	0	0	0	0	0	0	0	0	0	0	0	0	0	0	0
LOC_Os01g09490	0.016246	0.007922	0.006315	0.031357	0.006125	0.008098	0.016507	0.007947	0.005729	0.002931	0.006213	0.005158	0	0.006934	0	0.007988	0.042139	0.010804	0.009335	0.008869	0.013528	0.004153	0.005839	0.014327	0.035087	0.051953	0.007965	0.018162	0.003488	0.026676	0.00619	0.007077	0.007156	0.017438	0.013128	0.016749
LOC_Os01g09500	0.550093	0.130572	0.708111	0	0.124802	1.0037	0.520406	0.110214	1.02752	0.296567	0.240523	1.10703	1.60444	1.14284	1.35261	0.669966	0.3638	0.61943	0.592613	0.335357	0.468079	0.152852	1.07534	0.236253	0.294808	0.494818	0.527992	1.36142	0.76976	0.592953	1.00202	1.59319	1.15812	1.04186	0.735666	1.80293
LOC_Os01g09510	52.3116	46.8354	54.3913	33.5693	47.1748	114.439	83.0736	31.6098	78.1453	42.8252	56.8109	62.7696	115.753	96.9753	90.1174	86.2254	84.7235	97.7153	40.5227	69.2112	64.6754	33.5891	84.5601	37.7891	65.525	57.6143	218.845	220.43	178.954	142.286	285.457	247.638	230.327	87.0785	157.699	84.4066
LOC_Os01g09520	0	0	0.002512	0	0	0.009964	0	0	0	0	0	0	0	0	0.025912	0	0.014693	0	0	0	0	0.00129	0.001062	0.001032	0.032732	0	0	0	0	0.000783	0	0.002117	0	0.011543	0	0
LOC_Os01g09530	0	0	0	0	0	0	0	0	0	0	0	0	0	0	0	0	0	0	0	0	0	0	0.001509	0	0.0273	0	0	0	0.04644	0.002003	0	0	0	0	0	0.002224
LOC_Os01g09540	84.7437	71.2844	93.2626	142.526	164.263	186.893	116.285	115.396	169.46	199.021	177.778	257.113	733.573	689.979	781.625	141.038	188.009	212.723	70.03	92.6715	95.2786	120.461	163.702	126.366	46.6227	50.2521	27.889	36.3236	35.5493	39.7413	226.151	286.84	298.329	132.84	67.4055	117.268
LOC_Os01g09550	3.26032	2.74029	4.30018	3.84442	3.59908	4.94995	4.36445	4.12324	4.36165	3.91382	3.73598	5.07811	7.75173	7.19076	7.42676	6.89616	5.89564	4.87684	3.40828	4.91401	3.92388	3.02698	4.37129	2.62882	3.09462	3.34697	10.0795	9.22433	7.61247	10.3052	14.1955	12.1677	11.0997	8.86928	10.4934	9.58528
LOC_Os01g09560	43.1625	44.6623	43.0945	31.9678	36.8109	47.9146	48.429	35.6256	46.4045	36.3202	36.4709	41.6583	43.8782	47.8213	44.436	48.0291	48.3761	50.7086	43.7926	45.0241	47.1463	35.1403	46.3606	33.1937	51.5289	51.7531	83.0574	79.2209	74.2153	71.3959	98.1156	88.5164	94.2818	61.237	78.2569	63.8437
LOC_Os01g09570	50.3119	57.0961	50.4178	34.9731	37.2987	44.6947	50.6855	43.2233	46.9637	27.9841	32.3548	36.0874	31.2703	31.9429	30.7635	60.9828	58.9061	52.2663	72.3794	77.2493	80.3953	64.3827	73.8131	70.4516	83.7045	74.1438	61.3296	55.2658	50.562	68.9039	39.9154	38.8374	43.3865	60.918	72.6665	56.1256
LOC_Os01g09580	0.090582	0	0	0.250476	0.043974	0	0	0.10069	0	0.114805	0.04765	0.051374	0	0	0	0	0.160761	0.054255	0.095973	0.17122	0	0.094773	0	0	0	0.071295	0.052187	0.047924	0.07296	0.085083	0	0	0.052853	0.040028	0.080722	0.124214
LOC_Os01g09590	5.08117	2.20068	6.81768	5.0559	6.17318	5.25572	4.68286	3.80213	5.75941	5.82561	4.39424	5.34282	8.09651	4.42418	4.68962	4.47039	5.06675	5.05342	5.87834	8.69514	4.14925	3.19376	3.31699	3.57064	3.62957	2.85484	8.27501	11.0284	6.54045	14.7807	10.7261	8.89659	8.09554	6.65213	7.1372	4.69313
LOC_Os01g09600	0	0	0	0	0	0	0	0	0	0	0	0	0	0	0	0	0	0	0	0	0	0	0	0	0.016981	0.012292	0	0	0	0	0	0	0	0.006616	0	0
LOC_Os01g09610	0	0	0	0	0	0	0	0	0	0	0	0	0	0	0	0	0	0	0	0	0	0	0	0	0	0	0	0	0	0	0	0	0	0	0	0
LOC_Os01g09620	5.03021	3.03876	3.26622	4.53232	4.10229	7.72764	7.62235	2.93186	5.86669	3.94168	3.61197	5.18318	16.6924	19.3613	13.6053	5.22715	3.0483	2.99752	2.72692	4.5385	3.79743	2.9777	2.20891	2.30998	1.85139	1.43771	3.53806	1.52357	1.73034	2.58457	11.5359	11.854	18.3481	4.0027	1.28577	2.59031
LOC_Os01g09640	11.974	11.0354	12.8382	14.3152	17.7828	35.8982	30.818	15.2063	28.4953	9.3221	10.2586	15.5478	10.9073	14.2462	12.1755	21.5719	27.8551	26.116	8.82589	11.3775	11.055	11.8665	16.4622	11.3014	18.3804	18.187	12.1231	22.3129	13.4272	43.103	14.6604	12.0266	9.78464	39.5794	74.9952	56.2695
LOC_Os01g09650	0	0	0	0	0	0	0	0	0	0	0	0	0	0	0	0	0	0	0	0	0	0	0	0	0	0	0	0	0	0	0	0	0	0	0	0
LOC_Os01g09660	0.42955	0.741593	0.258201	1.02226	0.935079	0	0.339096	0.669795	0.745222	0.77747	0.762838	0.931074	0.647617	1.33134	1.13381	0.282509	0.55294	0.317395	0.488593	1.1216	0.265309	0.48181	1.0421	0.346059	0.168626	0.135071	0.19574	0.979005	0.551253	1.93254	0.670136	1.04237	0.920484	0.573676	0.730491	0.720685
LOC_Os01g09665	0.698299	1.05697	1.41111	1.68333	1.3223	1.95724	0.890235	1.07267	0.395618	1.28296	1.81349	0.637723	0.586082	0.496708	0.163538	1.67772	1.59232	1.58729	0.265535	0.418336	1.10389	0.115052	0	0.301378	0.487625	0.635029	3.06702	1.8583	1.66685	3.89924	2.68888	1.8941	3.4005	0.784171	1.64665	1.12633
LOC_Os01g09670	1.19344	1.70413	1.01736	1.70311	0.833917	0.227624	0.938537	0.644338	0.356529	1.54979	1.92745	0.864122	1.24198	1.25977	1.16394	0.972567	0.859846	0.562485	1.92904	1.3093	1.6158	1.06501	0.855872	0.556779	1.19642	1.5254	3.67687	3.08715	2.17572	4.31776	5.27909	5.83854	5.66348	3.72976	3.64885	2.72363
LOC_Os01g09680	0	0	0	0	0	0	0	0	0	0	0	0	0	0	0	0	0	0	0	0	0	0	0	0	0	0	0	0	0	0	0	0	0	0	0	0
LOC_Os01g09690	0	0	0	0	0	0	0	0	0	0	0	0	0	0	0	0	0	0	0	0	0	0	0	0	0	0	0	0	0	0	0	0	0	0	0	0
LOC_Os01g09700	1.88125	2.462	1.4329	0.552103	0.37168	0.99131	0.198139	0.17756	0.463408	1.74647	2.16419	0.708124	0.092788	0.305143	0	0.240073	0.124522	0.042348	2.56854	0.630534	1.01519	0.231087	0.207872	0.077267	1.10377	0.270725	1.58036	0.602603	0.351644	0.197224	1.63265	1.92212	2.86407	0.34616	0.557305	0.183846
LOC_Os01g09710	0	0	0	0	0	0	0	0	0	0	0	0	0	0	0	0	0	0	0	0	0	0	0	0	0	0	0	0	0	0	0	0	0	0	0	0
LOC_Os01g09720	0	0	0	0	0.130785	0	0	0	0	0	0	0	0	0	0	0.007421	0.010014	0	0	0.067321	0	0.354151	0.266521	0.398448	0.216793	0.077766	0	0	0	0	0	0	0	0	0	0
LOC_Os01g09730	0.066261	0	0.111286	0	0.085185	0	0.15294	0	0	0	0	0	0	0	0	0	0	0.227284	0	0.234922	0	0.124344	0.05261	0.112074	0.329806	0.735819	0.062622	0.036061	0.602362	0	0	0.147884	0.13735	0	0.074723	0.16201
LOC_Os01g09740	7.29211	5.89609	6.45832	3.90181	3.61584	5.29945	5.29934	4.47875	5.88249	4.53481	4.5932	4.78974	5.3665	5.28017	5.62807	3.80065	5.3905	4.93905	6.25369	5.97583	4.92616	4.11741	4.2622	4.11853	4.57154	5.4713	3.16193	4.50177	4.18952	5.85125	6.22398	5.57889	3.95138	4.38019	5.50339	4.39416
LOC_Os01g09750	5.4383	2.87109	2.60123	1.67501	3.0629	8.89851	9.4796	2.20058	9.51443	2.78017	3.92618	6.78068	29.0129	29.0585	26.5758	8.97161	8.62284	8.29006	6.22051	4.42575	5.84495	3.19459	8.33596	3.25947	6.45383	4.16625	8.67668	9.68263	4.63579	5.63444	19.4157	22.8182	19.4807	5.83978	10.1716	8.13315
LOC_Os01g09760	3.79776	2.22271	3.65948	2.0918	1.96826	5.2908	5.95254	2.33411	3.98548	1.13211	2.05345	4.2225	5.9665	7.76468	5.36217	3.10176	2.46138	3.04232	4.08094	3.22199	4.25468	3.10846	3.71841	2.10707	4.33625	4.7153	8.39151	8.70432	8.03738	5.55402	8.07208	7.6393	7.24417	3.07692	5.11968	3.79848
LOC_Os01g09770	14.5138	9.45635	12.4952	10.0366	13.8059	12.5852	11.6371	10.6578	10.8161	10.0087	10.6945	12.8605	16.6865	17.3522	15.7426	21.5208	23.6807	18.0911	52.0997	73.2672	49.1544	142.169	131.661	107.134	90.8698	89.1861	29.4405	24.8864	23.1655	31.4382	18.8552	20.0152	21.8081	23.8195	18.6604	20.0311
LOC_Os01g09790	0.595507	0.235978	0.595226	0.616301	0.891475	1.39985	1.24009	0.81406	1.15877	0.661804	0.882228	0.839486	1.66775	1.38725	0.529495	0.919687	1.10545	0.79125	0.683929	0.891421	0.491534	1.01614	0.689407	0.889212	1.60979	2.35615	1.75171	2.0942	1.77526	1.27045	3.71613	3.54463	2.72124	1.15324	1.2024	1.16012
LOC_Os01g09800	1.89118	2.50986	1.5673	2.33804	1.70273	3.28205	5.01663	1.56928	4.2248	1.47288	1.42347	2.31315	5.00719	5.52447	3.76519	3.32723	3.03623	2.57362	2.71974	2.84113	3.31433	5.36607	8.62737	3.7313	21.1292	13.5366	8.81939	8.25976	8.34571	8.40168	12.5269	11.1474	11.1023	3.35691	5.3287	3.455
LOC_Os01g09810	0	0	0	0	0	0	0	0	0	0	0	0	0	0	0	0	0	0	0	0	0	0	0	0	0.114617	0	0	0	0.226748	0	0	0.298848	0	0	0.132063	0
LOC_Os01g09830	26.419	9.72269	32.2755	30.4283	24.9606	17.0167	22.4486	18.8318	17.4919	37.3441	32.357	23.6347	24.5399	22.6012	20.2264	48.7342	47.9819	34.3054	40.728	38.9918	30.732	27.4249	24.7226	23.8012	40.8067	37.4495	29.8283	19.0098	19.6564	33.5358	11.3292	11.0308	12.0786	19.221	27.4927	19.4098
LOC_Os01g09850	5.64295	4.54101	5.85025	5.43317	4.5697	5.87292	5.86967	4.13055	4.58233	4.00365	4.22564	4.99883	7.11352	8.03521	6.94916	8.4094	8.21282	7.65904	4.37942	5.56832	3.84134	2.89932	3.84715	2.78028	6.09474	5.93183	11.657	11.2268	10.117	13.3562	13.7968	11.0344	11.7166	8.91892	17.0789	10.1391
LOC_Os01g09860	0.248385	0.125088	0.23835	0.066393	0.102955	0.547363	0.182684	0.206618	0.120672	0.301603	0.328782	0.245201	0.169265	0.250982	0.591515	0.139426	0.370908	0.159146	0.287829	0.451184	0.245078	0.100635	0.177893	0.188539	0.360178	0.257206	0.141314	0.178582	0.260371	0.209687	0.31297	0.430345	0.236556	0.597772	0.525398	0.603822
LOC_Os01g09870	0.029224	0	0	0	0.326583	0	0.28113	0	0	0	0	0	0.280314	0.153717	0.039229	0	0	0.301392	13.9502	23.6406	18.1865	45.6227	35.3607	32.5119	40.533	40.6234	0.422829	1.09313	0.030477	0.245397	0	0.20305	0	0.059853	0.822054	0.401767
LOC_Os01g09880	1.28484	2.7185	1.22685	0.743488	0.948932	0	0.333387	0.539913	0.384028	0.456731	1.27197	0.310791	0.147283	0.071725	0	0.983418	1.40947	1.09712	1.07221	1.41437	1.2048	0.46308	0.239192	0.207649	0.167839	0.412941	0.383374	0.61578	0.679234	0.676327	0.443255	0.67853	0.376701	3.79628	1.85433	1.00857
LOC_Os01g09890	45.6457	27.4273	47.9718	32.448	33.2388	41.3336	51.7903	35.3224	51.5864	31.5266	35.7009	47.4059	50.9935	53.4174	53.0438	60.842	56.1704	59.2047	45.5218	50.1938	48.5479	35.2449	45.8452	35.4859	41.9456	44.3255	42.7434	46.0167	40.4023	49.4961	61.0865	60.3228	50.7482	51.6348	59.1949	53.3504
LOC_Os01g09900	0	0	0	0	0	0	0	0	0	0	0	0	0	0	0	0	0	0	0	0	0	0	0	0	0	0	0	0	0	0	0	0	0	0	0	0
LOC_Os01g09930	1.54564	0.527874	1.06718	1.73892	3.84549	1.67329	0.86228	2.43727	1.5541	1.25846	1.66318	1.78136	3.25667	2.93736	4.02252	1.82282	1.41573	1.4319	1.54828	3.10287	1.4007	1.35812	0.869681	1.23831	0.62296	1.33853	1.16725	1.23597	1.50742	1.69401	0.896226	1.84846	1.01582	0.727317	0.329679	0.885257
LOC_Os01g09940	0.141266	0	0	0	0	0	0	0	0	0	0	0.664046	0	0	0	0	0	0	0	0	0	0	0	0	0	0	0	0	0	0	0	0	0	0	0	0
LOC_Os01g09950	0	0	0	0	0	0	0	0	0	0	0	0	0	0	0	0	0	0	0	0	0	0	0	0	0	0	0	0	0	0	0	0	0	0	0	0
LOC_Os01g09960	0.004399	0.029303	0.04792	0.007318	0	0	0.002999	0.030591	0	0.026157	0.055051	0.010937	0	0	0	0	0	0.012109	0.013369	0.022541	0	0.03463	0	0.010262	0.035522	0.019844	0.003083	0	0	0	0	0.002962	0.005832	0.030381	0	0
LOC_Os01g09970	0	0	0	0	0	0	0	0	0	0	0	0	0	0	0	0	0	0	0	0	0	0	0	0	0	0	0	0	0	0	0	0	0	0	0	0
LOC_Os01g09980	0	0	0	0	0	0	0	0	0	0	0	0	0	0	0	0	0	0	0	0	0	0	0	0	0	0	0	0	0	0	0	0	0	0	0	0
LOC_Os01g09990	0	0	0	0	0	0	0	0	0	0	0	0	0	0	0	0	0	0	0	0	0	0	0.043305	0	0	0	0	0.130736	0	0	0.123565	0	0	0	0.048105	0
LOC_Os01g10000	0	0	0	0	0	0	0	0	0	0	0	0	0	0	0	0	0	0	0	0	0	0	0	0	0	0	0	0.231197	0	0	0	0.09853	0	0	0	0
LOC_Os01g10010	6.56758	6.3647	8.83823	6.51854	4.68536	7.52541	4.63255	5.74176	6.02259	5.32742	4.93692	6.43468	7.90257	9.99196	9.32612	8.74565	6.7466	6.50214	4.91795	5.85606	4.47048	3.18012	6.10037	2.74941	9.16776	6.4024	13.6063	13.3977	13.5844	13.5134	19.113	14.798	16.5918	9.34	13.6387	9.80029
LOC_Os01g10020	3.20682	1.663	3.01274	4.3714	2.74919	3.0456	3.70174	2.65796	4.21706	1.96934	2.53482	4.29115	5.67311	7.0202	5.80133	3.90449	3.68606	3.15284	2.91831	3.04704	2.61382	2.20251	2.19331	2.33721	5.61766	6.27864	11.1785	11.2652	8.70958	7.68131	14.4015	15.4075	15.2117	7.7471	10.8708	9.26498
LOC_Os01g10030	0.024803	0	0.049523	0	0	0	0.037632	0.094566	0.041538	0	0.06072	0.04791	0.0595	0.017964	0.099676	0.054968	0.169839	0.10863	0.036862	0	0.082065	0.098363	0	0.051622	0.1025	0.141136	0.107322	0.116605	0.124185	0.165317	0.288132	0.250107	0.225478	0.122109	0.156521	0.274031
LOC_Os01g10040	3.16985	1.98552	3.52253	0	1.81754	2.8399	2.56875	1.72216	2.90485	1.19978	1.94491	2.33824	4.52625	4.91258	6.01473	2.12255	2.57487	2.63851	1.91638	2.73336	2.44586	1.85911	2.77158	1.60635	4.16309	2.98289	10.9327	17.3849	20.4415	12.4525	26.9326	28.7852	21.1601	7.44858	6.51322	8.95701
LOC_Os01g10050	15.0894	10.8456	14.2275	9.35321	10.792	14.7178	14.984	11.2987	15.7999	10.5182	10.4235	14.7552	22.3607	24.4914	22.138	15.6969	14.2505	14.9583	12.6304	15.0766	14.2538	11.4426	14.1104	11.4123	12.6743	12.8925	13.6358	16.5546	16.8192	15.8665	26.1971	28.3484	23.2835	17.8546	18.2249	17.3294
LOC_Os01g10060	0	0	0.295542	0	0.29582	0	0	0.161455	0	0	0.731901	0.248495	3.33347	1.54358	1.8854	0	0	0	0	0	0	0.288051	0.132823	0	0	0	0	0	0	0	0	0.525604	0	0	0	0
LOC_Os01g10070	35.1772	21.8812	30.6925	24.7901	26.2448	41.8952	41.9497	25.3986	50.141	31.7377	25.5769	37.1851	37.7643	38.0948	36.4439	21.9263	23.193	24.8202	28.1249	32.0817	41.9318	28.8671	41.749	25.3756	34.1752	31.9645	10.7035	14.7173	16.4304	11.0459	28.8613	31.1246	28.6911	15.3868	27.4437	18.9332
LOC_Os01g10080	22.0792	39.0482	23.8613	15.657	19.3221	30.3809	34.515	23.2118	35.7056	22.1266	17.2874	25.6949	30.1328	24.9948	32.1952	17.9656	17.8111	17.2584	19.0252	22.9009	26.2203	18.0794	24.6437	14.0332	23.9192	27.3077	8.21289	11.2444	13.4601	17.7596	19.3603	21.788	21.0936	14.775	18.8919	13.7399
LOC_Os01g10090	0.170479	0.32499	0.299124	0	0.168175	0.238976	0.510286	0.117178	0.205119	0.241814	0.223504	0.107767	1.2344	1.29564	1.27479	0.630762	0.071345	0.363751	0.14378	0.459202	0.126995	0.381453	0.332816	0.159702	1.53459	2.26363	0.099588	0.406646	0.154405	0.242197	1.72809	0.775645	1.29175	0.29368	0.361514	0.343691
LOC_Os01g10100	27.995	28.2421	27.6881	19.1691	22.9615	15.1386	19.3797	17.0846	18.3931	18.3584	19.8266	20.4042	15.6185	13.4243	12.1835	22.9998	28.9541	22.4707	27.218	23.6812	24.4648	19.3529	13.4002	19.4168	14.2309	13.8709	15.2651	13.1028	15.9692	15.3092	15.3937	14.4931	14.7303	22.339	15.164	18.3619
LOC_Os01g10110	0.834388	0.637287	0.563313	0.159913	0.246883	0.646315	1.10408	0.029513	1.29948	0.389819	0.262742	0.501307	2.9997	2.42507	1.9821	0.202147	0.219827	0.629827	0.944316	1.01464	0.445528	0.205975	0.55642	0.083736	1.02669	0.641167	1.95536	2.02164	1.44211	0.355615	3.90272	1.58731	1.04525	0.271098	6.47963	0.967189
LOC_Os01g10120	0	0	0	0	0	0	0	0	0	0	0	0	0	0	0	0	0	0	0	0	0	0	0	0	0	0	0	0	0	0	0	0	0	0	0	0
LOC_Os01g10130	0.630484	0.173453	0.345758	0.241975	0.183481	0.607353	0.830575	0.457457	0.867548	0.274417	0.236218	0.751597	0.712557	0.656601	0.633453	0.893811	0.777285	0.667886	0.39976	0.162687	0.957537	0.450725	0.413381	0.369467	0.883711	0.397407	0.629009	1.08672	1.0556	1.46518	1.71506	1.08901	0.699212	0.623344	2.52415	0.576147
LOC_Os01g10140	1.16282	1.0399	1.40688	0.850959	1.47334	1.32707	1.2305	1.17416	1.1062	1.14354	0.732242	1.70328	2.89665	2.10629	1.69512	2.38157	2.36354	2.29003	1.28845	1.00857	0.469663	1.54088	1.24648	0.877419	2.05703	2.65215	0.825841	0.59504	0.888096	1.26403	1.40414	1.37484	1.09677	2.56644	3.70438	3.14527
LOC_Os01g10150	62.4615	54.061	61.0956	56.8081	56.7285	83.1005	78.3404	53.6228	73.3929	55.0149	56.7404	70.1461	94.9724	93.9804	92.4139	85.9729	88.8705	87.1537	63.6201	64.1888	62.7777	58.2034	74.828	56.5748	70.598	71.7211	80.0372	81.9628	74.1981	99.4665	87.673	87.5284	85.0866	88.3018	78.9685	87.5967
LOC_Os01g10160	0	0	0	0	0	0	0	0	0	0	0	0	0	0	0	0	0	0	0	0	0	0	0	0	0	0	0	0	0	0	0	0	0	0	0	0
LOC_Os01g10170	0	0	0	0	0	0	0	0	0	0	0	0	0	0	0	0	0	0	0	0	0	0	0	0	0	0	0	0	0	0	0	0	0	0	0	0
LOC_Os01g10180	0	0	0	0	0	0	0	0	0.158699	0	0.058645	0	0	0	0	0	0	0	0	0	0	0	0	0	0.077525	0	0	0	0.347546	0	0	0	0	0	0	0
LOC_Os01g10195	0.264635	0.127343	0.023123	0.248299	0.576171	0	0.20717	0.119709	0.358804	0.169494	0.065965	0.346752	0.160247	0.653091	0.39753	0.642523	0.214654	0	0.219716	0	0.175412	0	0.063687	0.066845	0.458055	0.18226	0.400295	0.214911	0.244068	0.028367	0	0.106899	0.202886	0.13702	0.158448	0.279792
LOC_Os01g10200	0	0	0	0	0	0	0	0	0	0	0	0	0	0	0	0	0	0	0	0	0	0	0	0	0	0	0	0	0	0	0	0	0	0	0	0
LOC_Os01g10210	140.149	101.134	163.162	132.179	138.209	183.764	188.944	193.057	200.747	106.566	117.472	106.852	11.503	14.6756	10.1245	93.8861	62.623	91.2203	130.043	175.735	167.417	133.811	153.055	112.137	115.18	89.8807	28.9037	46.1517	69.7727	44.3758	9.18791	9.51777	8.76115	120.497	76.8891	70.7665
LOC_Os01g10230	0	0	0	0	0.189806	0	0	0.323212	0	0	0	0	0	0.09746	0	0.178024	0	0.224571	0.121544	0	0	0.103671	0	0	0	0.126337	0.094865	0.29015	0.136253	0.142097	0.137904	0.164665	0.230303	0	0	0
LOC_Os01g10240	0	0	0	0	0	0	0	0	0	0	0	0	0	0	0	0	0	0	0	0	0	0	0.062707	0.092241	0	0.224526	0	0	0	0	0	0	0	0	0	0
LOC_Os01g10250	35.1062	24.8668	35.9064	24.8901	28.5664	43.7002	41.9015	21.2603	43.2756	22.2868	19.2706	32.4175	19.5993	21.3434	20.2807	48.9532	44.1363	52.5896	43.7298	32.2318	31.4093	38.0997	43.1666	33.9779	35.2922	34.155	28.7747	25.4572	20.4628	30.5142	24.3378	25.0697	28.362	78.4805	111.993	118.688
LOC_Os01g10260	4.6119	2.60004	5.90365	3.54587	3.67335	10.297	5.39457	2.9973	4.66109	1.26245	1.02291	2.49539	0.517202	1.26609	0.928085	3.22201	2.99357	3.34236	5.61064	3.34855	3.5621	1.4889	2.68562	1.05944	3.20372	2.55539	1.27498	2.86221	1.11914	3.07401	1.48993	0.677845	0	2.33236	3.24165	1.46335
LOC_Os01g10270	0	0	0	0	0	0	0.234155	0	0.270812	0	0.058252	0	0.097061	0	0	0.056652	0	0	0	0	0	0.110896	0.039056	0	0	0	0	0	0	0	0	0	0	0	0	0
LOC_Os01g10280	18.9778	10.5759	14.0045	10.4147	13.7481	29.4352	31.2202	14.5926	24.2165	17.9779	19.1473	26.2956	76.5238	80.013	83.7978	26.7082	25.3947	27.4875	17.5443	17.4387	20.7636	15.3442	28.0006	15.3175	17.8485	16.0634	18.0535	23.8479	15.6294	16.5583	61.7615	64.727	58.6516	22.4078	25.8891	25.266
LOC_Os01g10290	15.829	11.0782	18.6685	18.3718	13.6739	19.0685	19.5685	15.9699	16.1618	15.8348	15.2393	18.1697	21.314	21.8784	21.5818	21.7098	20.961	21.7525	13.6908	15.5266	19.8101	13.0002	14.5557	13.9139	13.1552	14.6993	22.4637	26.6711	23.2359	38.4206	34.6992	29.582	33.2143	29.9018	30.3818	30.4307
LOC_Os01g10300	6.89471	4.44723	4.16237	5.30581	4.23919	6.51647	6.75769	5.31899	5.38651	6.05302	6.14236	7.10834	10.2238	5.97438	5.78821	6.67963	5.39026	5.78617	4.7559	5.65817	6.99924	3.66581	5.68409	4.68771	4.22732	4.88579	6.03244	5.82939	5.3388	6.64053	7.46569	6.03151	6.44492	8.22622	7.1203	6.68628
LOC_Os01g10310	0	0	0	0	0	0	0	0	0	0	0	0	0	0	0	0	0	0	0	0	0	0	0.182967	0.127439	0.433012	0.058645	0.09863	0	0	0	1.21757	0.134243	0	0	0.059043	0
LOC_Os01g10320	0.734618	0.785964	0.589561	1.24175	0.850364	1.04024	0.765784	0.875279	0.566437	0.866309	0.548595	0.289974	0.353933	0.686549	0.450904	3.35314	2.93286	2.00914	0.731681	0.601063	1.06146	0.354982	0.427264	0.74855	0.961577	1.53248	1.60461	0.627984	0.573788	1.6083	0.673911	0.955605	0.982351	6.67012	6.41049	5.29759
LOC_Os01g10340	3.23413	3.42225	3.67389	2.62506	1.93344	3.30711	4.17519	1.58601	4.15244	1.55109	1.25508	2.54556	5.68574	2.97155	4.37122	2.86208	3.17224	3.54045	2.61052	3.15987	3.09754	2.08588	1.9797	1.43366	2.72892	2.4314	3.66089	4.33978	2.93205	4.69089	10.8187	10.2386	9.74926	5.72171	6.66534	6.83798
LOC_Os01g10350	3.39293	3.39461	4.61223	1.81189	4.94823	8.98456	8.81245	3.32265	7.76633	4.98746	4.17012	6.75239	12.6355	17.0991	17.5557	8.60582	7.13352	7.16849	4.76067	4.86441	4.81227	4.02657	8.61678	3.02708	3.9214	3.57741	12.8045	15.9478	11.758	12.0093	28.9939	25.0524	25.9465	7.31193	9.39706	10.8696
LOC_Os01g10370	0	0	0	0	0.067769	0	0	0	0	0	0	0	0.022953	0	0	0.074571	0	0	0.470156	0.074879	0	0	0	0	0	0	0	0	0	0	0	0	0	0.078411	0.075539	0
LOC_Os01g10380	0	0.007767	0	0	0	0	0	0.007812	0.005586	0	0	0.003026	0	0.00522	0.017015	0.007697	0.00357	0	0	0.003766	0	0	0.003854	0	0.015076	0.004162	0	0.007024	0	0	0.005955	0	0	0	0	0
LOC_Os01g10390	0	0	0	0	0	0	0	0	0	0	0	0	0	0.032249	0	0	0	0	0	0	0	0.018018	0	0	0	0	0	0	0	0	0	0	0	0.011349	0.016601	0.024343
LOC_Os01g10400	20132.2	12251.8	21108.7	17220.9	17954.6	25023.1	22720.2	19014.3	24666.3	14121.4	15835.6	24204.9	19266.3	19394.3	18126	23628.7	21607	23189.2	19559.9	30113.1	22628.4	18378.7	25963.7	16853.9	19196.8	19038.3	11771.7	18601.1	12565.5	22908.6	9439.43	7563.37	9004.17	21764.9	18063	18697.1
LOC_Os01g10410	0	0	0	0	0	0	0	0	0	0	0	0	0	0	0	0	0	0	0	0	0	0	0	0	0	0	0	0	0	0	0	0	0	0	0	0
LOC_Os01g10420	0	0	0	0	0	0	0	0	0	0	0	0	0	0	0	0	0	0	0	0	0.290562	0	0	0	0.134163	0	0	0	0	0	0	0	0	0	0	0
LOC_Os01g10430	11.8845	13.3059	12.8193	10.5758	12.3311	11.7094	14.637	11.5171	11.7845	14.0939	12.5839	13.4668	19.2872	19.9239	20.8572	16.5462	17.2019	13.7135	12.2198	12.7512	12.6159	13.5639	12.7357	12.4135	8.73393	9.41131	8.76745	11.0068	9.6995	15.166	16.4012	17.3272	14.9642	19.0057	17.3428	15.5381
LOC_Os01g10440	0.569868	0.116118	1.35101	1.63938	2.34773	0.767794	0.892164	0.515625	1.07533	1.35607	0.911786	1.03827	1.04058	0.892823	0.604088	0.528064	0.688747	0.4929	2.33547	3.35194	1.80844	5.78641	4.26772	3.8513	2.40424	2.18027	0.228547	0.400741	0.267422	0.943486	0.630051	0.284855	0.198076	0.520113	0.364722	0.331997
LOC_Os01g10450	59.8193	51.699	62.8761	47.8596	45.7675	66.3296	57.9212	47.352	46.8539	38.6104	40.2028	56.6732	30.5292	29.8082	28.1061	100.601	84.8585	83.6741	42.1378	43.3154	47.0266	26.7663	25.2752	24.97	48.5824	45.9596	58.3851	72.5027	56.0378	101.987	36.7142	31.9441	33.0528	91.0631	88.1626	82.0353
LOC_Os01g10460	0.360228	0	0.244043	0.437945	0	0.20929	0.263452	0.111661	0.074547	0.09765	0.373943	0.272923	1.49091	2.32123	1.50467	0.087662	0.299121	0.853869	0.145453	0.121936	0.506368	0.609514	0.186176	0.1135	0.575547	0.162569	0.164893	0.920141	1.03771	0.585604	2.58258	2.98208	2.4885	1.56119	0.840994	0.755602
LOC_Os01g10470	0	0	0	0	0	0	0	0	0	0.076589	0	0.098508	0.825497	0.212701	0.174727	0	0	0	0.044409	0	0	0	0	0	0	0	0	0	0	0	0.154439	0	0	0	0	0
LOC_Os01g10480	0	0	0	0	0	0	0	0	0	0	0	0	0	0	0	0	0	0	0	0	0	0	0	0	0	0	0	0	0	0	0	0	0	0	0	0
LOC_Os01g10490	0	0	0	0	0	0	0	0	0	0	0	0	0	0	0	0	0	0	0	0	0	0	0	0	0	0	0	0	0	0	0	0	0	0	0	0
LOC_Os01g10504	0	0	0.289274	0	0	0	0	0.259142	0	0	0.246782	0	0.06018	0	0.100853	0.169251	0.156239	0.114675	0	0	0	0	0	0.057132	0.065459	0	0.136096	0.324387	0.325963	0.457627	0.114202	0.346423	0.178258	0.258034	0.328702	0.179271
LOC_Os01g10520	0.360072	0.303539	0.46196	0.41937	0.270113	0.702456	0.455869	0.412453	0.329532	0.342599	0.309402	0.418177	0.453342	0.358446	0.574875	0.163989	0.335434	0.166756	0.212704	0.317372	0.424428	0.345325	0.423461	0.239792	1.12356	0.700458	0.306459	0.351826	0.602859	0.355951	0.12763	0.134208	0.371722	0.478972	0.34515	0.198781
LOC_Os01g10530	8.42998	7.84228	10.1855	10.7206	8.70887	12.9143	12.289	9.2528	10.0534	9.42369	10.0912	10.7168	15.8553	13.3364	12.7049	7.6007	7.78397	7.76731	8.13293	10.9248	9.73797	10.1609	12.3207	9.4309	11.5443	11.8167	8.14207	7.21123	9.06018	11.4358	8.33667	8.05253	7.19335	8.75978	6.76103	8.09981
LOC_Os01g10550	0	0	0	0	0	0	0	0	0	0	0	0	0	0	0	0	0	0	0	0	0	0	0	0	0	0	0	0	0	0	0	0	0	0	0	0
LOC_Os01g10560	0	0	0	0	0	0	0	0	0	0	0	0	0	0	0	0	0	0	0	0	0	0	0	0	0	0	0	0	0	0	0	0	0	0	0	0
LOC_Os01g10580	13.9012	11.6245	15.8524	30.5003	32.6057	29.0392	20.3379	18.4814	25.8169	33.8073	32.7696	38.5704	63.3144	63.528	62.6169	24.7686	29.497	27.191	10.8097	13.4623	9.03324	25.0244	22.7041	24.8016	26.3472	20.5614	22.6967	20.966	25.8471	21.5887	45.1897	40.8303	42.7581	29.6625	16.3755	22.9224
LOC_Os01g10590	0	0	0	0	0	0.80127	0	0	0	0	0	0	0.905704	0	0	0	0	0	0	0	0	0	0	0	0.150649	0.106182	1.92695	2.23209	3.00566	2.30631	2.09647	4.77466	2.06325	0.33261	0.169122	0.093394
LOC_Os01g10600	0.704673	0.263765	1.24278	0.827071	0.660554	2.466	0.859413	0.825332	0.923971	0.727927	0.824373	0.648136	1.06804	0.534214	0.87093	0.715851	0.450458	0.610358	0.991392	0.825192	1.29377	0.909512	0.768142	0.571579	1.20479	1.61131	0.68479	0.887788	0.86414	0.555981	1.66135	1.06928	0.654645	0.717188	1.02939	0.431252
LOC_Os01g10610	8.13091	6.34397	11.7807	5.14031	6.72407	8.16057	8.1709	5.23028	8.67041	5.06125	5.05749	6.90633	12.2183	14.5558	17.2709	8.17965	8.80918	9.66744	16.7903	18.0228	16.7	19.061	22.831	18.8825	26.2512	21.5235	47.0665	45.2405	44.0327	37.3706	55.2626	55.8886	57.9487	20.9429	30.4355	20.8319
LOC_Os01g10630	1.33259	1.30203	1.11706	2.29826	1.62463	3.60788	2.493	0.773136	3.46782	1.7281	2.21914	2.97131	6.62431	4.36002	6.21568	2.72197	2.38427	3.0687	1.58451	1.28398	2.11877	1.16006	2.47326	1.03428	2.36902	1.49741	5.64252	4.77924	4.09049	4.69117	7.73864	7.74289	8.08313	1.81655	3.99666	3.19259
LOC_Os01g10640	1.98604	1.43321	2.3517	0.511801	1.88516	3.86395	3.23029	2.19824	3.38566	1.06643	1.44867	1.14187	2.6918	4.42807	1.8177	1.19416	1.41112	1.18389	1.00928	2.31367	1.59009	2.1463	2.53716	2.73869	4.495	4.41361	3.70928	5.44607	3.33298	1.87672	3.54809	3.51873	4.45915	2.48686	1.86934	0.770268
LOC_Os01g10650	0	0	0	0	0	0	0	0	0	0	0	0	0	0	0	0	0	0	0	0	0	0	0	0	0	0	0	0	0	0	0	0	0	0	0	0
LOC_Os01g10660	0	0	0	0	0	0	0	0	0	0	0	0	0	0	0	0	0	0.431339	0	0	0	0	0	0	0	0	0	0	0	0	0	0	0	0	0	0
LOC_Os01g10670	0	0	0	0	0	0	0	0	0	0	0	0	0	0.527213	0	0	0	0	0	0	0	0	0	0	0.204009	0	0	0	0	0	0	0	0	0	0	0
LOC_Os01g10680	18.8087	12.63	19.4984	15.6249	17.1747	17.2049	21.6739	17.0332	15.7374	7.90885	10.3931	13.1672	8.87612	7.53386	6.43551	27.7328	24.8583	25.4453	22.3575	19.4638	18.7499	19.0274	16.1339	15.6428	32.684	24.8648	43.7962	35.3638	37.5561	53.748	16.6175	16.1861	14.5722	28.3568	33.0985	28.2302
LOC_Os01g10690	1.40461	1.69158	2.05632	0.574509	1.36077	1.72638	1.89464	0.900563	2.65591	1.39052	1.35009	1.08702	3.56365	4.26407	3.92509	2.71656	2.74613	2.21857	2.24455	1.34024	1.78015	1.02386	1.68012	1.22294	2.04203	1.69059	1.93504	3.03069	2.39099	3.20278	3.30144	4.91296	4.17898	2.81304	2.41957	2.08036
LOC_Os01g10700	0	0	0	0	0	0	0.037946	0	0.076527	0	0.036247	0	0	0	0	0	0	0	0.024615	0	0	0.028214	0	0	0	0	0	0	0	0	0	0	0	0.03109	0	0.061074
LOC_Os01g10710	0	0	0	0	0.059883	0	0	0	0.029559	0.026817	0.022416	0	0	0	0	0	0	0.039508	0	0	0.085564	0.037247	0	0	0	0.020448	0	0	0	0.130528	0	0.011587	0	0	0	0
LOC_Os01g10720	0	0	0	0	0	0	0	0	0	0	0	0	0	0	0	0	0	0	0	0	0	0	0	0	0	0	0	0	0	0	0	0	0	0	0	0
LOC_Os01g10740	0	0	0	0	0	0	0	0	0	0	0	0	0	0	0	0	0	0	0	0	0	0	0	0	0	0	0	0	0	0	0	0	0	0	0	0
LOC_Os01g10750	0	0	0	0	0	0	0	0	0	0	0	0	0	0	0	0	0	0	0	0	0	0	0	0	0	0	0	0	0	0	0	0	0	0	0	0
LOC_Os01g10760	0	0	0	0	0	0	0	0	0	0	0	0	0	0	0	0	0	0	0	0	0	0	0	0	0	0	0	0	0	0.544873	0	0.156761	0	0	0	0
LOC_Os01g10770	0	0	0	0	0	0	0.088179	0	0	0	0	0	0	0	0	0	0	0	0	0	0	0	0	0	0	0.078409	0	0	0	0	0	0	0	0	0	0
LOC_Os01g10780	0	0	0	0	0	0	0	0	0	0	0	0	0	0	0	0.078689	0	0	0	0	0.627538	0	0.21911	0.046967	0	0	0	0	0	0	0	0	0	0	0	0
LOC_Os01g10790	7.73604	5.01565	9.44459	6.51891	6.50941	14.3208	9.32711	5.2068	10.1019	6.13622	5.85643	8.90633	15.4106	13.6222	11.3033	6.56198	8.66744	8.04391	7.75375	9.95919	11.5601	6.67497	9.17255	7.05021	7.74444	7.96691	9.07564	11.1855	10.0504	11.7031	22.6374	19.1984	15.9159	8.75182	12.6454	10.1356
LOC_Os01g10800	3.51557	4.05768	3.74253	2.73357	3.01974	6.25737	6.66767	3.98497	7.05072	3.73853	3.0119	6.42799	10.4035	8.7858	8.91981	2.63626	2.01882	3.45411	2.10821	3.33661	3.99184	2.21583	5.27622	2.01541	3.89971	3.23927	0.992806	1.31815	0.994945	1.26013	4.997	6.15402	5.36364	3.39215	5.05598	3.25586
LOC_Os01g10810	19.7035	18.2743	16.9401	21.6697	21.3073	11.7776	12.7237	18.5115	14.1915	23.7962	18.9633	14.9407	8.44831	9.43886	10.2083	10.2762	11.061	8.91834	12.5026	23.2663	13.2855	15.932	9.15736	15.5545	8.26376	10.0273	1.9906	3.62759	6.63701	6.62165	2.89666	4.52455	5.09556	16.3237	7.80257	11.997
LOC_Os01g10820	78.4474	58.4796	76.8621	61.7591	75.1914	116.569	118.866	58.0267	110.698	75.9868	81.7518	96.6135	149.74	135.615	121.286	113.244	124.015	133.442	76.9143	106.136	104.116	59.1142	102.857	58.5915	99.2785	94.9992	236.153	237.056	180.081	163.901	339.909	313.409	294.283	119.56	174.503	118.365
LOC_Os01g10830	2.46213	1.72689	4.00106	2.83408	2.02808	3.58158	6.27388	3.86518	4.29553	2.87752	4.15914	4.57312	4.03215	2.81465	3.78545	3.60926	2.10379	3.45689	4.23336	4.73272	3.01586	2.69179	3.03445	3.17118	5.69249	5.00251	2.61963	4.27631	3.56074	4.33528	4.9815	4.07189	3.77567	4.49995	3.73266	3.57394
LOC_Os01g10840	11.7555	10.0669	13.9066	12.1757	11.149	16.1961	15.1802	12.0603	15.7559	10.5132	11.9	13.5154	23.6201	26.2395	23.211	17.5122	17.4666	16.238	11.0483	15.5935	12.832	12.9132	10.9158	10.6673	14.6686	16.8332	34.056	31.7763	25.1007	25.6259	41.4417	42.2552	42.1746	26.1064	27.5368	28.143
LOC_Os01g10850	0	0	0	0	0	0	0	0	0	0	0	0	0	0	0	0	0	0	0	0	0	0	0	0	0	0	0	0	0	0	0	0	0	0	0	0
LOC_Os01g10860	3.09548	1.98084	2.36568	1.64149	1.66369	4.38441	5.13747	2.20823	3.96295	2.25094	2.80718	5.82124	12.8759	17.006	16.6118	5.34495	4.01163	4.77468	2.80844	2.92347	3.03011	1.85788	3.30226	1.61574	2.48234	1.82988	3.2348	6.32465	2.38967	6.39825	17.2241	17.3287	14.8158	4.38382	5.96698	4.28864
LOC_Os01g10870	0	0	0	0	0	0	0	0	0	0	0	0	0	0	0	0	0	0	0	0	0	0.04096	0	0	0	0.268826	0	0	0	0	0	0	0	0	0	0
LOC_Os01g10880	8.45396	1.47253	10.8762	7.58148	7.79856	8.08352	14.5063	10.9988	15.8353	10.2059	10.4116	13.312	11.9833	9.05337	14.5588	15.9653	16.5939	11.7827	12.7655	6.51132	9.85718	12.1897	11.4091	9.11834	9.32586	9.64276	9.16447	17.3511	9.60486	4.70131	16.4504	11.474	12.7477	9.53469	15.0062	14.6367
LOC_Os01g10890	45.0925	52.4184	56.469	92.0017	97.7548	94.2243	85.0832	86.2038	84.9359	62.49	64.6025	57.8698	14.9402	16.2903	14.9213	68.7983	60.1745	69.5374	19.0366	23.2993	19.2142	23.3842	16.48	26.4815	22.1691	23.574	40.2003	56.2032	46.7601	90.7612	11.1546	9.33014	9.6569	69.9045	50.8692	56.3181
LOC_Os01g10900	1.17304	0.726958	1.41916	1.20049	0.530852	1.25405	1.00095	0.878032	1.15229	0.968865	1.20986	1.65562	0.827758	0.545184	0.533215	1.68318	1.81769	2.01061	0.933259	0.85844	1.11438	1.09755	0.399617	0.516767	1.03891	1.64893	0.988398	1.39254	0.965125	1.90328	0.932476	1.10669	0.959989	1.5359	1.1764	1.67152
LOC_Os01g10910	0.065726	0.055472	0.02247	0	0	0	0.031928	0	0	0.009817	0.013986	0	0	0.053103	0.101713	0.019564	0.034674	0	0.016019	0	0	0.012493	0.049	0.019652	0	0.084645	0.064802	0.070603	0.095922	0.051072	0	0.019913	0	0.049015	0.040053	0.050797
LOC_Os01g10920	0.047035	0	0.225856	0	0.045785	0.18692	0.081443	0.053077	0.146298	0.032607	0.049414	0.144722	0.281163	0.058303	0.488519	0.044013	0.150753	0.188877	0	0	0	0.171531	0.253882	0.053501	0.032998	0.089393	0	0.165229	0.029361	0.093091	0.245826	0.317633	0.233123	0.223102	0.266651	0.188133
LOC_Os01g10930	0.096327	0.584795	0.48043	0.495155	0.392023	0.344722	0.226854	0.185627	0.206803	0.539238	0.408921	0.585582	0.893173	0.620293	0.155807	0.397637	0.671568	0.621415	0.118954	0.351035	0.383773	0.119669	0.175922	0.066784	0.48446	0.438904	1.0609	1.0796	1.35264	1.6794	2.03897	1.73134	1.54484	1.0798	0.724337	0.884606
LOC_Os01g10940	0	0	0	0	0	0	0	0	0	0	0	0	0	0	0	0	0	0	0	0	0	0	0	0	0	0	0	0	0	0.070472	0	0	0	0	0	0
LOC_Os01g10950	17.5469	27.0767	22.6261	17.3631	15.3612	6.72426	10.3788	16.4142	13.3306	18.7665	18.0525	11.8214	16.3113	12.3039	12.2399	18.4967	15.2164	14.9336	11.317	14.4254	14.2269	6.41927	4.72923	5.15817	35.364	44.0213	38.6546	36.8948	37.5481	44.1979	57.1731	47.3511	38.2857	49.8938	27.888	31.8119
LOC_Os01g10960	0.130478	0.457592	0.176225	0	0.334109	0	0.01968	0.316614	0.070316	0.681399	0.213154	0	0.248477	0.127937	0.401994	0.2658	0.200963	0.053253	0.132689	0.409595	0	0.056368	0.050869	0.325499	1.35388	1.44842	4.77635	3.93428	5.3903	3.80206	9.25506	8.80996	6.53915	2.31761	2.62242	2.32097
LOC_Os01g10970	0	0	0	0	0	0	0	0	0	0	0.07298	0	0.265047	0	0	0	0	0	0	0	0	0	0	0	0	0.147199	1.96964	1.57151	1.92605	1.48464	2.83291	2.59739	3.44185	0.908189	0.70403	0.953469
LOC_Os01g10980	2.03231	0.522524	1.63254	0.245854	1.01918	4.7764	2.76276	1.21343	1.95912	0.492543	0.505308	2.02213	1.35893	1.54221	1.40107	2.63232	2.22269	2.48782	1.10802	1.36475	1.75588	0.712922	2.47075	0.879373	1.20321	1.2454	1.98009	0.943064	1.40987	1.28512	0.629342	0.640169	0.330939	2.0738	2.23108	1.10153
LOC_Os01g10990	0	0.100928	0.051969	0.265257	0.543245	0	0.37052	0.093458	0.120302	1.10905	0.457302	0.392778	0.514523	0.244702	0.314777	0.217735	0.157969	0.087472	0	0.260141	0.122393	0.285833	0.448538	0.405546	0.316417	0.344945	2.01861	2.11235	4.38801	2.96524	4.28431	2.86051	3.23101	1.03651	0.929245	0.307728
LOC_Os01g11000	0	0	0	0	0	0	0	0	0	0	0	0	0	0	0	0	0.067183	0.10799	0	0.027461	0	0	0	0	0	0	0	0	0.167953	0	0	0	0	0	0	0
LOC_Os01g11010	0.370516	0.107494	0.289953	0.695236	0.752772	1.08498	0.238168	0.767503	0.650262	1.38596	1.08214	0.800893	1.05457	1.39333	1.20615	0.537516	0.526321	1.4171	0.305541	0.700299	0.132067	0.471596	0.42732	0.696037	0.414608	0.216454	0.283244	0.549216	0.546275	0.48117	0.524849	0.459162	1.00421	0.907288	0.402935	0.551796
LOC_Os01g11020	0.29693	0.185183	3.30745	1.13291	1.83945	5.88828	5.43208	3.7405	6.67765	0.771407	1.59585	4.28757	8.21477	4.5977	6.15507	1.0392	0.680414	0.547039	0.448527	2.24251	1.50155	0.271362	2.01905	1.4926	0.803957	2.14229	0.363577	0.034503	0.169528	0.190351	2.66154	1.79463	2.05077	0.356644	2.19939	0.401824
LOC_Os01g11040	11.0502	11.7883	11.3107	6.81482	7.60617	10.4538	13.2497	8.00013	11.4823	6.90374	6.88719	10.0791	17.7065	17.9513	14.4054	13.2336	11.8698	11.1202	9.02876	10.7156	11.5492	8.83954	9.72092	7.11646	8.61415	9.32752	13.6181	13.545	10.6081	16.6544	19.7944	18.1833	19.0811	14.9238	15.7372	14.9855
LOC_Os01g11054	168.471	205.931	193.544	181.378	168.554	186.156	177.344	179.886	172.493	184.647	177.034	178.109	252.841	248.522	290.582	228.597	210.23	175.14	181.308	163.825	188.796	181.404	140.599	180.676	160.254	158.508	114.464	105.517	123.518	109.764	127.404	151.048	147.968	159.47	108.317	146.786
LOC_Os01g11070	16.6959	12.9262	17.1914	13.4341	14.3176	23.3937	22.4802	12.9577	20.353	15.7105	15.7231	22.3537	30.9008	30.5755	27.1192	23.4415	20.5016	18.2732	16.1474	17.7866	17.4352	16.0809	19.5096	16.2736	19.0774	19.1374	23.6181	25.4086	21.8681	26.8851	37.6823	35.5731	33.8181	24.0373	27.7416	27.3963
LOC_Os01g11080	0.067026	0	0	0.35971	0	0	0	0.068721	0	0	0	0	0	0	0.199919	0	0.185412	0.17444	0.055584	0	0.237973	0.447989	0.529202	0.874572	0.574052	0.374988	0.064434	0.061692	0	0.100337	0	0.035011	0	0.309185	0.071431	0.205896
LOC_Os01g11110	4.66624	4.44084	6.31374	3.64842	3.58129	8.1577	5.35256	3.66651	5.42087	5.22903	5.43578	8.54445	15.4325	14.9753	13.2083	6.52851	6.17632	7.06015	3.22188	5.23817	6.66708	5.10612	6.79278	4.35765	4.9997	3.47078	4.52693	8.52887	5.89923	7.5567	16.5243	17.3375	14.9008	6.94651	7.62042	6.83634
LOC_Os01g11120	13.0985	8.27135	13.9094	10.3061	11.3238	20.0676	17.4749	9.79518	16.4328	10.4887	11.7513	17.0843	25.0887	29.2925	27.9215	21.1625	16.2579	19.1055	11.1661	13.4313	11.9189	10.0952	13.5225	8.23047	11.1917	11.5252	17.3632	24.2598	20.7703	22.9337	29.7448	29.8868	32.8294	21.6255	24.0919	22.8405
LOC_Os01g11130	0.113881	0.054971	0.078331	0	0.097951	0	0.099938	0	0.027329	0.278928	0.063792	0.150842	1.80208	1.52119	1.65703	0.640337	0.676372	0.238835	0.044391	0.048503	0.156628	0	0.047952	0.063007	0.060713	0.135786	0.046028	0.090416	0.105205	0.115748	1.10383	1.04129	1.3724	1.00196	0.255572	0.39797
LOC_Os01g11140	0	0	0	0	0	0	0	0	0	0	0	0	0	0	0	0	0	0	0	0	0	0	0	0	0	0	0	0	0	0	0	0	0	0	0	0
LOC_Os01g11150	0	0.068113	0.21306	0	0.050959	0.305874	0.063991	0	0	0.049214	0	0.14296	0.064099	0	0.225436	0.163246	0.877963	0.214902	0.220203	0.674826	0	0.221061	1.45875	0.634081	2.97816	2.32815	5.01602	4.9432	2.73493	7.39597	2.90709	4.51208	6.34371	2.98891	4.68158	3.09121
LOC_Os01g11160	27.4567	24.9349	30.0669	25.6722	21.9765	19.0232	24.2126	22.2668	23.9106	17.3853	18.0013	19.8032	21.59	28.6327	21.3819	22.6378	21.6347	16.63	29.9537	30.1596	27.6393	35.7433	31.8297	35.5874	75.6865	67.9107	27.3374	29.4164	34.0731	59.6305	25.4565	26.9467	26.5037	35.6959	22.2583	29.9707
LOC_Os01g11170	0.149539	0	0	0.637452	0.094828	0.454053	0.266243	0	0	0	0	0	0.622479	0	0.606472	0	0.194987	0	0.112206	0	0	0.149216	0.293043	0	0.605207	0.891603	0	0	0	1.14642	0.705554	0.845686	1.04105	0	0.192313	0.135414
LOC_Os01g11190	0	0	0	0	0	0	0	0	0	0	0	0	0	0	0	0	0	0	0	0	0	0	0	0	0	0	0	0	0	0	0	0	0	0	0	0
LOC_Os01g11200	0	0	0	0	0	0	0	0	0	0	0	0	0	0	0	0	0	0	0	0	0	0	0	0	0.105215	0	0.157833	0.058018	0	0	0	0	0	0	0.07804	0.070948
LOC_Os01g11210	0	0.070419	0	0	0	0	0.114329	0	0	0	0	0	0	0	0	0	0	0	0	0	0	0	0	0.104368	0.301038	0.604612	0	0	0	0	0	0.219036	0.26166	0.488722	0.613033	0.407829
LOC_Os01g11220	0.08328	0	0	0	0	0	0	0	0	0	0	0	0	0	0	0	0	0	0	0.043423	0	0.096754	0.155024	0	0.263988	0.609488	0	0	0.072521	0.100075	0	0.041018	0	0.097725	0	0.094312
LOC_Os01g11230	144.463	85.0662	140.462	100.132	96.5518	155.269	167.155	93.6446	152.419	75.78	80.7147	126.938	131.043	135.35	128.666	155.523	144.49	140.761	155.843	140.538	161.365	85.6978	147.111	91.9538	129.491	138.99	108.625	154.542	101.538	104.326	217.567	194.766	182.641	253.913	397.193	369.608
LOC_Os01g11240	172.88	121.732	231.864	118.743	125.034	213.861	203.092	147.358	199.363	95.4447	123.548	153.302	141.697	139.06	117.689	182.277	159.178	174.884	182.413	219.922	213.327	127.45	178.707	115.612	186.295	187.408	123.543	157.578	127.908	107.586	209.75	150.474	126.936	125.355	149.628	116.165
LOC_Os01g11250	6.50808	4.8941	8.45522	6.81635	7.80254	10.0378	6.7287	6.35047	6.86258	5.43132	5.22602	7.08279	9.36388	9.3312	8.53255	7.62599	8.34653	7.13131	5.9292	8.03697	6.77029	5.78867	6.94475	5.79093	5.02438	5.71357	7.69103	8.61143	6.15375	9.81228	8.26216	7.11971	6.32943	10.9051	6.80247	8.87861
LOC_Os01g11260	1.77657	0.610395	1.64219	1.05084	0.850493	0.813937	1.33877	1.27034	1.33791	1.72513	1.48254	1.04836	3.17197	2.79504	3.08094	2.44233	2.09087	1.99099	1.58422	1.74856	2.07191	1.40834	1.89688	1.29258	1.87494	2.14286	2.57517	2.78072	3.07618	3.886	4.47434	4.54291	5.15943	4.02036	2.92754	2.90632
LOC_Os01g11270	0.050307	0	0	0	0	0	0.079711	0.064741	0.131688	0	0	0.037948	0.002742	0	0	0.175448	0.204296	0.085176	0	0.047587	0	0.189749	0.154448	0	0.390952	0.453291	0	0.120881	0.06726	0.077393	0.21288	0.081421	0.260479	0	0	0
LOC_Os01g11280	0.055221	0	0	0	0	0	0	0	0	0	0	0	0	0	0	0	0	0	0	0	0	0	0.056955	0	0.108262	0.068458	0	0	0	0	0	0	0	0.041394	0	0
LOC_Os01g11300	0	0	0	0	0	0	0.055459	0	0.024037	0	0	0.013702	0	0	0	0.020157	0	0	0	0	0	0	0	0	0	0.016889	0	0	0	0	0	0	0	0	0	0
LOC_Os01g11310	0	0	0	0	0	0	0	0	0	0	0	0	0	0	0	0	0	0	0	0	0	0	0	0	0	0	0	0	0	0	0	0	0	0	0	0
LOC_Os01g11320	0	0	0	0	0	0	0	0	0	0	0	0	0	0	0	0	0	0	0	0	0	0	0	0	0	0	0	0	0	0	0	0	0	0	0	0
LOC_Os01g11330	0	0	0	0	0	0	0	0.080238	0	0	0	0.043067	0	0	0	0	0	0	0	0	0	0	0	0	0.043919	0	0	0	0	0	0	0.015699	0	0	0	0
LOC_Os01g11340	2.25954	2.8212	2.0519	2.90946	1.80984	2.16707	2.67824	1.3779	2.18084	2.49119	2.433	2.18154	2.59745	1.98689	2.61468	1.12046	1.37739	1.03508	2.6372	2.02373	3.11284	2.19344	2.05794	1.57782	1.81128	1.61016	1.20979	1.96212	1.73113	1.02913	3.08578	2.11729	2.6828	2.67875	1.31906	1.55017
LOC_Os01g11350	0.496446	0.869321	0.791436	0	0.102102	0	0.172368	0.144097	0.2394	0.458941	0.137668	0.11377	0.504549	0.184667	0	0.714339	1.0327	0.762906	0.765012	0.75031	0.227309	0.342685	0.314983	0.148434	0.098847	0.247242	0.739684	0.239502	0.497197	0.502654	0.548557	0.683834	0.791	1.13028	0.391369	0.271932
LOC_Os01g11360	0	0	0	0	0	0	0	0	0	0	0	0	0	0	0	0	0	0	0	0	0	0	0	0	0	0	0	0	0	0	0	0.090318	0	0	0	0
LOC_Os01g11370	14.4047	9.52909	16.0568	10.1568	11.9107	23.5608	22.9295	12.1142	17.6813	11.9812	13.5313	20.7996	36.2532	33.2466	30.6341	13.7417	16.4023	13.3883	13.6929	18.3015	17.276	13.0886	19.8617	11.7599	17.8134	18.7694	15.6632	17.5324	17.4157	15.7356	28.8816	26.9119	25.7253	16.5639	16.011	14.3764
LOC_Os01g11390	0	0	0	0	0	0	0	0	0	0	0	0	0	0.011377	0	0.336953	0.152692	0	0	0	0	0	0.029907	0	0.070912	0.265455	0	0.049547	0	0	0	0	0	0	0	0
LOC_Os01g11400	1.01945	0.251957	1.60932	0	0.467737	3.19884	1.32442	0.550505	2.30056	0.461038	1.65784	2.12571	1.80363	1.74658	0.932239	0.600529	1.35373	0.983531	0.684025	1.73663	2.51733	1.81293	1.58616	0.789109	2.61391	1.00026	1.38758	0.534515	2.18082	0.806945	0.737813	0	0.482442	0.391913	1.19644	0.523809
LOC_Os01g11414	16.505	16.8859	17.6655	8.13199	12.5758	13.4277	11.273	12.7587	13.7197	12.4875	11.1837	19.2918	47.6694	41.6636	33.8229	18.9431	24.2079	24.2757	15.7986	20.377	15.4403	12.0157	15.6042	12.4026	18.2968	18.5251	9.67746	12.2478	10.1065	16.6838	31.703	27.3113	27.1383	19.2061	28.3897	20.2737
LOC_Os01g11430	0.151431	0.06765	0.202512	0	0.121956	0	0	0.160987	0.052872	0	0.052198	0.061282	0.380763	0.17077	0.163951	0.131513	0.120438	0.046188	0	0	0.131889	0	0.050274	0.039745	0.19543	0	0.107474	0.081848	0.029327	0	0.097823	0.091231	0.337982	0.071773	0.195609	0.027071
LOC_Os01g11450	0.008035	0.01955	0.004041	0	0.010569	0	0.018386	0.007766	0.0477	0.007379	0.006385	0.033638	0.004391	0.005101	0.035352	0.005662	0.017018	0.017969	0.043392	0.02049	0.018696	0.012207	0.010054	0	0.089429	0.025395	0.014808	0.008539	0.027821	0.042833	0.008323	0.006858	0.007579	0.021408	0.023228	0.021004
LOC_Os01g11460	0.124032	0	0.055303	0	0.10972	0	0.031512	0.056832	0	0	0	0	0.461321	0.181589	0.143766	1.2321	0.683934	0.168373	0.027039	0.165762	0	0.066753	0.753885	0.128039	3.21798	2.04973	9.61621	4.50452	4.65295	3.89246	11.3578	11.7911	15.9102	3.55225	4.50682	3.93004
LOC_Os01g11470	0	0	0	0	0.588132	0.215483	0.122362	0	0.12548	0	0	0.159446	0.435254	0.254867	1.0154	0.191779	0.274975	0	0	0	0	0	0	0	0	0.046742	0.661564	0.475879	0.732105	0.498662	0.355247	0.932536	0.940559	0.339816	0.037485	0.186876
LOC_Os01g11480	0	0	0	0	0	0	0	0	0	0	0	0	0	0	0	0	0	0	0	0	0	0	0	0	0.303503	0	0	0	0	0	0	0	0	0	0	0
LOC_Os01g11490	0.242331	0.48319	0	1.03978	0.546725	0.524509	0	0.480489	0	1.0742	0.431009	0.376117	0	0.250092	0	0	0	0	0.383228	0	0	0.307713	0	0.284172	0	0	0	0	0	0	0	0	0	0	0	0
LOC_Os01g11500	0.111487	1.04223	0.767875	2.39953	2.33159	1.40485	0.069011	1.31845	0.092337	3.40433	1.55341	0.037377	0	0	0.201016	0	0	0	0.569176	0.479742	0.033653	0.681213	0.086018	0.69866	0	0.298921	0	0	0.053731	0	0	0.045384	0	0	0	0.111199
LOC_Os01g11510	0	0	0	0	0	0	0	0	0	0	0	0	0	0	0	0	0	0	0	0	0	0	0	0	0	0	0	0	0	0	0	0	0	0	0	0
LOC_Os01g11520	1.12181	0.578303	1.61169	0.97779	2.13008	3.00399	2.44361	1.00687	3.11737	2.03606	2.44819	2.1534	2.39277	2.3657	2.04173	0.252583	0.513091	0.329661	3.16754	5.44729	2.34911	5.73955	7.20766	4.41203	10.513	6.72885	2.35446	3.20594	2.02888	2.85807	2.05323	2.71005	2.67917	1.42096	1.07955	0.829428
LOC_Os01g11550	1.02768	1.3765	1.13027	0.347818	1.28156	0.61691	0.4705	0.974657	0.334093	0.921299	1.2444	0.808959	0.632942	0.691892	0.548757	1.26499	1.50322	1.32978	0.989601	0.627521	1.08388	0.944589	0.27922	0.716449	0.300931	0.251215	0.397975	0.43219	0.56827	1.23299	0.333177	0.669723	0.713038	1.93465	1.06009	1.07066
LOC_Os01g11570	3.51961	2.43637	3.93858	2.29946	1.94789	9.90195	10.414	3.94892	8.56255	2.77515	3.78695	6.44992	13.3994	20.4026	11.2809	6.86805	5.81455	5.92817	3.6344	5.11207	5.02686	4.14315	7.17886	2.53233	4.42612	4.65006	20.2366	18.1621	15.9306	20.5863	134.435	97.1849	94.1282	22.6347	43.2606	36.9502
LOC_Os01g11580	16.5717	10.6614	15.9184	11.3229	11.1047	17.7108	18.3845	15.5019	19.1234	12.9516	14.1068	14.8685	18.5453	17.3314	18.4637	15.4885	15.2682	16.4821	16.4845	14.6415	14.3407	15.3826	14.2419	12.8225	14.4828	15.2412	20.3854	22.934	21.1682	24.31	20.4157	20.8645	20.4335	18.77	19.3703	17.6563
LOC_Os01g11590	28.2042	20.2346	24.9411	28.1565	24.8117	39.0538	38.5174	24.3832	38.1023	25.8617	27.4157	34.064	60.1089	63.6703	65.1799	32.2698	31.993	32.7942	28.0784	27.4427	28.1753	29.8466	41.9804	29.2684	45.0332	39.9386	31.2987	32.9859	27.6497	29.1851	38.2495	40.0132	43.2212	28.0769	28.772	29.7299
LOC_Os01g11600	1.57638	1.471	1.288	1.56696	2.43259	4.80831	7.89035	1.49201	4.62479	1.8132	2.40225	1.71848	2.21701	2.31341	2.61921	3.03063	2.44739	1.91543	2.00321	4.09272	1.90267	2.58973	7.52098	2.49561	14.9978	10.3047	9.32993	8.79046	8.80835	11.3988	11.8858	10.3759	13.0532	9.2951	31.4777	9.08062
LOC_Os01g11620	0.595483	1.82988	0.987867	2.14109	0.744399	0.222759	0.186768	0.716598	0.40573	2.2812	3.24044	0.596823	0.646058	0.257933	0	0.467204	1.49327	1.05883	0.380409	0.937119	0.855677	0.334762	0.187018	0.432166	0.563029	0.751653	1.30959	0.548981	0.852073	1.92877	0.756568	0.560021	1.04203	6.48226	1.14599	1.78868
LOC_Os01g11640	0	0	0	0	0	0	0.233269	0	0	0	0	0	0	0	0	0	0	0	0	0.186523	0	0	0.132014	0	0	0	0	0	0	0	0	0	0	0	0	0
LOC_Os01g11650	45.6401	27.2172	48.3096	42.3715	38.4402	30.9079	26.5398	28.6267	29.9037	37.8866	41.803	38.6939	43.4349	48.2103	41.2495	46.8031	43.822	33.6833	46.0838	51.5415	39.5158	28.5028	24.4367	27.7233	27.8691	20.7166	42.1433	47.558	28.2942	93.5214	83.9481	62.2847	70.2613	80.9037	102.648	92.1387
LOC_Os01g11660	0.972311	1.79789	1.37324	1.55288	1.30196	1.09204	1.22609	1.30798	1.24734	2.58221	1.1859	1.9455	9.66622	9.0374	7.92468	2.71219	4.36557	3.86022	1.8812	1.89308	1.49474	1.66385	1.8228	1.04359	4.14462	4.63636	11.0183	8.9909	8.6364	6.06769	24.4976	14.8672	18.607	5.89772	5.7311	5.97713
LOC_Os01g11670	4.79504	3.09846	3.55419	2.10062	3.27327	5.6356	3.91996	2.54162	3.43553	2.72792	3.67792	4.41575	19.7	20.6107	25.6745	3.67511	4.46882	3.97438	3.4713	3.00665	2.73088	2.33319	2.82908	1.7849	2.43052	1.9605	0.48312	2.20713	0.406325	2.0408	8.28734	9.99572	9.36031	3.54909	2.57431	3.32294
LOC_Os01g11680	0	0	0	0	0	0	0	0	0	0	0	0	0	0	0	0	0	0	0	0	0	0	0	0.041005	0	0	0	0	0	0	0	0.061159	0	0	0	0
LOC_Os01g11690	0.083683	0	0	0	0.064941	0	0	0.108459	0	0	0	0	0	0	0	0	0	0.165197	0.151773	0.167143	0	0	0	0	0.184753	0.031699	0	0	0	0	0	0	0	0	0	0.032443
LOC_Os01g11700	0	0	0	0	0	0	0	0	0	0	0	0	0.078337	0.047131	0	0	0	0	0	0	0	0	0.019254	0.036327	0.040752	0.129134	0	0	0	0	0	0	0	0	0	0
LOC_Os01g11704	0	0	0	0	0	0	0	0	0	0	0	0	0	0	0	0	0	0	0	0	0	0	0	0	0	0	0	0	0	0	0	0	0	0	0	0
LOC_Os01g11710	0	0	0.083432	0	0	0	0	0	0	0	0	0.041381	0	0	0	0	0	0	0	0.069498	0	0	0	0	0.043428	0	0	0	0	0	0	0.035614	0	0	0	0.042726
LOC_Os01g11720	0	0	0	0	0	0	0	0	0.086998	0	0	0	0	0	0	0	0	0	0	0	0	0	0	0	0	0	0	0	0	0	0	0	0	0	0	0
LOC_Os01g11730	0	0	0	0	0	0	0	0	0	0	0	0	0	0	0	0	0	0	0	0	0	0	0	0	0	0	0	0	0	0	0	0	0	0	0	0
LOC_Os01g11740	0	0	0	0	0	0	0	0	0	0	0	0	0	0	0	0	0	0	0	0	0	0	0	0	0	0	0	0	0	0	0	0	0	0	0	0
LOC_Os01g11750	0	0	0	0	0	0	0	0	0	0	0	0	0	0	0	0	0	0	0	0	0	0	0	0	0	0	0	0	0	0	0	0	0	0	0	0
LOC_Os01g11760	0	0	0	0	0	0	0	0	0	0	0	0	0	0	0	0	0	0	0	0	0	0	0	0	0	0	0	0	0	0	0	0	0	0	0	0
LOC_Os01g11770	0	0	0	0	0	0	0	0	0	0	0	0	0	0	0	0	0	0	0.025308	0	0	0	0	0	0	0	0	0	0	0	0	0	0	0	0	0
LOC_Os01g11780	0.047749	0	0	0	0	0	0	0	0	0	0	0	0.059189	0.01746	0	0	0	0	0	0.181319	0	0	0	0	0	0	0	0	0	0	0.014495	0.031013	0.13202	0	0	0.006942
LOC_Os01g11790	0	0	0	0	0	0	0	0	0	0	0	0	0	0	0	0	0	0	0	0	0	0	0	0	0	0	0	0	0	0	0	0	0	0	0	0
LOC_Os01g11800	0	0	0	0	0	0	0	0	0	0	0	0	0	0	0	0	0	0	0	0	0	0	0	0	0	0	0	0	0	0	0	0	0	0	0	0
LOC_Os01g11810	0.951624	2.13552	0.803795	1.81506	2.22339	0.177172	0.662485	1.4869	0.999315	3.65416	2.60029	0.954306	0.168022	0.489829	0.532614	0.435521	0.712579	0.611508	1.00571	0.828901	0.462665	1.00119	0.878808	1.44638	1.07357	0.981064	0.375184	0.088894	0.714804	0.354882	0.575946	0.708965	0.608727	1.92687	2.8657	3.02137
LOC_Os01g11820	0	0	0.147836	0	0.155745	0	0	0	0	0.060756	0	0	0.266648	0	0	0.10231	0	0	0	0.067945	0	0.348604	0.08013	0.29014	0	0	0	0	0	0	0	0.166019	0	0	0	0.071133
LOC_Os01g11830	0	0	0	0	0	0	0	0	0	0	0	0	0	0	0	0	0	0	0	0	0	0	0	0	0	0	0	0	0	0	0	0	0	0	0	0
LOC_Os01g11840	0	0	0	0	0	0	0	0	0	0	0	0	0	0	0	0	0	0	0	0	0	0	0	0	0	0	0	0	0	0	0	0	0	0	0	0
LOC_Os01g11850	0	0	0	0	0	0	0	0	0	0	0	0	0	0	0	0	0	0	0	0	0	0	0	0	0	0	0	0	0	0	0	0	0	0	0	0
LOC_Os01g11860	0.059175	0.092397	0	0	0.318982	0.527814	0.498039	0.171099	0.724451	0.364902	0.297589	0.208006	0.164441	0.563795	0.688969	0.251988	0.053574	0	0.075604	0.256169	0.148211	0.244376	0.454936	0	0.194551	0.217575	0	0	0	0	0	0.095126	0	0.234592	0.27829	0.042458
LOC_Os01g11870	0	0	0	0	0	0	0	0	0	0	0	0	0	0	0	0	0	0	0	0	0	0	0	0	0	0	0	0	0	0	0	0	0	0	0	0
LOC_Os01g11880	4.20543	3.03075	4.5513	5.60898	3.69063	6.26732	4.43696	3.50941	3.69778	4.42223	4.45814	4.41423	8.89827	7.9263	6.63148	2.58408	2.60102	2.60295	3.94256	4.08426	5.07195	3.10798	3.67394	3.01542	4.67538	3.66042	2.91084	3.70435	4.58241	6.65847	10.2726	9.46645	7.9771	6.76672	6.04342	5.3166
LOC_Os01g11900	24.7748	28.3594	24.7944	21.9345	19.5819	25.6112	25.9446	18.8835	23.9878	25.0649	24.1968	25.6853	50.701	52.2912	51.7297	26.0296	27.285	24.5686	20.7852	24.0363	24.9852	24.9769	26.2234	21.4658	46.1246	44.8772	51.2979	51.1193	47.4314	53.4871	67.6349	65.9722	64.9654	37.5765	42.0711	39.47
LOC_Os01g11910	1.19579	0.988059	2.35184	1.18135	0.580203	4.84028	5.22809	1.00214	4.53411	0.699676	0.987131	2.1707	7.1532	6.00617	4.89647	4.04784	4.15017	4.6402	0.839091	1.29982	1.40554	0.495931	1.75101	0.925259	2.5631	2.91003	5.28417	6.68003	4.50054	8.79568	9.76309	7.37106	5.38778	6.87401	21.5179	11.6558
LOC_Os01g11920	0.020339	0	0.053033	0	0	0.089343	0.057584	0.022285	0.022148	0.057921	0.04974	0.054617	0.476513	0.380479	0.40968	0.095803	0.029193	0.056732	0.054273	0.094489	0.113773	0.081549	0.035694	0.039365	0.075863	0.024367	0.175576	0.094788	0.10689	0.186284	0.736848	0.608518	0.444534	0.085831	0.507717	0.121982
LOC_Os01g11940	0	0	0	0	0.051715	0	0	0	0	0	0	0	0	0.131952	0	0	0	0	0	0	0	0.376191	0.181416	0.171071	0.148809	0.273555	0	0	0	0	0	0	0	0.068522	0	0
LOC_Os01g11946	62.0635	68.2099	50.9255	52.4283	47.5956	58.6069	62.1314	57.0398	58.628	47.9486	50.3239	53.679	50.5473	53.5814	52.7164	58.7509	63.1752	61.1731	57.4478	49.9708	57.6841	55.6163	59.9537	54.4782	60.5178	57.0444	49.252	43.7964	44.9716	53.4798	38.546	41.9408	46.0549	62.1143	61.8078	60.1976
LOC_Os01g11952	11.6755	6.62916	10.52	10.2947	9.72796	12.6963	14.7241	11.5488	14.6727	11.3334	10.0328	12.6383	19.9245	20.8574	23.4214	10.3052	11.1511	9.71834	11.7388	10.8126	11.9058	11.5355	12.6504	10.8216	12.4253	12.0759	7.28189	8.49532	9.36031	7.48213	14.6444	18.5758	13.807	9.66247	8.52719	9.70665
LOC_Os01g11960	9.57672	6.60635	8.74649	11.2529	9.55619	11.7024	12.7498	11.0377	12.3063	11.4831	11.0202	11.9366	14.0755	17.4007	18.0176	11.448	11.4786	11.8278	7.57803	9.19674	7.96404	8.75321	10.6037	9.46681	5.62628	5.56259	5.43753	7.0469	6.11927	11.7969	12.1985	12.2892	12.0361	15.6666	12.0168	14.7535
LOC_Os01g11970	3.02363	0.6257	3.45594	1.58158	3.51425	6.22385	6.34992	2.2126	6.39281	2.53493	3.30615	5.62176	14.4509	14.4667	14.0447	5.5126	5.34386	5.18746	3.03242	2.9139	2.60952	2.69629	4.37386	2.31808	4.46267	2.41536	16.1441	16.7735	15.6556	11.5106	38.6589	33.7105	28.9717	7.74049	8.27385	8.45103
LOC_Os01g11980	3.40957	3.44268	2.32222	1.84079	2.18767	1.80042	2.49254	1.58415	3.13157	1.31256	2.58318	2.3815	5.96945	4.13194	4.51061	4.04212	3.2582	4.59336	1.89748	2.59505	2.58478	1.77102	2.65223	0.6521	2.34293	2.63711	2.51775	4.84356	3.27335	2.82223	6.77777	6.56896	5.92851	4.45996	4.13013	3.45233
LOC_Os01g11990	0.733945	0.210231	0.346038	1.00152	0.532433	0.476805	0.351066	0.454732	0.194784	0.15627	0.325217	0.301389	0.738682	0.530166	1.23526	0.967686	0.717225	0.907486	1.05029	0.826477	0.670573	0.270911	0.711075	0.324621	0.14129	0.319262	0.527964	0.872279	0.253161	0.930278	1.17474	0.69874	1.04643	0.786757	0.496613	0.582837
LOC_Os01g12000	0.917947	0.448221	0.574848	0.618004	0.165038	0.30147	0.065621	0.338724	0.957393	0.902994	0.516081	0.15913	0	0.173261	0.171373	0.960945	0.495285	0.620608	0.284929	0.1957	0.221796	0.0557	0.076373	0	1.64998	2.3907	0.967367	1.82651	1.49395	1.46263	1.47628	1.63737	1.63108	3.02785	3.09195	2.35248
LOC_Os01g12010	0	0	0	0	0	0	0	0	0	0	0	0	0	0	0	0	0	0	0	0	0	0	0	0	0	0	0	0	0	0	0	0.39535	0	0	0	0
LOC_Os01g12020	0	0	0	0	0	0	0	0	0	0	0	0	0	0	0	0	0	0	0	0	0	0	0	0	0	0	0	0	0	0	0	0	0	0	0	0
LOC_Os01g12030	0	0	0	0	0	0	0	0	0	0	0	0	0	0	0	0	0	0	0	0	0	0	0	0	0	0	0	0	0	0	0	0	0	0	0	0
LOC_Os01g12040	0.003787	0.003649	0.00264	0	0.001786	0	0.005428	0	0.001858	0.002507	0	0.001787	0.008695	0.004004	0.017382	0.004194	0.015298	0.007299	0.006232	0.003598	0	0.015299	0.010053	0	0.006899	0.020038	0	0.00326	0.002068	0.002767	0	0	0.020468	0.010583	0	0.014948
LOC_Os01g12060	4.39212	1.44478	3.41115	1.73	3.19023	3.99811	6.35994	3.20864	2.9363	2.75737	3.37316	4.33218	4.77917	3.74932	6.67661	3.60649	7.80035	3.17637	9.5059	8.20305	15.3389	10.163	12.7767	11.3616	13.2486	14.4982	11.5787	11.9281	12.9141	9.07672	11.7928	8.87264	8.90708	5.25628	6.05011	5.78958
LOC_Os01g12070	0.029136	0	0	0	0	0	0	0	0	0	0	0	0	0	0	0	0	0	0.056566	0.087879	0.115847	0.276383	0.097465	0.23599	7.09459	8.2446	0.126685	0.07141	0.189259	0.085469	0	0	0.041157	0	0	0
LOC_Os01g12080	324.385	288.416	318.631	86.8066	90.915	158.87	221.948	135.025	179.969	119.785	127.613	205.089	81.9507	84.561	69.2236	287.222	284.01	338.936	343.667	325.05	379.632	91.9715	130.644	96.3087	180.563	183.54	93.4869	137.552	113.075	94.8226	72.0344	57.8376	40.7351	206.061	247.083	189.187
LOC_Os01g12090	28.1925	5.82714	27.056	17.8133	15.0532	41.2552	46.2357	24.0562	44.4618	14.7415	18.9398	32.2571	41.5434	43.2039	36.9275	38.2058	32.7391	37.0895	32.2941	42.431	49.1227	20.9286	45.357	18.4028	38.7277	33.1592	35.8535	48.2473	32.9532	33.0614	74.9957	70.219	67.7355	27.7655	66.6662	38.9982
LOC_Os01g12100	25.8061	15.5928	30.765	13.6646	19.8004	27.8072	30.3258	18.8673	33.7491	20.9902	22.993	32.6977	29.2753	30.5489	34.1304	23.5219	19.4433	27.8233	27.8788	29.4315	30.6091	19.1221	27.5548	16.1763	21.7055	17.1143	11.4071	17.8738	18.4837	23.5278	23.6546	24.1108	22.279	29.7211	47.9325	35.9795
LOC_Os01g12110	0	0	0	0	0	0	0	0	0	0	0	0	0	0	0	0	0	0	0	0	0	0	0	0	0	0	0	0	0	0	0	0	0	0	0	0
LOC_Os01g12120	0	0	0	0	0	0	0	0	0	0	0	0	0	0	0	0	0	0	0	0	0	0	0	0	0	0	0	0	0	0	0	0	0	0	0	0
LOC_Os01g12130	27.9271	21.7758	26.3405	23.3373	24.6612	17.3487	15.8664	20.8927	17.1342	15.4147	15.4963	18.5667	8.81827	6.21116	8.39992	15.3962	27.6002	23.7015	21.6853	25.5365	17.2575	11.0431	10.9775	16.7017	3.91371	5.53389	1.05127	2.70548	2.26644	4.06348	0.738691	0.228717	0.88911	12.5028	6.62408	9.44469
LOC_Os01g12140	0.147531	0	0.240549	0	0	0	0.147158	0	0	0.065963	0	0	0	0	0	0	0	0	0.244604	0	0	0.232461	0	0	0	0	0	0	0.231601	0	0	0	0	0	0	0
LOC_Os01g12150	0	0	0	0	0	0	0	0	0	0	0	0	0	0	0	0	0	0	0	0	0	0	0	0	0	0	0	0	0	0	0	0	0	0	0	0
LOC_Os01g12160	4.56348	2.52297	4.99466	9.21905	4.17366	9.17509	7.39203	3.86847	8.01848	3.72361	4.00292	5.76968	4.20289	4.6513	3.98074	1.65813	1.22718	1.62007	3.22391	5.65638	5.11881	2.73594	6.72366	2.07031	5.57902	2.82249	0.514226	1.03525	1.89679	1.47487	2.03476	1.33388	1.71406	1.53828	0.972097	0.981253
LOC_Os01g12170	0	0	0	0	0	0	0	0	0	0	0	0	0	0	0	0	0	0	0	0	0	0	0	0	0	0	0	0	0	0	0	0	0	0	0	0
LOC_Os01g12180	2.35737	1.17424	1.90477	1.84155	3.01357	3.47512	3.48041	2.65071	4.82967	2.76194	3.00781	3.95944	6.17201	6.99438	4.60557	3.19388	3.12803	3.74467	1.98293	2.38617	1.29306	2.15934	2.90602	2.27963	1.75163	1.70363	3.15779	4.12386	2.1137	4.21169	7.98036	5.93252	5.97094	3.671	4.58053	3.85297
LOC_Os01g12190	91.1173	59.921	76.3583	64.2163	57.271	56.6744	33.9413	42.1203	41.7491	25.8954	35.5416	36.6056	71.1542	56.8142	59.8441	89.9179	93.6468	76.8589	84.8075	93.38	92.5867	71.3225	70.6611	74.3518	91.9249	99.0293	120.728	96.8292	87.7057	123.142	229.141	176.252	242.452	196.461	259.83	251.396
LOC_Os01g12200	55.6136	43.4435	58.3228	75.9291	75.723	88.1959	71.5569	69.4215	76.0329	92.9317	82.0729	104.864	152.997	160.677	170.35	101.904	97.1956	87.3764	64.1288	57.6122	57.8378	82.3425	89.4336	88.2459	61.0076	55.8619	89.6524	92.4672	98.3893	73.8486	154.544	158.295	157.248	86.0162	93.5344	94.4262
LOC_Os01g12210	82.959	69.4625	66.999	41.9336	55.0141	62.6332	74.2001	56.2563	73.0999	39.4885	44.6044	67.1895	17.6197	18.4262	29.0312	75.1785	78.3291	86.3067	80.6747	68.4336	70.8835	43.5667	63.0141	52.5598	52.8264	47.7547	34.499	55.6569	41.2076	77.3241	13.1279	12.9836	9.39558	50.7033	31.2908	45.9376
LOC_Os01g12220	25.7641	9.70634	15.1017	23.7959	24.9592	41.4005	45.3735	21.921	48.3228	28.9744	28.2648	31.6383	96.1041	93.6127	102.774	39.5058	39.4476	39.8803	22.6896	21.8007	25.5311	20.7719	50.9215	23.353	28.4217	20.997	22.1387	19.3656	11.5448	8.94535	25.2224	35.3156	28.2315	26.8177	52.4418	33.2869
LOC_Os01g12230	3.62181	1.1324	4.8027	3.63857	4.51839	10.6452	11.6302	4.08722	12.7523	3.97453	3.01677	8.70334	21.4063	21.5098	20.9736	4.70019	4.71096	4.72814	6.45552	6.99499	6.20696	4.52208	10.8188	4.01533	5.39574	4.41954	1.00381	2.67619	1.22376	2.20412	9.65726	9.21795	6.99838	2.23464	5.53711	4.2602
LOC_Os01g12240	0	0	0	0	0	0	0	0	0	0	0	0	0.084383	0	0	0.072192	0.186739	0.12795	0	0	0	0	0	0.070399	0.101296	0	0	0.266617	0	0.07682	0.141325	0.187637	0.122086	0.447299	0.616754	0.580914
LOC_Os01g12250	0.169006	0.158654	0	0	0	0	0	0	0.053171	0	0	0	0	0	0	0	0.09258	0.079548	0	0	0	0	0.104079	0.180542	0.0789	0.110098	0	0	0.074041	0	0	0.046397	0	0.236799	0	0
LOC_Os01g12260	4.19327	6.85812	5.09703	2.65571	3.28466	4.29667	4.63055	2.051	3.98024	3.22668	3.49415	3.66465	2.14931	2.80056	2.17454	2.43124	2.02071	2.32664	3.6153	5.56212	7.07637	2.38661	3.12498	2.05203	2.90839	2.73018	1.42777	0.905788	0.765588	1.46268	2.16817	1.24512	1.32752	3.10932	2.00481	1.64993
LOC_Os01g12270	163.263	75.6469	341.95	357.755	354.79	503.932	653.04	500.896	850.28	274.362	251.901	305.597	188.647	159.641	213.702	56.2631	38.9167	79.3102	157.228	333.289	241.374	194.004	230.962	156.696	162.993	127.981	15.9371	40.8292	51.0969	35.4567	132.794	119.024	154.795	79.013	80.2098	65.5546
LOC_Os01g12280	3.44413	3.9406	4.60431	3.87252	4.07087	4.27829	5.37345	3.834	6.02535	3.16951	3.78004	4.05239	2.87062	2.11834	2.57615	1.779	1.8836	1.713	2.7462	4.55644	4.46047	2.19487	3.33847	2.04149	3.12965	2.89391	2.02817	2.1754	2.18181	3.52487	1.96247	2.68249	2.04449	3.16326	2.94462	3.00313
LOC_Os01g12290	0.03857	0.102755	0.104406	0.177635	0.033977	0.438254	0.228052	0.071528	0.169041	0.13636	0.383768	0.232365	2.71588	2.28172	2.70992	0.244842	0.187881	0.284991	0	0.035729	0.117091	0.036407	0.301315	0	0.139331	0.209516	0.064582	0.136043	0.038328	0.253629	1.31821	1.33508	1.40392	0.302189	0.331715	0.116622
LOC_Os01g12304	2.48458	2.94988	4.45369	3.15535	3.87468	4.49388	2.66785	2.68902	2.59793	2.7902	3.82785	3.89955	6.93744	4.73319	3.75662	2.97384	3.38701	4.39338	2.06944	4.9244	2.08141	1.65468	1.95252	1.57582	2.41384	2.22213	2.65191	4.89762	3.13147	5.15748	5.73343	5.11733	4.34794	6.09139	4.5302	6.73809
LOC_Os01g12310	0	0	0	0	0	0	0	0	0	0	0	0	0	0	0	0.097863	0	0	0	0	0	0	0	0	0	0	0	0	0	0	0	0.158433	0	0	0	0
LOC_Os01g12320	50.4453	47.3939	61.0568	52.0193	50.7663	45.9342	39.5235	38.6459	33.2595	52.3249	53.7153	49.8878	38.3888	30.755	29.7625	52.5966	56.1014	59.4779	47.0951	59.2685	46.4083	28.1825	33.4615	31.6279	24.4979	24.9686	24.7421	35.5966	31.3813	35.8627	46.9062	41.1204	34.8675	67.5473	43.0801	52.4269
LOC_Os01g12330	0	0	0	0	0.026958	0	0.037537	0.074604	0.107468	0.062137	0.026953	0.159112	0.075995	0	0	0.063368	0.163543	0	0	0	0.095666	0	0.10317	0.060064	0.709479	0.469067	0.293143	0.040611	0	0.022657	0	0	0	0	0.123168	0
LOC_Os01g12340	24.8067	24.8683	30.4403	22.2773	21.7765	26.5454	25.4077	23.8727	24.2829	16.1828	18.7723	21.65	14.9776	13.232	13.4234	21.8183	23.627	22.8718	23.6054	29.451	26.9099	20.9911	23.5821	19.7475	22.6927	27.4356	12.8854	13.9817	12.9775	16.8543	6.09191	5.74486	5.83153	18.0605	12.3203	15.2831
LOC_Os01g12350	3.51093	1.58108	4.72482	4.16492	3.113	6.65072	5.93704	3.84987	4.1917	3.06905	3.26851	5.44037	4.46868	3.91949	4.24957	3.92514	4.22291	3.77704	3.84164	5.27118	4.90749	4.2787	4.36939	3.28592	6.10927	6.14932	4.10109	4.0401	3.70973	2.82382	2.07192	1.15961	1.4228	2.65902	2.23285	2.5997
LOC_Os01g12360	0.970226	0.600241	1.13683	1.06958	0.89718	0.848028	1.42486	0.895668	0.979342	0.767557	0.513776	1.06458	1.07682	0.921057	1.50151	0.944712	1.05072	0.816382	0.744201	1.02784	1.17949	0.920825	1.24928	0.723328	1.32344	1.37078	0.979583	0.897921	0.913282	0.601943	0.361655	0.360919	0.324409	0.682296	0.674055	0.654738
LOC_Os01g12374	5.14711	4.71073	7.83781	4.86426	4.52976	6.87065	6.30986	5.23672	5.48009	3.48176	3.59845	4.58451	2.32235	3.11636	3.34931	3.38164	4.04741	2.98489	4.76969	7.32818	6.49803	4.97006	3.50481	3.73706	5.35085	5.25727	2.2092	4.50262	3.00641	2.4658	1.19728	1.01793	1.12677	1.60224	2.30207	2.35253
LOC_Os01g12381	1.30291	1.45753	1.92144	1.34983	0.878055	1.88321	2.27761	0.958759	2.30865	0.865937	1.27718	2.05102	1.37822	1.35795	1.90975	2.4995	2.68973	1.99738	2.13635	1.82538	1.38428	0.558975	1.66079	1.19745	1.43098	2.51448	1.98661	2.2787	1.44191	1.67568	2.2401	1.91561	2.67176	2.32286	3.57607	1.41013
LOC_Os01g12390	8.11806	7.0268	9.42388	8.92964	7.4358	9.19529	9.99244	8.16853	10.4961	8.44542	7.5465	8.81335	8.40103	10.9528	8.87372	12.6091	10.9926	11.8534	8.30029	9.47474	8.65797	6.65413	6.41619	5.69583	10.667	11.7787	16.4547	14.4786	12.9719	14.9419	12.0647	10.6117	11.3687	8.41849	12.5921	8.76411
LOC_Os01g12400	9.26439	5.01795	8.97753	6.93834	6.9632	12.6162	11.4984	7.90984	10.7922	6.50805	7.00693	10.6734	15.4941	15.5897	16.1358	8.55596	8.34149	9.72153	6.72212	9.45959	8.92962	6.90479	9.56273	5.99797	9.71591	8.44687	8.65568	10.8032	7.50427	12.1339	10.3495	9.60541	10.0553	10.9674	7.43687	10.2677
LOC_Os01g12410	0.039758	0	0.201044	0.168015	0.046157	0	0.109557	0.10621	0.112842	0.06261	0.054348	0.130758	0.084503	0.074903	0	0.153981	0	0.043221	0.068531	0.081442	0.112735	0.014953	0.046473	0	0.072046	0.013143	0.209804	0.301696	1.04132	0.50373	1.7884	1.5075	0.858707	0.380647	0.285697	0.166469
LOC_Os01g12420	0.05503	0	0	0	0	0	0.032176	0	0	0	0.028379	0	0.029991	0	0	0.031939	0	0.113215	0	0.097089	0.102592	0.022084	0.053814	0	0.460849	0	0.406759	0.433921	0.247286	0.514058	0.5717	0.445786	0.161246	0.220184	0.194122	0.112838
LOC_Os01g12430	0.165884	0	0.058029	0	0.094515	0.132165	0.216643	0.030951	0.170757	0.064734	0.023781	0.030057	0.196543	0.169427	0.075687	0.182764	0.109041	0.20166	0	0.044759	0.058435	0.144813	0.025588	0	1.05057	1.0938	0.700248	1.11755	0.71768	1.5639	1.26885	0.528691	0.79634	0.488629	1.58197	0.408236
LOC_Os01g12440	0.832929	0.252209	0.265497	0	0.41488	0.419126	0.5928	0.271622	0.483234	0.762095	0.651061	1.80864	7.78068	7.43562	5.05917	3.42412	2.56744	3.37537	1.10446	0.646232	1.02313	0.631685	1.01458	0.639283	16.4945	19.1673	50.0213	26.9044	30.557	10.0088	25.8534	28.0856	24.2008	3.97652	6.89746	5.83541
LOC_Os01g12460	0.092767	0.174975	0	0	0	0.412397	0.156866	0	0.078151	0	0	0.186607	0.40412	0.290402	0.344945	0	0.667463	0.243607	0	0.150306	0	0	0.139054	0	0	0.345011	0.697031	0.939497	0.905008	0.820015	0.677137	0.953075	0.559864	0	0.392271	0.147009
LOC_Os01g12464	1.06453	0.550718	1.44034	0	0.674475	2.10991	1.90585	0.822671	1.53638	1.43195	1.52563	1.03194	2.00092	2.52462	3.24005	2.93089	2.74469	2.27157	1.36794	1.68803	1.28842	0.720949	0.742038	1.16324	1.03925	0.833704	3.17696	3.83732	1.44957	5.04472	4.33535	3.83694	3.31877	2.07461	3.53032	2.79282
LOC_Os01g12470	4.71901	3.95906	7.41098	4.60819	3.36371	3.96725	5.34017	3.64464	7.38479	3.96418	3.73578	4.712	5.36739	7.28926	6.81259	6.60766	7.4512	7.0481	6.33422	5.12268	6.23737	4.66294	6.0355	3.74371	8.44011	9.8	11.0339	9.56765	12.1613	10.0997	9.4108	8.25148	8.5034	7.78444	10.6458	8.31102
LOC_Os01g12480	19.9327	9.54219	19.1273	15.581	17.4955	22.5437	27.7316	14.4841	24.4483	14.669	22.0675	20.7242	33.3648	31.4806	29.6409	26.8738	23.8586	31.3603	17.173	21.3813	19.7072	18.9531	27.0326	16.276	17.3356	15.958	31.9771	34.33	33.4636	24.5304	45.2777	40.9985	41.4858	22.3332	29.0936	25.7516
LOC_Os01g12490	1.69586	1.17113	2.34703	1.18019	1.62597	4.22695	3.43064	1.55069	2.58177	1.3081	2.22845	2.99376	2.2351	2.23222	1.65401	2.09169	1.79266	3.52513	2.50111	2.05382	2.34573	1.8209	2.08936	1.25111	0.962954	1.11407	1.92791	2.66447	0.901961	3.44201	1.26831	0.80362	0.897204	1.4544	1.08362	1.04314
LOC_Os01g12500	0	0	0	0	0	0	0	0	0	0	0	0	0	0	0	0	0.295741	0	0	0	0	0.091682	0	0	0	0	0	0	0	0	0	0	0	0	0	0
LOC_Os01g12510	0	0	0	0	0	0	0	0	0	0	0	0	0	0	0	0	0	0	0	0	0	0	0	0	0	0	0	0	0	0	0	0	0	0	0	0
LOC_Os01g12520	1.75342	0.426208	1.66163	1.3941	0.866434	0.601655	1.97982	0.526987	2.03636	0.332373	0.437681	0.956553	5.27221	5.34945	9.07168	5.104	4.19501	4.06982	1.43162	2.15915	4.04801	1.75302	0.891155	1.13784	19.1057	19.8576	96.3706	83.7961	79.1119	80.0728	56.5715	36.9296	46.9103	25.3906	91.4886	48.2674
LOC_Os01g12530	71.4637	60.1881	68.0658	62.0014	56.6585	57.0236	63.48	64.9358	67.615	51.726	59.2879	63.8074	47.6551	51.1858	50.4261	59.5808	59.0136	53.646	71.1654	62.9568	64.7757	68.3236	65.6684	65.2741	58.525	59.0789	55.2785	53.3551	62.4106	69.3682	49.3401	51.4748	51.4852	60.8457	47.5584	57.2194
LOC_Os01g12540	7.46863	5.61088	7.06478	3.07135	6.80121	13.0418	11.5778	5.63083	11.488	5.26929	6.50909	10.7297	18.8465	19.5235	15.6334	10.8533	10.7866	11.8229	6.53766	9.79941	7.00108	6.18556	10.9996	5.92981	7.33564	6.28786	8.65836	12.4245	8.01702	12.0032	21.0103	17.1789	17.549	11.8772	13.0541	12.7483
LOC_Os01g12550	10.8182	9.30778	9.89826	11.8402	8.0224	11.4407	13.2922	9.55076	11.3776	8.53131	9.19611	12.0969	18.9795	19.8232	17.5106	13.7546	11.7494	10.7296	11.4091	12.907	10.5922	9.8178	12.5732	9.75664	9.67928	10.7776	10.3576	12.1493	8.39968	13.9779	14.6761	15.5442	15.2988	13.2977	12.3757	13.8162
LOC_Os01g12560	19.7498	14.8578	18.9563	14.2644	13.723	29.8462	35.5053	17.6826	27.335	11.6557	16.1879	19.055	27.7857	24.0854	22.1727	10.4585	8.56592	12.4178	20.3037	20.5114	25.8651	15.7317	24.8942	13.8574	20.7421	18.8925	11.2083	12.786	9.84063	8.85826	19.7232	16.1733	16.0218	9.22673	11.3176	12.0752
LOC_Os01g12570	0	0	0	0	0	0	0	0	0	0	0	0	0	0	0	0.032204	0	0	0	0	0	0	0	0	0.086846	0	0	0	0	0	0	0	0	0	0	0
LOC_Os01g12580	2.88315	2.31447	1.55411	1.05004	1.82192	1.27642	1.62628	2.08931	1.29963	0.914574	0.771315	0.431033	0	0.114193	0.290333	2.60222	1.91063	2.39372	2.9062	2.51109	2.02359	2.98239	0.685827	1.05482	4.9035	3.39804	1.16964	1.4459	1.21932	3.47635	0.124737	0	0.278121	3.17454	2.99755	3.69809
LOC_Os01g12590	0	0	0	0	0	0.009553	0.003999	0.024705	0	0.001261	0.00098	0.001033	0.002938	0.001866	0.008754	0	0.002416	0	0	0.004131	0.004267	0.0016	0	0	0.004776	0.002154	0.00264	0	0	0.001689	0.002203	0.010399	0.009161	0	0.003706	0.00323
LOC_Os01g12600	0	0	0	0	0	0	0	0	0	0	0	0	0	0	0	0	0	0	0	0	0	0	0	0	0	0	0	0	0	0	0	0	0	0	0	0
LOC_Os01g12610	0.315017	0.639903	0.373935	0	0.292635	1.04782	0.363158	0.156554	0.045559	0.414886	0.66658	0.162721	0.260276	0.171832	0.270022	0.352505	0.31199	0.056563	0.271534	0.281134	0	0.493148	0.14681	0.077803	0.196179	0	0.26837	0.070784	0	0.270138	0.196684	0.055928	0.538741	0.291269	0.057694	0.160805
LOC_Os01g12630	0	0	0	0	0	0	0	0	0	0	0	0	0	0	0	0	0	0	0	0	0	0	0	0	0	0.065552	0	0	0	0	0	0	0	0	0	0
LOC_Os01g12640	0.097353	0	0	0	0.051707	0	0	0	0	0.038078	0.113603	0	0	0.147266	0	0.039868	0	0.061365	0.133251	0.048442	0.143029	0	0.048105	0.174699	0.059021	0	0	0	0.049739	0.235691	0	0.031102	0.110033	0	0	0
LOC_Os01g12650	4.93287	3.70547	4.47132	6.00225	3.83007	2.90441	4.63843	4.2573	3.2107	4.28326	4.78512	3.375	8.14461	8.38008	8.1492	7.54031	6.93308	8.03015	3.62859	5.3697	5.61866	3.83583	2.64992	2.60413	2.24608	2.31996	10.1697	9.59701	7.13521	9.07938	33.5137	28.3526	32.0082	16.1584	19.7726	17.6282
LOC_Os01g12660	0.022391	0	0	0	0.052367	0	0	0.02591	0	0.019996	0	0.026736	0	0	0	0	0	0	0	0.023427	0	0	0	0	0	0	0	0.082677	0.040599	0	0	0.035684	0.068163	0.029048	0.028584	0.095251
LOC_Os01g12670	8.60709	7.13922	8.45212	8.56741	7.25214	12.2172	10.1655	5.3217	9.38188	8.02642	8.04139	9.54353	16.3065	15.1162	15.7577	9.88548	11.2254	12.652	7.64575	7.44046	7.61473	6.74353	9.98103	7.26934	8.19762	8.39315	11.6009	12.6834	9.31393	10.4053	15.7036	18.3713	15.7082	11.7977	12.267	11.042
LOC_Os01g12680	4.396	4.07836	5.11569	3.61247	4.12368	4.56806	4.11146	4.79146	4.08359	3.20945	4.73531	3.84086	0.16006	0.482611	0.214462	6.02971	6.40797	4.1992	2.62356	4.13462	3.21332	1.62068	2.9684	3.0072	2.64547	2.05586	3.1075	2.71889	1.84642	3.63099	0.708895	0.43571	0.340085	4.9719	3.91837	3.55377
LOC_Os01g12690	0	0	0	0	0	0	0	0	0	0	0	0	0	0	0	0	0	0	0	0	0	0	0	0	0	0	0	0	0	0	0	0	0	0	0	0
LOC_Os01g12700	0	0	0	0	0	0	0	0	0	0	0	0	0	0	0	0	0	0	0	0	0	0	0	0	0	0	0	0	0	0	0	0	0	0	0	0
LOC_Os01g12710	77.9691	66.7615	71.48	95.9204	92.4013	108.686	124.326	97.4024	129.111	107.567	96.7773	115.418	696.2	635.811	754.684	126.154	143.93	129.326	69.5341	75.0464	75.1366	96.9939	113.649	107.496	72.2931	69.0974	79.5961	79.5201	79.2717	84.1993	417.031	497.052	539.59	166.492	235.843	197.218
LOC_Os01g12720	37.7409	24.7718	34.6805	20.7004	30.953	33.6438	33.4983	28.4593	26.9287	21.462	23.8699	26.6175	27.4121	30.4826	25.2508	50.5664	46.2478	44.3142	33.9615	42.1977	32.0477	31.2423	35.7727	31.2054	39.881	43.0651	71.4782	47.4633	44.9337	71.7466	28.7051	25.551	30.2767	50.5249	64.2691	38.399
LOC_Os01g12730	70.3455	46.6132	69.9066	50.3089	57.1404	66.0389	67.713	53.1978	61.9332	41.1517	46.8136	56.5651	39.2893	48.0239	35.2904	94.0511	97.0255	82.9234	71.6247	80.2158	76.6372	60.1381	76.0381	64.6401	97.4615	105.362	220.881	140.268	139.049	126.905	95.654	92.7789	118.95	94.2244	148.879	110.92
LOC_Os01g12740	40.0869	21.1745	42.2467	29.4603	29.6753	39.9836	35.0914	31.5336	37.4885	24.3459	22.574	33.8881	16.2406	15.9156	14.4575	42.9934	44.1221	45.1586	35.7389	40.7651	37.7063	24.3982	24.65	21.2356	51.0447	52.1595	78.6498	95.5483	87.356	86.2081	41.4457	41.5983	36.6593	48.0513	58.6955	49.7228
LOC_Os01g12750	23.3563	10.263	24.3518	24.7953	26.1133	31.7354	21.1761	20.7864	22.5381	28.6367	26.0722	33.1501	31.6681	33.4437	31.0116	29.8994	26.2321	26.3086	22.8926	26.9572	23.6348	19.6383	21.421	17.6199	20.4471	25.7851	52.2229	71.8164	67.3916	50.6717	59.5083	62.3667	52.7069	39.001	41.3605	34.9257
LOC_Os01g12760	0.423466	1.21843	1.95505	4.2434	4.1832	1.86934	2.29065	4.75939	3.65639	3.27726	3.16257	2.37646	0.235738	0.621681	0.316027	0.419013	0.242184	0.697369	1.28603	1.86851	2.7861	4.89777	1.93422	3.59096	2.95289	2.0652	1.32882	1.31086	2.5167	0.981548	0.572945	0.699774	0.913381	1.13568	2.05088	1.14891
LOC_Os01g12770	16.0498	10.6249	23.6933	20.2118	15.016	14.7562	19.2493	19.9641	20.9392	14.5006	12.4431	14.2742	46.1917	42.2773	55.2264	15.5823	15.8419	14.4276	15.6464	16.4461	21.4494	15.8576	14.7815	14.2815	20.7087	20.1823	11.7745	19.8492	17.0207	21.0944	47.7261	53.6891	46.4687	24.8803	21.1501	24.2528
LOC_Os01g12780	0	0	0	0	0	0	0.168623	0	0	0	0	0	0	0	0	0	0.177914	0.293363	0.128657	0.201916	0	0.192887	0.198091	0.163224	0.292937	0.196561	0	0	0.228789	0	0	0	0.12689	0.105119	0	0
LOC_Os01g12790	0.036344	0.08824	0.08542	0.106797	0	0.106261	0.02106	0.083051	0.064826	0.014838	0.01522	0	0.079932	0.205608	0.207103	0.077421	0	0.065851	0.105466	0	0	0.058062	0.078968	0.126614	0.033379	0.206754	0	0.100004	0	0.112198	0	0.082345	0.135294	0.021568	0.050997	0.091305
LOC_Os01g12800	18.808	18.2665	15.2628	18.312	12.7989	16.5756	22.0423	13.7546	16.0563	15.2202	12.4766	13.471	14.9125	14.5206	13.2315	17.8429	18.1837	16.6497	19.26	16.2045	14.6472	14.4795	13.3888	11.1576	15.0037	12.9179	16.4498	19.6864	17.45	19.5319	22.2601	15.7142	14.6263	18.5893	23.5708	21.2074
LOC_Os01g12810	145.941	159.758	129.687	82.6509	76.7452	82.2918	122.202	110.766	108.547	34.8568	38.0459	45.1282	9.87147	12.9034	9.06467	154.208	140.169	134.058	140.715	127.181	128.454	90.4315	72.5385	85.4974	98.27	95.8145	41.5993	44.17	35.6886	77.3842	22.7737	24.9542	20.1716	143.628	118.01	145.701
LOC_Os01g12820	0.202867	0.55399	0.347387	0	0.407802	0.200694	0.444285	0.293187	0.38336	0.199938	0.135966	0.182679	0.445868	0.36862	0.938644	0.162128	0.33871	0.223174	0.198409	0.408284	0.244958	0.189048	0.440539	0.118036	0.651504	0.660172	6.9146	4.08891	3.33999	2.21985	7.52216	8.8312	8.65452	3.00487	19.9663	7.06583
LOC_Os01g12830	130.091	147.163	129.754	137.053	135.917	94.4147	111.863	135.415	112.338	123.947	115.847	98.0823	70.662	74.5418	71.5415	116.354	115.267	113.155	156.336	126.345	133.466	131.495	106.8	135.562	108.754	112.395	146.21	108.671	136.62	108.807	78.8606	85.4697	80.267	126.687	104.581	148.689
LOC_Os01g12840	3.07859	3.28668	3.42977	2.14195	3.50255	3.79378	3.20262	2.55284	3.20879	2.28342	2.58256	2.56949	5.32566	5.06933	5.13089	3.20434	2.44726	2.45457	1.99445	2.7916	2.55889	2.06889	2.24811	1.54088	3.41311	3.69079	3.98612	5.00264	4.30788	4.23458	8.6349	7.34109	7.65538	3.76607	3.50706	3.47552
LOC_Os01g12850	0	0	0	0	0	0	0	0	0	0	0	0	0	0	0	0	0	0	0	0	0	0	0	0	0	0	0	0	0	0	0	0	0	0	0	0
LOC_Os01g12860	0.358876	0.277495	0.265071	0.152918	0.116177	0.35727	0.557377	0.14756	0.268114	0.228783	0.342535	0.466357	0.486359	0.688485	0.31765	0.229602	0.539241	0.379701	0.21763	0.253265	0.295915	0.314098	0.34535	0.317889	0.249635	0.302558	0.647521	0.494622	0.540451	0.812925	0.782999	0.530287	0.595727	0.54908	0.271326	0.384902
LOC_Os01g12870	12.8697	9.08759	13.7672	6.07043	10.2117	24.4908	23.0227	9.83374	20.8555	10.0433	10.8416	15.8852	22.1004	23.9907	21.6756	17.0909	17.5367	21.2351	13.4191	12.0998	15.3344	11.9461	18.8596	9.78724	15.4112	15.1475	34.7281	32.9527	30.6466	24.9922	48.9362	44.7733	44.983	19.3475	26.4134	20.2386
LOC_Os01g12880	31.1803	33.1431	30.6673	21.0938	21.7375	37.8467	40.7563	24.515	34.7631	20.8367	21.9202	27.1084	36.1993	41.8274	39.7276	37.4317	35.8859	31.7781	29.9625	35.3003	31.9153	30.781	37.4015	25.6463	40.6927	38.783	92.516	65.4785	61.1342	57.3436	96.8696	95.8351	101.63	57.6814	69.7036	60.8876
LOC_Os01g12890	1.94581	2.44665	1.87676	1.46532	0.971782	1.67736	1.79235	1.04208	1.68268	1.10881	1.31575	1.59377	1.8736	2.50578	1.59971	1.55535	1.783	1.80192	1.7964	1.44575	2.49766	1.22303	1.36871	1.09788	1.76143	1.42309	5.0405	3.64362	3.09599	3.24272	3.07179	2.97414	2.75373	1.72273	2.8914	2.44567
LOC_Os01g12900	3.85241	3.65653	5.59908	4.2274	4.17779	5.29566	3.54378	4.09449	4.52584	3.85633	5.04385	5.58205	6.01002	7.03099	6.00228	2.38444	5.22998	4.17824	4.50969	4.77848	4.34907	3.18862	2.95469	3.76688	1.84587	2.99	4.86381	4.96173	4.00997	4.38767	6.59661	5.25931	5.55257	5.53257	5.36976	5.935
LOC_Os01g12910	14.299	5.71325	18.95	13.3216	14.4278	13.2035	16.7468	17.5959	15.3348	11.8098	12.5507	17.3225	15.4483	14.0054	16.6869	12.1807	13.4473	10.7582	15.1283	17.4482	15.0031	14.1053	12.4941	14.2859	12.0189	13.8244	15.1016	17.3034	21.8304	21.1706	20.0023	18.3453	15.5482	12.8682	11.9894	9.41034
LOC_Os01g12920	55.2609	20.0133	64.5428	50.9019	66.621	64.6227	63.9119	61.9793	87.9402	51.6798	48.8641	85.3735	74.3173	78.3543	73.2623	67.8313	84.0948	71.8145	56.0625	65.4867	62.6662	55.7713	67.4278	69.0847	42.5375	52.0797	35.417	49.7338	45.2526	64.4158	24.9665	29.839	19.1243	63.0662	48.7834	59.8293
LOC_Os01g12930	0.14242	0.138444	0.328032	0.095987	0.114512	0.276083	0.221146	0.221809	0.09653	0.171223	0.059342	0.127765	0.129283	0.214716	0.089206	0.270893	0.472613	0.154921	0.170938	0.367798	0.271348	0.364826	0.336306	0.226805	0.113618	0.344566	0.256887	0.362283	0.285332	0.522021	0.13498	0.260852	0.247784	0.299734	0.225308	0.376186
LOC_Os01g12940	0	0	0	0	0	0	0	0	0	0	0	0	0	0	0	0	0	0	0	0	0	0	0	0	0	0	0	0	0	0	0	0	0	0	0	0
LOC_Os01g12950	1.05021	0.858163	0.994517	1.85489	1.34634	1.98425	2.24116	1.14407	1.63405	1.74463	1.79186	1.62395	5.9914	5.83801	4.81561	2.15597	2.02827	3.63695	0.976988	1.48157	0.762544	0.871714	1.38721	0.858829	1.4893	1.40936	1.78649	2.1556	1.4004	3.11931	1.75507	2.58479	2.91622	2.53076	1.51243	1.52311
LOC_Os01g12990	0.032415	0	0	0	0.116242	0	0.025907	0	0.273935	0.095852	0.2288	0.228705	0.05748	0	0	0	0.335338	0.723912	0	0.075606	0	0.093063	0.202594	0.076551	0.273787	0.182933	0.06963	0.21737	0	0.035846	0.249673	0	0.059489	0	0	0.006752
LOC_Os01g13000	5.75598	4.54587	6.51303	3.32095	4.54238	6.25964	7.6387	4.86911	5.26362	2.71877	3.96418	5.22293	12.6733	11.3265	9.72637	9.66219	8.33353	6.27326	4.64151	5.54855	6.20632	3.5017	3.76616	4.09668	4.5397	3.45872	3.76177	4.57206	3.93963	5.74643	4.98823	7.29915	5.98763	10.3623	11.7588	8.88745
LOC_Os01g13010	0	0	0	0	0	0	0	0	0	0	0	0	0	0	0	0	0	0	0	0	0	0	0	0	0	0	0	0	0	0	0	0	0	0	0	0
LOC_Os01g13020	0	0	0	0	0	0	0	0	0	0	0	0	0	0	0	0	0	0	0	0	0	0	0	0	0	0	0	0	0	0	0	0	0	0	0	0
LOC_Os01g13024	0	0.097485	0.474722	0	0.093797	0	0.645364	0.07426	0.490342	0.119889	0.040141	0.178771	0.665485	0.57228	0.362684	0.155802	0.081118	0.307798	0.457508	0.237434	0	0.057301	0.140854	0.292012	0.031707	0.179952	0.084705	0.06347	0.343396	0.375872	0.290464	0.615563	0.287726	0.285808	0.451015	0.235932
LOC_Os01g13030	28.7816	34.1333	29.5508	30.4692	31.7533	31.7251	26.4116	25.2456	26.0784	32.9295	37.3689	36.5227	53.6672	53.9187	45.9017	33.0832	31.57	31.2344	20.8686	29.6631	22.9888	22.0745	24.2696	21.952	20.241	17.4287	9.45209	13.8725	10.8403	24.3507	25.1143	23.3947	21.5348	35.1907	22.2017	21.4827
LOC_Os01g13040	0	0	0	0	0	0	0	0	0	0	0	0	0.02575	0.018336	0	0	0	0	0	0	0	0	0	0	0	0	0	0	0	0	0	0	0	0	0	0
LOC_Os01g13050	0.149449	0	0	0	0.133252	0	0	0.178036	0	0.540051	0.481657	0.126646	0.28836	0.142316	0	0.244921	0	0.083384	0	0.08292	0	0	0	0	0	0	0	0	0	0	0	0.137181	0.246067	0.113007	0.166308	0
LOC_Os01g13060	28.7272	22.5659	29.4876	26.4171	24.7601	26.3205	30.0191	27.5396	27.5068	26.7499	28.1462	27.1521	22.3461	23.3741	27.6487	30.8134	33.3733	28.24	33.0036	27.5913	25.528	30.7387	28.8437	27.2313	28.9524	28.5359	33.5547	29.6503	28.4557	33.5053	26.7432	26.768	28.1071	26.8806	25.4553	28.0403
LOC_Os01g13070	1.58089	0.694794	0.414952	0	0.343075	0.562699	0.922679	0.58262	2.01334	0.923945	0.609772	0.512636	0.296311	0.192968	0.192286	1.51037	2.02153	2.30922	0.893599	1.06177	1.16911	2.70816	2.23084	1.8695	6.30506	7.01586	0.755996	1.03091	0.271302	0.627842	0.650994	0.568894	0	1.01561	1.23723	0.992957
LOC_Os01g13080	26.5027	12.8739	29.5331	18.8376	31.1971	48.3908	49.4481	19.1918	41.7427	27.8611	37.6984	38.2728	60.1078	62.6697	50.8454	49.5463	46.4826	58.9074	29.1781	36.0938	35.9859	24.0219	40.5702	20.9537	35.6218	31.5999	117.074	116.603	95.4786	67.097	143.929	122.254	114.066	33.5732	74.6515	43.7039
LOC_Os01g13090	3.01028	3.10039	3.41713	2.72535	3.38026	6.14141	4.46495	2.47628	4.36892	3.70903	4.21599	4.8776	7.62612	5.85529	4.60858	3.49563	3.48364	3.42729	2.42031	4.63473	2.68383	2.7174	2.39465	2.1744	3.06645	3.14284	3.23521	3.44806	2.53092	3.93532	4.62345	3.32382	5.32682	7.24337	6.19269	5.55879
LOC_Os01g13100	28.0216	24.6024	26.7999	22.1423	22.5124	30.0729	33.8091	22.0739	29.4055	23.9596	25.2836	28.548	32.7449	31.8802	26.8431	22.5604	20.3685	20.7697	28.6919	29.0296	32.9576	24.8484	29.5759	24.3242	26.816	22.187	19.2024	21.0879	17.1641	21.0747	27.5998	27.835	25.4937	23.5824	20.8964	22.9437
LOC_Os01g13120	27.9949	14.0399	41.4372	43.7219	40.4938	47.2872	53.9354	60.5516	69.2126	30.7221	27.5761	43.2124	15.5036	16.1895	18.3625	18.8757	19.0728	26.8532	24.3271	33.0086	25.817	28.4789	36.5108	30.6099	37.4944	41.5961	10.9945	11.1839	26.7506	13.2277	27.8162	31.4131	24.075	54.0965	27.9009	42.1485
LOC_Os01g13130	0.362872	0.215847	0.243888	0.531176	0.410497	0.644047	0	0.437177	0.056006	0.564265	0.191559	0.454888	0.952327	1.34697	0.850877	0.247431	0.446434	0.06611	0.450132	0.274556	0.38092	0.59673	0.065829	0.16564	0.118809	0	0.249712	0.194245	0	0.290021	0.269749	0.325996	0.372939	0.262786	0.056148	0.167236
LOC_Os01g13140	0	0	0	0	0	0	0	0	0	0	0	0	0	0	0	0	0	0	0	0	0	0	0	0	0	0	0	0	0	0	0	0	0	0	0	0
LOC_Os01g13150	7.93138	5.6452	6.42697	4.64438	4.81214	16.943	14.6997	5.44423	12.8193	5.31466	8.23691	14.0745	31.8331	30.7181	29.6374	10.8437	11.2726	11.061	7.4757	8.66958	11.2924	6.62911	13.9665	6.1765	10.2931	8.9366	12.052	15.5195	9.56415	11.9187	23.2648	25.9519	22.6822	11.3066	14.3991	12.4846
LOC_Os01g13160	11.814	14.0379	12.8259	11.5222	10.8328	14.3101	16.8458	11.6824	14.0417	10.9308	10.382	12.8573	18.0825	19.378	18.9203	16.5993	15.5615	14.0553	11.0729	14.2339	11.4475	12.3122	15.0654	13.3539	20.8258	22.1168	36.7788	30.551	29.9948	36.1581	30.3592	27.1971	27.5305	20.659	24.7455	20.8544
LOC_Os01g13170	17.7438	12.5039	18.7916	15.8433	14.7686	17.8133	19.8645	18.4946	21.0918	10.5975	11.1149	14.5108	20.9086	22.7129	18.232	14.0501	12.6604	17.1824	18.7028	23.2517	18.7854	21.3296	23.9391	18.8025	24.3579	22.0336	27.0062	25.3791	26.5013	29.5315	28.6176	30.5882	27.3334	21.4822	23.1225	25.6511
LOC_Os01g13180	0	0	0	0	0	0	0.241273	0	0.075567	0	0	0	0.055464	0.062658	0.215823	0.244384	0.166557	0.329664	0	0.385468	0.098123	0.303919	0.512895	0.228782	0.629978	0.57208	0.061614	0.222064	0.341633	0.130291	0.319701	0.144329	0.130326	0.299282	0.197713	0.31472
LOC_Os01g13190	39.3127	23.075	33.4858	25.9055	31.0452	51.2916	60.3727	30.3162	59.5742	28.4337	33.2157	47.8611	82.5259	80.1938	75.5694	32.4771	34.675	37.5213	41.0698	41.944	42.8502	31.4366	59.1025	35.8546	41.7506	37.3482	46.1975	50.9452	42.9187	38.2242	69.9917	64.0219	60.9358	33.6319	48.9125	42.0263
LOC_Os01g13200	13.2489	11.3604	13.5428	8.73726	8.85428	18.0572	16.5084	8.57622	14.2052	8.93667	9.74682	13.2542	22.4605	23.3313	21.3592	14.4473	15.6674	15.0081	10.7534	16.1724	14.4482	7.72297	13.2528	8.08751	12.4547	11.8809	21.9759	26.5939	19.8909	23.4472	57.0469	48.2789	54.7398	29.6797	38.0737	33.5779
LOC_Os01g13210	40.2299	38.752	40.8282	77.695	70.9444	72.6156	62.7748	46.6231	71.5651	88.0205	92.604	61.4752	106.407	121.515	92.4007	40.0455	34.0887	32.9248	30.0587	45.988	35.2581	43.8033	49.3483	39.9718	19.2751	26.7785	16.518	27.4604	17.9712	42.7936	45.1316	42.2323	43.0006	71.4892	71.8939	59.597
LOC_Os01g13229	0.028813	0	0	0	0.028627	0	0	0.020143	0.072369	0	0.038939	0.060146	0	0	0	0	0	0	0.016909	0	0	0.022093	0	0	0	0	0	0.03984	0.06872	0	0	0.029826	0.096281	0.046689	0	0
LOC_Os01g13250	0	0	0.541604	1.06334	0	0.222065	0.127952	0	0.642191	0.238823	0.172552	0	0.271019	0.355103	0.235298	0.166942	0	0.443518	0.209489	0.361019	0	0	0.141619	0.127373	0.520558	0.191114	0.247786	0.251222	0	0.342864	0.141622	0.512473	0.238728	0	0.367286	0.31137
LOC_Os01g13260	0.268218	0.255236	0.138883	0.828555	0.573896	0.47844	0.334072	0.339786	0.633677	0.2348	0.321078	0.360255	0.726347	0.375318	0.230904	0.33114	0.277588	0.251789	0.243501	0.268989	0.259113	0.313533	0.272425	0.236386	0.227504	0.288392	0.705161	0.547143	0.538427	0.476473	0.610852	1.22328	0.80193	0.236128	0.469928	0.42692
LOC_Os01g13270	0	0	0.14562	0	0.029398	0	0.142625	0.067031	0.045708	0	0.070623	0	0.220376	0.147721	0.111459	0	0	0.117937	0.085387	0.111911	0.131939	0.07542	0.132963	0.065157	0.131326	0	0	0.239359	0	0.209189	0.151291	0.058719	0.181368	0.223028	0.181655	0.173678
LOC_Os01g13280	1.4614	1.23029	0.457273	0	0.52461	0.664854	1.1639	0.384926	1.01521	0.449347	0.438614	0.755575	1.82536	1.743	1.04799	2.71122	2.90628	2.67272	1.44196	0.928251	0.996001	0.279952	0.683012	0.641457	0.921632	0.602661	1.67168	1.94452	1.08736	2.87766	5.46436	5.16683	4.72316	4.24344	7.94163	6.87448
LOC_Os01g13285	2.0539	2.55909	1.64805	1.76845	1.44451	0.754172	1.08672	1.7535	1.7443	0.761105	2.03764	1.53072	0.845561	1.54039	1.06593	2.49378	2.35122	2.0902	2.84021	1.24772	0.935217	1.8064	0.990128	1.79167	0.603735	1.6909	3.36164	3.61072	1.01494	3.628	3.17926	2.39398	3.56595	3.77672	3.98475	3.43162
LOC_Os01g13300	4.48185	1.52775	3.83146	2.71037	2.7301	5.56021	3.39993	2.50074	3.31524	2.43622	3.19309	7.25531	5.82399	5.68123	8.4231	6.95601	5.68494	6.21158	4.90965	4.3246	4.73797	4.39706	6.19705	3.58231	3.50158	2.52801	10.6507	11.6588	8.5879	9.98143	10.6535	11.6012	9.36099	9.00207	8.78287	8.06662
LOC_Os01g13310	0	0	0	0	0	0	0.126055	0	0	0	0	0	0	0	0	0	0	0.124085	0	0	0	0	0	0	0	0	0	0	0	0	0	0	0	0	0	0
LOC_Os01g13320	5.05513	5.26031	5.26177	6.21909	5.88421	5.98621	7.29543	5.14575	5.05611	6.04725	5.77457	8.62666	7.52055	6.1	7.03031	9.53064	10.407	8.48582	6.2104	4.70083	5.15712	3.68549	3.94729	5.10614	2.016	1.96216	3.89355	5.97545	4.79517	4.37445	5.63313	4.56058	4.33761	7.72352	5.12781	6.0207
LOC_Os01g13330	0	0	0	0	0	0	0	0	0	0	0	0	0	0	0	0	0	0	0	0	0	0	0	0	0	0	0	0	0	0	0	0	0	0	0	0
LOC_Os01g13340	0	0.030095	0	0	0	0	0	0.072038	0	0	0	0.013189	0	0	0	0.039665	0	0	0	0	0	0	0	0	0	0.030301	0.030195	0.009977	0	0	0	0	0.038213	0	0.020069	0.070874
LOC_Os01g13350	4.14726	3.27415	3.95603	3.87249	3.34424	3.85507	4.14133	4.10542	3.60621	3.83278	3.5766	3.82699	5.04301	5.32552	4.84587	4.22121	3.83913	4.17056	3.41134	3.98181	3.4406	2.86524	2.8625	2.9378	2.27935	2.74665	3.82439	4.8477	3.78493	4.71295	4.83928	5.80784	4.98378	5.59994	4.62759	5.6804
LOC_Os01g13360	0	0	0	0	0	0	0	0	0	0	0	0	0	0	0	0	0	0	0	0	0	0	0	0	0	0	0	0	0	0	0	0	0	0	0	0
LOC_Os01g13370	5.60542	6.27072	7.46365	4.1856	5.95679	4.32942	6.49429	5.77484	7.54773	5.28015	5.32554	3.78785	7.1297	6.00275	6.35119	4.36988	3.84487	3.39541	9.80079	11.7214	7.79133	10.0253	14.1163	11.516	9.32946	10.4317	4.5028	2.67536	2.4544	4.6971	6.54479	5.71167	5.66785	4.64417	7.08764	5.20238
LOC_Os01g13380	0	0	0	0	0	0	0	0	0	0	0	0	0	0	0	0	0	0	0	0	0	0	0	0	0	0	0	0	0	0	0	0	0	0	0	0
LOC_Os01g13390	292.219	241.647	292.319	198.828	201.803	169.787	228.002	255.783	229.824	130.433	134.232	141.921	7.06758	12.729	4.49459	306.386	297.377	282.146	285.507	269.24	256.521	183.059	159.522	193.608	167.913	170.199	72.6761	80.1336	70.9044	96.8292	1.82153	4.57729	3.18762	213.396	183.924	221.645
LOC_Os01g13404	5.5284	4.33809	4.61517	4.05982	4.33931	6.57659	5.04226	4.19935	5.6657	4.08679	4.46372	5.59472	5.35523	5.21913	5.0865	6.67864	6.17185	6.52013	6.25667	7.84778	4.17033	3.48262	5.71469	4.94992	5.26629	4.29851	9.51523	9.8378	7.58775	8.522	10.6637	11.1697	9.74759	9.11924	9.31881	10.5217
LOC_Os01g13420	6.64196	5.8836	5.4044	9.26023	7.97166	10.4986	10.9228	6.28645	11.0957	7.50093	6.71867	9.78669	14.3433	13.7845	13.0473	9.16926	6.85809	9.96005	4.8501	7.66313	7.15998	5.05894	7.07657	6.54069	5.56648	4.12261	9.25126	12.8445	9.93281	14.5251	17.7002	14.3859	12.7674	15.6381	15.5098	14.7626
LOC_Os01g13430	3.61547	3.43242	4.99899	2.39237	4.05505	6.12638	7.0287	3.28153	5.32828	3.66885	4.56095	7.54986	11.3761	11.1748	10.6721	7.21345	6.76327	8.21986	3.27227	4.07128	4.76482	2.91977	5.04333	2.40586	6.13307	5.20202	22.7467	19.715	16.3488	14.5644	23.1039	20.1224	20.9837	9.39636	15.1159	10.7302
LOC_Os01g13440	0	0	0	0	0	0	0	0	0	0	0	0	0	0	0	0	0	0	0.063137	0	0	0	0	0	0	0	0	0	0	0	0	0	0	0	0	0
LOC_Os01g13450	0	0	0	0	0	0.474951	0	0	0	0	0	0.109786	0.10422	0	0	0	0	0	0	0.073822	0	0	0	0	0	0	0.338727	0.165831	0.342226	1.82202	0	0.08887	0	0.490584	0.448998	0.231401
LOC_Os01g13460	12.8083	14.876	14.8114	14.1421	12.663	14.2967	15.4074	12.3601	15.6039	12.3261	11.9218	13.1389	18.1268	16.9411	18.0138	14.9989	14.6994	12.1355	14.0182	16.5844	17.808	18.8408	19.1081	16.7346	36.4429	36.9192	28.7903	29.9122	31.4521	30.9538	23.816	25.6308	22.5855	19.4944	21.271	18.3169
LOC_Os01g13470	11.7366	9.93681	14.5898	10.7938	10.3463	14.8964	16.7508	11.6768	17.0145	10.1521	10.9984	14.0981	17.7649	16.4746	17.2997	14.1307	16.4585	16.3892	13.0904	13.7665	14.1574	12.4199	13.6012	11.8772	15.1668	16.1212	27.6452	26.8508	24.7327	25.6213	26.9734	25.7877	28.8905	18.9315	20.68	20.2228
LOC_Os01g13480	215.438	132.624	242.231	183.461	184.643	228.732	239.148	202.985	232.792	138.951	156.162	166.958	20.2884	25.9759	17.0175	255.524	220.508	235.184	235.03	214.322	218.955	179.623	177.413	173.023	174.109	159.626	134.395	153.718	143.497	134.832	16.8408	21.4661	15.3165	212.409	188.93	209.48
LOC_Os01g13490	5.49322	6.3214	5.50656	4.70328	4.4242	4.07752	4.87384	4.85422	4.02691	4.37674	3.70335	3.48183	1.75355	1.33315	0.915099	6.8832	6.49474	5.6177	8.42522	7.64835	7.91459	6.13035	6.25849	5.96115	6.68661	4.73943	16.6151	10.1057	12.9265	9.34919	4.40969	3.20796	4.10215	5.77331	5.28022	5.03662
LOC_Os01g13500	0	0	0	0	0	0	0	0	0	0	0	0	0	0	0	0	0	0	0	0	0	0	0	0	0.1652	0.325137	0	0	0	0	0	0	0	0	0	0
LOC_Os01g13510	0	0	0	0	0	0	0	0	0	0	0	0	0	0	0	0	0	0	0	0	0	0	0	0	0	0	0	0	0	0	0	0	0	0	0	0
LOC_Os01g13520	6.63819	4.17966	7.12371	5.78387	4.68452	6.47762	5.22539	5.9694	5.00491	3.70643	4.19819	6.00124	13.1138	13.1144	12.4705	7.59443	8.52904	6.1863	6.2416	7.99138	7.38226	4.43758	4.58976	5.24467	3.99283	4.60139	3.43833	4.29006	3.47911	7.83273	7.84417	7.85244	6.1661	6.08061	3.67593	5.3072
LOC_Os01g13530	0.832554	0.103316	0.617046	0	0.345073	0.659136	0.503213	0.454455	0.270727	0.06975	0.198915	0.300538	0.574917	0.814234	0.384152	0.304521	0.186878	0.417315	0.528931	0.306558	0.156317	0.333107	0.267328	0.23982	0.092298	0.231306	0.643135	0.620591	0.718865	0.748024	0.56415	0.570952	0.427057	0.545656	0.639844	0.252512
LOC_Os01g13540	194.795	179.23	220.265	189.529	169.167	165.955	157.943	165.295	147.228	153.483	154.94	180.783	40.0471	45.9593	38.4955	154.498	143.364	135.006	180.836	195.179	196.611	148.403	134.154	151.13	103.058	112.046	67.6488	80.4714	89.6023	125.616	26.4799	30.2705	25.8984	159.142	118.445	138.809
LOC_Os01g13550	13.627	13.0548	14.3413	12.6866	12.9133	13.9625	13.0073	12.8049	13.0114	10.7656	10.7683	12.9349	7.21325	9.87935	8.40093	17.4544	14.834	14.663	12.2516	14.3396	14.3569	12.8673	9.94371	12.0042	10.7751	10.8737	11.8665	12.2656	12.6076	17.3057	17.4791	14.7734	14.1701	20.3778	18.3474	22.0389
LOC_Os01g13560	0.288128	0.742862	1.01443	0	0.230856	0.5102	0.855941	0.309856	0.565495	0.682359	0.754692	0.882226	0.282943	0.315062	0.64481	0.597433	0.920495	0.711899	0.79344	0.902714	0.987599	3.2265	1.50521	2.87392	0.49171	0.512536	0.189384	0.613348	0.325357	0.24356	0.19872	0.435252	0.196242	0.700233	0.41461	0.841507
LOC_Os01g13570	58.5504	52.1301	65.1763	132.795	123.185	118.924	95.562	100.67	118.852	174.033	159.337	175.178	200.315	205.518	237.528	73.9483	87.8371	88.5193	49.4216	60.0278	62.8303	110.67	115.24	113.189	48.0618	51.1431	49.0342	63.1205	85.4881	48.5819	131.422	137.009	169.987	86.5686	53.5152	81.4262
LOC_Os01g13590	0	0	0	0	0	0	0	0	0	0	0	0	0	0	0	0	0	0	0	0	0	0	0	0	0	0	0	0	0	0	0	0	0	0	0	0
LOC_Os01g13600	0	0	0	0	0	0	0	0	0	0	0	0	0	0	0	0	0	0	0	0	0	0	0	0	0	0	0	0	0	0	0	0	0	0	0	0
LOC_Os01g13610	0.068322	0	0.608253	0	0	0	0	0.092509	0.062744	0	0	0.063678	0	0.083199	0	0	0	0	0	0	0	0	0	0.120736	0.0683	0.085263	0.115477	0.17135	0.079863	0	0	0	0	0	0	0
LOC_Os01g13620	0.294879	0.088789	0.332749	0.188845	0.236562	0.184633	0.173985	0.150065	0.207873	0.133198	0.102299	0.142789	0.257937	0.191885	0.346536	0.091741	0.142321	0.187923	0.227446	0.245148	0.13558	0.273451	0.271739	0.26935	0.398517	0.415769	0.148769	0.162869	0.304456	0.200071	0.084389	0.094452	0.0855	0.157853	0.081221	0.051492
LOC_Os01g13630	0.125331	0	0.308442	0.149937	0.108785	0.285575	0.236478	0.268033	0.040119	0	0.083814	0.060485	0.671148	0.355253	0	0.281386	0.2869	0.092062	0.086639	0.475019	0.192883	0.358578	0.430612	0.276575	0.444135	0.579597	0.113876	0.488509	0.283976	0.140677	0	0.36826	0.256048	0.128496	0.095144	0
LOC_Os01g13640	0.129044	0.076328	0	0	0.231825	0	0	0.013216	0.120124	0.280479	0.176292	0.176766	0.133832	0.501009	0	0.155356	0.070559	0.09974	0	0.174035	0	0.51898	0.060091	0	0.332695	0	0.317582	0	0.255023	0.162769	0	0	0	0	0	0
LOC_Os01g13650	0.076969	0	0	0	0	0	0	0.276147	0	0.252362	0	0	0	0	0	0	0	0	0.113649	0.556336	0	0	0	0	0	0.437804	0.156791	0	0	0	0	0	0	0	0	0
LOC_Os01g13660	16.809	15.8772	19.5696	15.0592	17.4368	29.1954	18.0652	16.1554	20.6618	16.4928	16.6468	21.9549	33.4798	39.8165	38.3803	22.8238	23.0924	22.9529	12.8163	19.6394	16.2493	15.3943	19.0347	11.96	16.7811	16.3766	15.7305	20.0831	20.8708	20.9464	17.6662	19.2849	22.2285	19.2336	11.7704	18.2438
LOC_Os01g13670	0.815967	2.13659	3.11239	2.50518	3.67571	0.754123	0	1.20664	0.471143	3.1974	1.30743	1.47864	0.774377	0	0	0.500155	0.486235	0.122069	0.657535	0.558053	0	1.54958	0.136939	0.466145	0.273016	1.96642	1.82528	2.93984	7.49323	0.372555	0.638279	1.41079	2.21684	2.34455	0.27091	0.270752
LOC_Os01g13680	0	0	0.380341	0	0.653269	0	0	0	0	0.631383	0.356149	0	0	0	0	0	0	0	0	0	0	0.142616	0.138186	0	0.332185	0.711384	0	0.259032	0.147023	0.482872	0.121757	0.300219	0.05133	0.365453	0.075723	0.363847
LOC_Os01g13690	888.087	1373.92	985.979	1033.67	1123.93	699.875	628.98	1101.42	700.178	1133.24	1015.02	799.105	201.8	181.938	198.164	846.841	1011.65	988.093	905.713	876.684	981.923	1020.72	640.105	1153.79	867.867	1058.35	1296.8	1460.71	2181.52	887.824	426.602	535.259	510.423	1397.3	847.767	1184.59
LOC_Os01g13700	18.5479	12.876	15.9817	14.1614	16.1759	27.4987	27.3494	16.9555	23.4936	15.9693	17.0982	18.8212	41.9667	42.9852	41.764	22.3049	18.9773	24.9495	17.0853	19.9899	20.5647	15.2348	18.9417	13.7195	18.5105	16.2557	19.4206	33.5648	22.1126	32.4244	58.4811	51.0041	43.2785	34.91	39.6171	38.9542
LOC_Os01g13710	0	0.099184	0.312706	0.17412	0.053169	0.516186	0.32457	0.035056	0.20144	0.047366	0	0.379354	0.06404	0.192875	0	0.450455	0.455761	0.241494	0.133433	0.402874	0	1.16131	0.307603	0.589678	1.25705	2.08726	0.377388	0.16813	0.446223	0.540299	0.071626	0.161286	0.357758	0	0.155591	0.022618
LOC_Os01g13720	8.11587	2.97074	5.86139	1.641	6.45067	11.3117	9.14232	7.72548	12.5091	5.57223	6.28854	11.0036	17.127	21.0064	19.7104	10.244	14.4941	15.5127	6.81519	7.81708	10.3076	6.03813	9.2503	6.36105	10.9604	6.77463	16.3647	18.9217	15.2053	10.1223	25.6247	21.7962	21.5241	13.8219	15.4215	13.0233
LOC_Os01g13730	16.3599	10.4182	16.531	12.624	12.3117	18.7143	19.9312	12.1475	17.9419	12.5028	13.712	16.3983	24.3593	25.2057	23.7667	20.0605	19.3748	20.8239	15.8628	15.9567	14.093	13.5568	18.8432	13.2686	14.1436	14.6878	29.7684	30.8446	22.8644	23.0906	39.5909	38.7377	35.607	18.7334	28.4217	25.2874
LOC_Os01g13740	182.204	129.799	169.643	89.5994	102.805	153.26	159.806	112.34	148.479	97.5326	104.071	147.756	36.0471	43.6448	37.0348	204.431	189.388	168.884	185.753	171.636	170.925	115.823	137.989	115.118	168.739	152.437	159.913	144.909	150.83	156.164	84.0664	78.9378	79.8124	196.04	180.571	184.173
LOC_Os01g13760	9.31359	7.43581	8.33538	9.12979	11.8232	10.6005	11.69	11.3881	12.0625	11.4437	11.786	11.6693	13.5383	14.214	10.8891	12.4589	13.2579	10.164	7.79878	7.40789	7.76093	7.3323	7.49366	6.08377	10.1373	9.05987	18.5681	15.1376	16.5102	18.7658	15.7016	15.4089	17.7407	14.2948	15.2116	12.0595
LOC_Os01g13770	477.017	661.461	453.904	594.794	584.143	492.642	473.856	558.581	501.401	690.16	632.263	553.576	806.783	737.539	828.686	318.554	375.134	347.071	421.02	409.686	423.278	551.142	470.661	574.036	322.952	333.016	179.477	197.708	269.27	206.899	408.53	512.688	483.891	416.478	253.56	395.472
LOC_Os01g13780	0.213387	0.209465	0.518541	0.641294	0.638605	0.326657	0.291807	0.734971	0.632035	1.41043	1.61349	2.06621	2.18262	2.45072	2.39799	0.54585	0.140318	0.198511	0.057419	0.543065	0.822917	0.317641	0.298117	0.397566	0.592572	0.950827	0.714384	0.837859	0.681193	1.47041	2.91024	2.41413	2.40113	0.659237	0.109992	0.25552
LOC_Os01g13800	11.7286	10.5749	15.1293	10.7747	11.5428	19.7254	18.8964	10.3721	19.2413	17.1267	17.2485	20.3177	21.0937	18.529	21.7673	9.08839	6.60018	7.80403	8.77929	11.3807	12.4878	10.8579	13.577	9.65977	43.3866	35.5443	39.2702	56.4351	53.2776	65.7183	58.9749	49.768	50.4912	30.4278	31.2602	30.1592
LOC_Os01g13810	0	0	0	0	0	0	0	0	0	0	0	0	0	0	0	0	0	0	0	0	0	0	0.138572	0	0.311051	0.481394	0	0	0	0	0	0	0	0	0	0
LOC_Os01g13820	0	0	0	0	0	0	0	0	0	0	0	0	0	0	0	0	0	0	0	0	0	0	0	0	0	0	0	0	0	0	0	0	0	0	0	0
LOC_Os01g13830	0	0	0	0	0	0	0	0	0	0.051212	0	0	0	0	0	0	0	0	0	0	0	0	0.101701	0	0	0	0	0.047432	0	0	0	0	0.059736	0	0.054264	0
LOC_Os01g13840	0	0	0	0	0	0	0	0	0	0	0	0	0	0	0	0	0	0	0	0	0	0	0	0	0	0	0	0	0	0	0	0	0	0	0	0
LOC_Os01g13850	0	0	0	0	0	0	0	0	0	0	0	0	0	0	0	0	0	0	0	0	0	0	0	0	0	0	0	0	0	0.096346	0	0	0	0	0	0
LOC_Os01g13860	0	0	0	0	0	0	0	0	0	0	0	0	0	0	0	0	0	0	0	0	0	0	0	0	0	0	0	0	0	0	0	0	0	0	0	0
LOC_Os01g13870	0	0	0	0	0	0	0	0	0	0	0	0	0	0	0	0	0	0	0	0	0	0	0	0	0	0	0	0	0	0	0	0	0	0	0	0
LOC_Os01g13880	0	0	0	0	0	0	0	0	0	0	0	0	0	0	0	0	0	0	0	0	0	0	0	0	0	0	0	0	0	0	0	0	0	0	0	0
LOC_Os01g13890	0.002174	0.001734	0	0	0.001397	0	0.001809	0	0	0	0	0	0.012771	0.007312	0	0	0	0.007423	0	0	0.028182	0	0.002961	0	0.011815	0.00183	0	0	0	0	0	0	0	0.002462	0.001376	0.00276
LOC_Os01g13900	0	0	0	0	0	0	0	0	0	0	0	0	0	0	0	0	0	0	0	0	0	0	0	0	0.019227	0	0	0	0	0	0	0	0	0	0	0
LOC_Os01g13910	0	0	0	0	0	0	0	0	0	0	0	0	0	0	0	0	0	0	0	0	0	0	0	0	0	0	0	0	0	0	0	0	0	0	0	0
LOC_Os01g13920	0	0	0	0	0	0	0	0	0	0	0	0	0	0	0	0	0	0	0	0	0	0	0	0	0	0	0	0	0	0	0	0	0	0	0	0
LOC_Os01g13930	1.68009	0.83138	2.56418	0.886209	1.36707	2.54798	3.89	1.79412	3.19571	1.14989	1.1779	2.47211	1.27171	2.05923	2.8574	2.83865	2.76053	3.16239	2.0311	3.74876	2.63609	9.18471	11.3759	7.66029	38.6083	33.1198	17.4234	23.6997	23.4432	25.4404	6.15377	4.7524	5.3307	7.68426	9.00479	7.08026
LOC_Os01g13940	3.32211	0.979604	2.62717	1.96568	2.91616	2.66934	4.39884	1.55959	3.71416	2.21246	1.58596	2.73938	7.10175	7.32493	6.26359	3.13086	4.17648	4.86683	2.44111	2.7123	2.4162	3.14431	5.15313	2.59163	4.60621	4.44192	3.66135	6.25514	4.49674	5.37443	7.8236	7.44754	6.72425	4.26809	6.49638	5.50749
LOC_Os01g13950	0	0	0	0	0.122646	0	0	0	0.53284	0	0	0	0.14355	0	0.265176	0	0	0	0.245359	0.273993	0	1.19117	1.15641	0.352895	6.79552	5.25507	1.24982	1.28692	0.741998	0.932413	1.05496	0.66465	0.148566	0.116793	1.1067	0.258106
LOC_Os01g13960	0	0	0	0	0	0	0	0	0	0	0	0	0	0	0	0	0	0	0	0	0	0	0	0	0	0	0	0	0	0	0	0	0	0	0	0
LOC_Os01g13970	0	0	0	0	0	0	0	0	0	0	0	0	0	0	0	0	0	0	0	0	0	0	0	0	0	0	0	0	0	0	0	0	0	0	0	0
LOC_Os01g13980	0	0	0	0	0	0	0	0	0	0	0	0	0	0	0	0	0	0	0	0	0	0	0	0	0	0	0	0	0	0	0	0	0	0	0	0
LOC_Os01g13990	0	0	0	0	0	0	0	0	0	0	0	0	0	0	0	0	0	0	0	0	0	0	0	0	0	0	0	0	0	0	0	0	0	0	0	0
LOC_Os01g14000	0	0	0	0	0	0	0	0	0	0	0	0	0	0	0	0	0	0	0	0	0	0	0	0	0	0	0	0	0	0	0	0	0	0	0	0
LOC_Os01g14010	0.080893	0	0	0	0	0	0	0.078731	0.140016	0	0	0.040824	0	0	0	0	0.036666	0	0	0	0	0	0	0	0	0	0	0	0	0	0	0	0	0	0	0
LOC_Os01g14020	5.0974	7.85067	6.86776	4.51491	6.50763	2.63062	4.55651	5.22255	3.89029	6.04586	5.94824	4.07605	5.75484	6.80522	6.87232	3.63106	4.83626	5.4272	3.70167	5.49603	3.5749	4.02166	3.63054	4.42801	4.80948	5.70792	6.0166	6.78405	7.6121	7.00203	12.659	11.1106	11.7687	10.5326	8.36709	8.51903
LOC_Os01g14030	0.209409	0	0.065338	1.00049	0.113454	0.529485	0.270725	0.167859	0.21069	0.16135	0.335221	0.094975	0.14559	0.260628	0.311396	0.102656	0.157002	0	0.194231	0.457116	0.401552	0.424036	0.605056	0.366835	0.160216	0	0	0.28521	0	0.13915	1.03774	0.150603	0.433266	0.354155	0.558328	0.206358
LOC_Os01g14040	9.71835	7.39572	10.3397	6.97653	8.25294	9.28668	12.3832	8.04398	6.99127	8.76668	8.36126	9.32964	12.4466	10.8495	12.1023	8.59103	8.66722	7.34523	8.13644	11.2956	7.44412	9.72264	8.07731	9.37886	8.9002	9.34485	10.4236	14.7654	9.00912	12.7347	21.0697	18.409	15.398	9.21112	13.5483	9.73567
LOC_Os01g14050	8.28972	6.45932	10.8437	10.5143	9.29201	9.90454	7.98314	7.63715	11.2386	9.76924	7.86963	10.4116	13.1319	12.6791	13.1477	10.3379	10.6704	11.2118	6.41288	11.461	8.8056	8.54338	11.0167	6.09637	18.107	17.5305	19.6273	23.671	26.1163	24.2453	30.8169	29.0754	28.317	17.2529	18.2143	14.9311
LOC_Os01g14060	0.457468	0	0	0	0.235237	0	0.158201	0.195679	0.156568	0.277521	0.461789	0.228354	0	0.124742	0	0.205759	0.679095	0.241048	0.093592	0.095141	0	0.162384	0.356683	0.137753	0.194395	0.211098	0.308474	0.207942	0.21259	0.26139	0.146781	0.26512	0.194633	0.261146	0	0
LOC_Os01g14070	12.7383	10.6689	19.9862	14.1475	13.1648	13.5081	13.7555	16.3045	15.0795	11.0284	12.2319	12.3705	13.6792	17.2985	11.6953	18.1404	12.8525	17.2646	12.4754	18.7664	13.5773	13.8709	15.381	13.5604	20.0251	18.5138	29.7978	32.6384	28.999	30.1368	44.1166	35.0301	39.5824	28.0714	30.9564	24.7906
LOC_Os01g14080	0.637428	0.474303	1.25001	0.851238	0.810063	0.725307	0.667652	0.755451	0.441849	0.815364	0.612663	0.840022	1.80415	2.07012	2.45538	0.473723	0.801062	0.4013	1.89096	2.49754	1.14404	2.40717	3.09216	2.56754	2.7757	4.04975	2.10143	1.10576	1.65102	2.63521	2.01611	2.0693	2.64092	1.0665	1.37248	0.88526
LOC_Os01g14090	1.08569	0.964745	1.07763	0	0.591741	0.507124	1.57229	0.820268	1.6897	0.855557	0.423938	1.19416	9.45197	8.01921	9.53133	0.783109	0.861566	1.0689	1.42775	1.01223	0.702118	0.666777	1.30448	0.78396	1.66492	1.72199	7.57286	5.94132	5.44218	1.79314	8.56789	10.2286	7.30132	1.95861	4.80236	3.44602
LOC_Os01g14100	3.36572	2.62765	2.26493	2.79872	2.56819	4.22823	2.8803	1.91535	3.77641	2.25858	2.98446	2.9139	5.32632	3.87257	3.05919	3.52414	4.38092	4.38697	3.26602	4.17221	4.47988	4.06306	5.37659	3.41717	7.17168	6.6531	7.02142	6.06271	7.43102	7.94759	7.76473	7.15588	8.07548	6.31499	11.6423	6.88037
LOC_Os01g14110	3.51171	3.2966	2.44957	1.9644	4.74107	5.07998	3.76871	3.46655	3.52281	5.22975	3.36357	5.11862	9.18522	10.313	11.2962	3.30409	4.11591	3.4732	4.36024	7.4428	2.29101	7.37043	9.20966	9.90778	13.5469	9.95357	14.4617	8.98162	12.1215	7.30532	16.284	17.0328	14.3566	6.67995	13.1615	6.65262
LOC_Os01g14120	0	0	0	0	0	0	0	0	0	0	0	0	0.242282	0.315116	0	0	0	0	0	0	0.383815	0	0	0	0	0	0	0.247352	0	0	0.470834	0.137327	0	0	0	0
LOC_Os01g14130	0	0	0.013419	0	0.061997	0	0.251638	0	0	0	0	0	0	0.073878	0.401176	0	0	0.20414	0	0.082492	0	0	0.163238	0	0.098837	0.058395	0.28374	0.179341	0.047863	0	0	0.349094	0.318463	0	0.177979	0
LOC_Os01g14140	0.289788	0	0	0.536871	0.091439	0	0	0	0.128866	0.387263	0.319836	0.198755	0	0	0	0.082257	0.236787	0	0	0.113901	0	0.127668	0	0.100112	0	0.147283	0	0.068643	0	0.207834	0	0.186207	0	0	0.082097	0
LOC_Os01g14160	0	0	0	0	0	0	0	0	0	0	0	0	0	0	0	0	0	0	0	0	0	0	0	0	0	0	0	0	0	0	0	0	0	0	0	0
LOC_Os01g14170	0	0	0	0	0	0	0.055987	0	0	0	0	0	0	0.048256	0	0	0	0	0	0	0	0	0	0	0	0	0	0	0	0.045996	0.202302	0	0.175469	0	0.044017	0
LOC_Os01g14180	0	0	0	0	0	0	0	0	0	0	0	0	0	0	0	0	0	0	0	0	0	0	0	0	0	0	0	0	0	0	0	0	0	0	0	0
LOC_Os01g14190	0	0	0	0	0	0	0	0	0	0	0	0	0	0	0	0	0	0	0	0	0	0	0	0	0	0	0	0	0	0	0	0.019568	0	0	0	0
LOC_Os01g14200	0	0	0	0	0	0	0	0	0	0	0	0	0	0	0	0	0	0	0	0	0	0	0	0	0	0	0.011462	0	0.00691	0.003368	0	0	0	0	0.010709	0.00443
LOC_Os01g14210	0	0	0	0	0	0	0	0	0	0	0	0	0	0	0	0	0	0	0	0	0	0	0	0	0	0	0	0	0	0	0	0	0	0	0	0
LOC_Os01g14220	0	0	0	0	0	0	0	0	0	0	0	0	0	0	0	0	0	0	0	0	0	0	0	0	0	0	0	0	0	0	0	0	0	0	0	0
LOC_Os01g14230	0	0	0	0	0	0	0	0	0	0	0	0	0	0	0	0	0	0	0	0	0	0	0	0	0	0	0	0	0	0	0	0	0	0	0	0
LOC_Os01g14240	0	0	0	0	0	0	0	0	0	0	0	0	0	0	0	0	0	0	0	0	0	0	0	0	0	0	0	0	0	0	0	0	0	0	0	0
LOC_Os01g14250	0	0	0	0	0	0	0	0	0	0	0	0	0	0	0	0	0	0	0	0	0	0	0	0	0	0	0	0	0	0	0	0	0	0	0	0
LOC_Os01g14260	0	0	0	0	0	0	0.01654	0	0.007673	0	0	0	0.005707	0	0	0	0.00948	0	0.013585	0	0	0	0	0.009517	0.064203	0.168181	0.016836	0.016431	0.010107	0.008965	0	0	0	0	0.005599	0
LOC_Os01g14270	0	0	0	0	0	0	0	0	0	0	0	0	0	0	0	0	0	0	0	0	0	0	0	0	0	0	0	0	0	0	0	0	0	0	0	0
LOC_Os01g14280	0	0	0	0	0	0	0	0	0	0	0	0	0	0	0	0	0	0	0	0	0	0	0	0	0	0	0	0	0	0	0	0	0	0	0	0
LOC_Os01g14290	0.007753	0	0	0	0	0	0	0	0	0	0	0	0	0	0	0	0	0	0	0	0	0	0	0	0	0	0	0.002859	0	0	0	0	0	0	0	0
LOC_Os01g14300	0	0	0	0	0	0	0	0	0	0	0	0	0	0	0	0	0	0	0	0	0	0	0	0	0	0	0	0	0	0	0	0.061341	0	0	0	0
LOC_Os01g14310	0	0	0	0	0	0	0	0	0	0	0	0	0	0	0	0	0	0	0	0	0	0	0	0	0	0	0	0	0	0	0	0	0	0	0	0
LOC_Os01g14320	0	0	0	0	0	0	0	0	0	0	0	0	0	0	0	0	0	0	0	0	0	0	0	0	0	0	0	0	0	0	0	0	0	0	0	0
LOC_Os01g14330	0	0	0	0	0	0	0	0	0	0	0	0	0.116015	0	0.477891	0	0	0	0	0	0	0	0	0	0	0	0	0	0	0	0	0.048729	0.099257	0	0	0
LOC_Os01g14340	0	0	0	0	0	0	0	0	0	0	0	0	0	0	0	0	0	0	0	0	0	0	0	0	0	0	0	0	0	0	0	0	0	0	0	0
LOC_Os01g14360	0	0	0	0	0	0	0	0	0	0	0	0	0	0	0	0	0	0	0	0	0	0	0	0	0	0	0	0	0	0	0	0	0	0	0	0
LOC_Os01g14370	14.0029	13.1623	14.0906	13.7437	12.1669	19.3123	17.4943	13.3438	15.9989	12.1179	12.492	16.5278	20.6529	21.8228	19.6441	15.6306	15.8225	15.7543	15.1277	16.4281	17.1066	19.3811	18.4681	15.7137	18.5984	17.2012	21.9524	22.7147	21.1896	19.8846	24.572	22.6123	24.2176	17.8962	17.6771	16.7933
LOC_Os01g14380	0	0	0	0	0	0	0	0	0	0	0	0	0	0	0	0	0	0	0	0	0	0	0	0	0	0	0	0	0	0	0	0	0	0	0	0
LOC_Os01g14390	0	0	0	0	0	0	0	0	0	0	0	0	0	0	0	0	0	0	0	0	0	0	0	0	0	0	0	0	0	0	0	0	0	0	0	0
LOC_Os01g14400	0	0	0	0	0	0	0	0	0	0	0	0	0	0	0	0	0	0	0	0	0	0	0	0	0	0	0	0	0	0	0	0	0	0	0	0
LOC_Os01g14410	21.5765	8.78786	17.7256	12.5687	10.5841	12.9007	21.0268	11.7686	22.1317	6.41173	8.12556	12.1831	3.30057	4.08753	2.26666	99.718	33.1522	45.8476	16.5315	14.308	20.1253	6.34809	11.4319	9.44941	17.6801	15.5661	9.34172	10.9127	6.70984	28.8898	1.74737	1.45843	2.69078	27.7685	53.658	27.851
LOC_Os01g14420	3.88004	4.44409	4.67036	5.41662	4.51361	4.74992	4.66372	5.06997	4.98266	5.24098	6.44525	3.32364	3.03907	3.96381	2.7062	3.95434	3.8696	4.42358	4.41042	4.54968	5.30074	4.57005	3.34977	4.15679	5.9976	5.67096	5.62988	8.54559	9.93757	4.01405	11.4631	10.8193	7.87657	5.07888	5.38369	6.45663
LOC_Os01g14430	0	0	0	0	0	0	0	0	0	0	0	0	0.139316	0	0	0	0	0	0	0	0	0	0.658703	0	0.830312	0.617439	0.498258	0.584944	0.573052	0.088124	1.53027	1.04295	0.534443	0	0.097237	0.288773
LOC_Os01g14440	6.54125	3.17719	6.06942	2.92448	3.69729	9.45006	7.67703	2.70136	7.77657	1.15211	1.99269	5.15859	36.1395	34.5931	40.5574	10.6442	11.4281	9.29711	35.365	55.4749	47.0352	113.812	178.275	76.6887	384.057	362.673	76.0749	48.1653	54.9433	39.8292	98.9342	87.911	90.2405	34.84	62.3416	42.6433
LOC_Os01g14450	0	0	0	0	0	0	0	0	0	0	0	0	0	0	0	0	0	0	0	0	0	0	0	0	0	0	0	0	0	0	0	0	0	0	0	0
LOC_Os01g14460	0	0	0	0	0	0	0	0	0	0	0	0	0	0	0	0	0	0	0	0	0	0	0	0	0	0	0	0	0	0	0	0	0	0	0	0
LOC_Os01g14470	0	0	0	0	0	0	0	0	0	0	0	0	0	0	0	0	0	0	0	0	0	0	0	0	0	0	0	0	0	0	0	0	0	0	0	0
LOC_Os01g14490	0	0	0	0	0	0	0	0	0	0	0	0	0	0	0	0	0	0	0	0	0	0	0	0	0	0	0	0	0	0	0	0	0	0	0	0
LOC_Os01g14510	5.84098	2.84835	7.93293	10.4486	9.906	12.6552	8.24699	7.68707	8.52027	5.73586	4.9045	6.18871	11.2278	10.3545	11.3492	11.2804	13.6102	9.73366	6.52489	9.80349	7.49473	7.51061	8.00293	7.03407	7.1074	7.42345	9.61583	10.9142	8.7579	13.2792	12.3209	14.1749	13.1692	17.6346	19.0524	19.2164
LOC_Os01g14514	9.98703	5.37484	13.9519	20.474	23.3691	24.3285	31.4214	18.155	35.2283	23.326	22.5644	19.995	45.3729	42.4848	47.0483	7.10557	8.85924	8.74894	9.70991	14.577	11.8761	14.1772	21.6608	13.0898	24.2511	17.565	3.37224	5.79745	6.84728	3.71198	21.0636	20.2165	18.4351	7.75727	13.1856	7.30204
LOC_Os01g14520	0.224488	0.674788	1.33407	0.918134	1.03667	0	0.196423	2.20603	0.839891	0.520093	0.512848	0.27103	0.083201	0.449991	0.321246	0	0.029882	0.029085	0.220518	0.421374	0.053042	0.371248	0.744066	0.559099	0.768589	0.424604	0.054932	0.245112	0.206907	0.295748	0.091952	0.125026	0.112163	0	0	0.248401
LOC_Os01g14530	0	0	0	0	0.083379	0	0	0	0	0	0	0	0	0	0	0.062307	0	0	0	0	0	0	0	0.233317	0	0	0	0	0	0	0	0.795689	2.03472	6.57989	9.94393	10.5444
LOC_Os01g14540	0	0	0	0	0	0	0	0	0	0	0	0	0	0	0	0	0	0	0	0	0	0	0	0	0	0	0	0	0	0	0	0	0	0.086518	0.055181	0
LOC_Os01g14550	0.257935	0.515078	0.061684	2.02534	0.282495	0	0.156161	0.50152	0	0.898179	0.761526	0.069687	0	0	0.305213	0	0	0	0.059559	0.284967	0.23108	0.187704	0.090079	0.163603	0.179554	0.386528	0	0	0.328122	0.122003	0	0	0.197043	0.134736	0	0
LOC_Os01g14570	0	0	0	0	0	0	0	0	0	0	0	0	0	0	0	0	0	0	0	0.034746	0	0	0	0	0	0	0	0	0	0	0	0	0	0	0	0
LOC_Os01g14580	16.0599	15.5725	14.5344	11.1466	11.6659	17.3319	18.2842	11.6609	16.5408	9.50017	11.4231	13.1995	14.1193	14.7678	11.7979	14.4851	13.8693	13.583	13.768	19.3512	15.7395	15.2642	21.0696	12.0214	24.4487	24.4403	26.2936	23.6072	21.906	27.6906	26.1756	23.3823	21.7596	20.3452	28.7164	21.6339
LOC_Os01g14590	1.79129	1.10823	1.76265	0.509882	1.26359	2.31305	2.26324	2.09981	3.06423	1.89373	1.39868	1.85029	4.66903	3.72275	5.43111	3.05112	2.68139	2.64052	2.02815	3.66346	2.31583	3.4308	5.09503	2.74327	17.0699	14.3561	13.9596	13.9717	11.0396	14.3816	16.058	14.9142	14.2737	7.59117	20.2235	10.4416
LOC_Os01g14610	9.53581	8.06407	9.29231	7.83623	10.2968	13.3421	16.3776	8.14489	14.6502	8.47865	10.2092	12.7872	19.8662	18.4929	13.4594	11.3874	12.4427	14.1305	9.75501	12.5455	13.4024	8.35724	14.3085	9.21042	10.746	10.6278	11.5182	14.597	10.5308	15.112	17.7895	13.3216	11.8129	10.141	11.8456	7.99199
LOC_Os01g14620	0	0	0	0	0	0	0	0	0	0	0	0	0	0	0	0	0	0	0	0	0	0	0	0	0	0	0	0	0	0	0	0	0	0	0	0
LOC_Os01g14630	0.450866	0.214095	0.116911	0	0.257221	0.564126	0.312936	0.647564	0.415688	0.271844	0.284	0.23422	0.932291	0.918042	2.42833	0.237974	0.059697	0.099354	0.310958	0.053927	0	1.19502	1.16142	0.779383	9.68745	8.27255	28.9044	43.0931	37.2952	36.1306	5.09504	5.55153	3.49407	0.719172	1.01838	0.630992
LOC_Os01g14640	3.09046	1.11117	2.99987	4.33382	3.84617	4.26981	1.79591	3.93533	2.31613	4.98394	5.66542	2.90683	3.12585	1.67027	4.29145	3.16253	1.4299	3.23252	3.25292	1.92475	1.03091	1.73091	1.49875	1.55408	2.06314	2.24578	3.46501	5.01787	2.7832	4.81466	5.24266	2.92711	3.52426	3.83897	1.39359	2.14923
LOC_Os01g14650	0	0	0	0	0	0	0	0	0	0	0.078448	0	0.064795	0	0	0	0	0	0	0	0	0	0	0	0	0	0	0	0	0.033735	0	0	0	0	0	0
LOC_Os01g14660	0.356483	1.57957	0.801806	1.0257	2.13503	0	0	0.273735	0	2.092	1.309	0	0	0.108114	0	0	0.120921	0	0.378906	0.070088	0	0	0	0	0.288324	0	0	0	0	0.296067	0	0	0	0.295086	0	0
LOC_Os01g14670	3.95808	3.93886	4.82697	6.81374	4.33371	2.08142	0.943556	1.65739	1.04929	7.34229	7.07146	3.24357	1.85471	1.274	1.00484	2.10903	1.8946	1.65124	2.78961	4.29011	1.72852	2.32548	1.59463	2.37739	0.819659	2.30976	1.02083	1.73974	1.31355	1.28258	1.39513	2.70448	1.84929	8.2885	2.868	1.75637
LOC_Os01g14690	90.0562	55.5131	88.2812	76.7679	76.5486	92.5674	111.839	74.0415	107.265	81.3442	87.9133	96.5408	136.269	149.325	151.922	112.967	100.682	97.5258	81.4325	92.2353	82.7409	88.5558	90.1555	74.1475	106.728	88.8595	122.119	131.541	114.733	135.447	187.226	187.364	188.178	132.233	154.901	153.592
LOC_Os01g14700	0	0	0	0	0	0	0	0	0	0	0	0	0	0	0	0	0	0	0	0	0	0	0	0	0	0	0	0	0	0	0	0	0	0.104415	0	0
LOC_Os01g14720	0	0	0	0	0	0	0.103005	0	0	0.125974	0.057865	0	0.071653	0.100301	0	0	0	0.082937	0	0	0.225465	0	0.047358	0.114081	0	0	0.200165	0.161814	0.243213	0.051316	0.547712	0.390014	0.157937	0	0	0.043118
LOC_Os01g14730	0	0	0	0	0	0	0	0	0.395994	0	0	0	0	0	0	0	0	0	0	0	0	0	0	0	0	0	0	0	0	0	0	0	0	0	0	0
LOC_Os01g14750	0	0	0	0	0	0	0	0	0	0	0	0	0	0	0	0	0	0	0	0	0	0	0	0	0.061232	0	0	0	0	0	0	0	0	0	0	0
LOC_Os01g14760	0	0	0	0	0	0	0	0	0	0	0	0	0.06764	0	0	0.046553	0	0	0	0	0	0	0	0.173076	0.710539	0.174923	0	0.037263	0.355983	0	0	0	0	0	0	0
LOC_Os01g14770	10.66	10.6459	10.6851	9.98913	9.38304	13.1347	12.553	10.8805	11.5626	8.7202	9.04251	10.1467	7.2224	7.10919	6.76049	9.70972	10.6406	11.3426	10.2976	13.4854	12.1808	9.45428	10.7055	8.32611	8.72001	9.48134	3.64894	4.77927	4.37754	4.65759	4.79195	4.38606	4.18549	11.0745	6.29048	8.34575
LOC_Os01g14780	0	0	0	0	0	0	0	0	0	0	0	0	0	0	0	0	0	0	0	0	0	0	0	0	0	0	0	0	0	0	0	0	0	0	0	0
LOC_Os01g14790	15.0567	10.2143	18.1711	7.77463	16.3105	25.6247	25.8392	10.1457	22.2139	14.8576	13.7259	17.5748	28.5287	29.1957	29.3666	29.5251	23.5937	29.3686	13.5421	16.2762	16.9462	13.0186	23.6311	13.8765	18.0063	15.34	49.7261	49.9372	45.7093	31.9843	66.5334	62.6749	59.4169	27.6981	40.653	30.2001
LOC_Os01g14800	0.106438	0	0.181227	0	0.387811	1.76842	0.53995	0.152762	0.166683	0.236558	0	0.346585	1.43714	2.15608	3.37788	0.403841	0.127369	0.468371	0	0	0	0	0.168787	0.214751	0	0	0.185777	0.136333	0.266829	0.120654	3.11259	1.4409	1.13015	0	0	0.188016
LOC_Os01g14810	47.2932	28.8381	44.4341	45.0862	43.0328	49.4828	49.1856	44.6111	55.2307	50.1493	50.3874	59.8989	160.43	162.681	169.14	38.7684	41.1155	40.7452	41.894	44.0142	44.0645	44.8923	57.0968	45.691	44.5411	42.7647	33.9133	31.5784	34.3901	26.8406	64.6856	72.668	77.6342	30.5303	33.1177	34.5124
LOC_Os01g14820	5.37132	4.66017	7.43876	5.87364	4.02657	7.49492	7.89369	4.72044	7.69407	5.542	5.60738	7.74172	14.6754	15.2659	14.9864	6.45263	5.56913	6.00365	4.36941	6.25028	6.17503	4.39336	7.43457	4.58566	5.49178	5.90221	4.46003	5.67534	3.95214	7.76661	13.9683	12.4876	12.1369	9.2595	10.4623	9.6919
LOC_Os01g14830	6.16643	4.58984	5.2467	4.42384	5.2703	15.8834	10.5385	3.52746	9.65881	6.09638	7.20957	8.93412	26.1655	24.0699	24.3455	12.6717	12.7481	15.8829	5.32079	7.37289	6.8937	4.62855	10.0312	4.70014	8.21295	6.37129	25.7316	28.2427	25.3609	15.5191	51.2848	47.8986	45.219	8.98437	20.4419	14.1473
LOC_Os01g14840	8.2813	7.95245	7.62313	6.2922	8.17514	11.669	9.69974	7.58788	8.35178	7.00969	8.5211	9.53309	12.4518	12.4501	13.2919	9.35705	10.12	9.69021	7.02178	7.21679	7.63675	6.90004	6.26277	5.26475	8.84119	8.32174	12.4263	10.7821	10.2204	11.3734	13.5857	13.2739	12.9023	9.53139	11.4728	10.8806
LOC_Os01g14850	0	0	0	0.409847	0	0	0.062417	0	0	0	0	0	0	0	0	0	0.060135	0	0	0.08647	0	0	0	0	0	0	0	0	0.106922	0	0	0.072867	0.101743	0	0	0
LOC_Os01g14860	83.9648	82.5647	82.2565	70.8001	59.3133	87.4666	85.1869	61.2144	75.1935	58.2471	64.0532	70.7168	82.6025	99.071	96.7513	118.493	115.366	106.028	79.1483	80.0197	82.9735	90.2263	103.139	86.4071	145.154	140.951	173.242	149.789	131.407	152.426	162.656	164.237	184.229	116.992	114.039	107.92
LOC_Os01g14870	4.06133	3.97043	4.00567	1.94007	2.97292	3.95129	4.70752	2.76045	3.97604	3.0987	3.54916	3.61589	6.49054	7.74894	7.39808	5.75969	6.38319	5.99278	4.48463	4.3166	3.77187	9.52	8.16112	5.75608	12.0759	11.7647	2.99154	4.41343	3.26276	8.42497	8.08027	6.91448	8.04988	5.04848	6.18862	5.47561
LOC_Os01g14880	0	0.041331	0	0.30065	0	0	0.192328	0	0	0.256834	0	0	0.376907	0.196986	0	0	0	0.206319	0	0	0.272961	0.550007	0.482829	0.672027	1.81637	0.801647	0.593723	1.36505	0.827849	0.745714	0	0	0.349238	0	0.174506	0.098006
LOC_Os01g14890	20.2207	16.7631	23.6909	29.9999	25.3611	24.6162	26.8961	28.7217	28.683	34.3651	26.9797	27.2909	49.1976	50.8603	55.7393	13.8239	15.6363	16.6521	22.3543	22.2739	18.2108	24.0718	20.8398	22.3947	13.1514	14.5203	10.4353	12.1346	12.8984	12.1074	27.4455	34.8744	30.0598	24.4647	13.3067	21.965
LOC_Os01g14900	0.0962	0.020751	0	0	0	0	0.22593	0	0.333906	0.029457	0.196393	0.093369	0.114292	0.10948	0	0.028855	0	0	0.022752	0.030743	0	0.395586	0.475262	0.333001	0.239913	0.386	0	0.063074	0.059593	0.058282	0.068675	0.037046	0.052994	0.087242	0.068001	0.194826
LOC_Os01g14910	0	0	0	0	0	0	0	0	0	0	0	0	0	0	0	0	0	0	0	0	0	0	0	0.287166	0.365981	0.717411	0	0	0	0	0	0	0	0	0	0
LOC_Os01g14920	5.15422	5.30752	6.52828	5.87726	4.21021	4.29442	5.65224	5.22703	4.88156	4.90961	5.13233	5.51774	6.78805	7.94678	9.52849	4.97744	5.2482	5.70193	4.87103	4.52505	4.23678	4.44423	5.00495	2.8641	3.88518	4.34574	4.11057	5.93765	4.71631	5.45374	6.42579	6.86834	6.82663	6.36311	4.31268	6.55103
LOC_Os01g14926	0.049157	0	0	0	0	0.443933	0.212872	0	0.151436	0	0	0.055139	0.054576	0	0	0.135643	0.095386	0.055572	0.177224	0.208135	0	0.748967	0.395049	0.294959	0.663853	0.550048	0.06009	0.032475	0	0.308163	0.093361	0.122686	0.158318	0.153006	0.327917	0.240067
LOC_Os01g14932	13.482	14.7349	16.7336	11.7675	13.0642	15.4172	14.4718	10.8843	14.1256	11.8771	12.2968	14.6417	20.0019	20.3437	20.1338	14.4542	14.844	14.062	12.9868	15.7495	12.9854	12.6941	13.4408	12.3988	12.8712	13.1955	17.8064	18.0784	15.6113	24.1702	28.4175	25.0574	23.316	21.3264	20.3499	23.1327
LOC_Os01g14940	0	0	0	0	0	0	0	0	0	0	0	0	0	0	0	0	0	0	0	0	0	0	0	0	0	0	0	0	0	0	0	0	0	0	0	0
LOC_Os01g14950	74.3177	54.0171	70.0534	45.7148	52.9004	95.3617	91.71	51.8783	85.346	49.0988	57.0899	81.6315	115.868	112.963	104.158	81.8507	79.8966	91.6108	66.3998	73.3092	81.4819	60.6203	87.6127	56.398	78.1768	75.9467	112.757	117.075	102.661	89.9085	167.248	162.326	152.746	81.2985	97.5519	82.3454
LOC_Os01g14960	1.27187	0.160626	1.46944	1.96557	0.733107	0.687959	0.821817	0.673962	0.84198	0.530531	1.06526	1.28898	1.43947	0.870075	0.330345	1.17412	1.25773	1.04322	2.14425	1.53248	0.609573	1.54264	1.7956	1.21903	0.588819	0.867348	3.57175	1.7353	3.50751	1.73599	5.98814	4.93433	5.99623	2.13232	2.7713	3.20101
LOC_Os01g14970	0.392266	0.033791	0.466166	0.306096	0.10455	0.269205	0.855342	0.302178	0.48223	0	0.044933	0.251579	0.207539	0.467907	0.403254	0.23702	0.242572	0.335226	0	0.205151	0	0.067319	0.06276	0	0.100414	0.307864	0.059709	0.145932	0.180124	0.180918	0	0.400721	0.135258	0.242779	0.279501	0.048967
LOC_Os01g14980	10.2749	8.99297	8.58454	6.39115	7.53365	11.124	7.455	6.19701	10.7869	5.47147	6.45955	8.66983	10.487	9.44842	7.06444	13.774	10.7263	11.616	8.17932	11.7284	6.0345	4.62077	6.54065	5.0821	8.98984	7.02412	7.86883	14.1625	12.4255	16.8355	10.9026	15.2495	12.1905	11.103	9.32318	8.9848
LOC_Os01g14990	0	0	0	0	0	0	0	0.098414	0	0	0.090739	0	0.252477	0	0	0.340386	0	0.085732	0	0	0.281394	0	0	0	0	0	0.067668	0	0	0.218069	0	0.06489	0	0.102235	0.371328	0.093835
LOC_Os01g15000	8.2188	9.16946	10.3664	8.46504	11.2037	9.50527	12.1814	9.21071	13.0907	11.2962	11.1312	9.97599	11.8294	10.2673	12.9568	9.62579	10.5449	11.3256	12.3478	15.4344	15.286	18.7386	17.6546	18.5736	26.7599	22.3155	14.4468	14.8249	17.0012	15.8261	27.3493	22.3246	20.6675	14.9466	34.384	18.469
LOC_Os01g15010	35.3416	40.845	30.4601	20.726	25.4648	29.4461	47.7633	25.49	38.7036	21.8817	24.0927	32.6602	41.5308	44.2291	42.6011	62.7239	51.4584	50.3739	29.0037	41.247	35.6102	23.0759	31.7345	20.4668	54.023	48.6172	143	113.443	102.019	159.923	93.5921	83.7156	83.7525	64.419	99.7329	66.7168
LOC_Os01g15020	21.7833	16.1091	23.9569	15.2276	15.4206	25.0787	24.5378	16.0432	23.9826	14.1324	16.7897	18.8086	45.8047	44.3058	41.8929	23.6458	20.6269	20.8857	18.4985	21.9415	21.9728	19.5619	20.3889	15.2781	27.8735	24.3474	31.9963	40.1616	32.6593	46.9246	72.0641	66.2159	62.5353	26.6403	28.2574	26.4948
LOC_Os01g15029	19.8627	11.6439	24.0253	16.6801	16.3839	20.1483	24.8235	14.5074	26.0032	13.5552	13.6482	18.9822	25.5491	27.9867	26.2638	30.9425	26.6017	29.9243	18.036	34.4236	26.6874	18.807	27.1308	19.1146	45.5939	37.6218	63.9503	60.8488	60.0507	54.2581	104.009	75.7572	101.993	46.6786	66.3868	47.9073
LOC_Os01g15039	0	0	0	0	0	0	0	0	0	0	0	0	0	0	0	0	0	0	0	0	0	0	0	0	0	0	0	0	0	0	0	0	0	0	0.120515	0.166188
LOC_Os01g15060	0	0	0	0	0	0	0	0	0	0	0	0	0	0	0	0	0	0	0	0	0	0	0	0	0	0	0	0	0	0	0	0	0	0	0	0
LOC_Os01g15070	0	0	0	0	0	0	0	0	0	0	0	0	0	0	0	0	0	0	0	0	0	0	0	0	0	0	0	0	0	0	0	0	0	0	0	0
LOC_Os01g15080	0	0	0	0	0	0	0	0	0	0	0	0	0	0	0	0	0	0	0	0	0	0	0	0	0	0	0	0	0	0	0	0	0	0	0	0
LOC_Os01g15090	0	0	0	0	0	0	0	0	0	0	0	0	0	0	0	0	0	0	0	0	0	0	0	0	0	0	0	0	0	0	0	0	0	0	0	0
LOC_Os01g15100	0	0	0.123458	0	0.069951	0	0.1547	0	0.108426	0	0	0	0	0	0	0	0.148947	0.491486	0.356138	0	0.721707	0.255816	0.230036	0.203866	0.754381	1.02862	0	0	0.502146	0.273362	0	0	0	0	0	0.107358
LOC_Os01g15110	61.3662	61.7551	60.0893	52.2415	55.4697	59.2626	62.0065	55.0675	61.0869	49.8247	52.1221	55.0695	46.6976	45.7953	45.5037	57.2431	56.8329	57.2601	59.5937	63.3661	59.1144	58.352	58.4218	56.598	85.1231	84.7978	89.7408	84.9446	90.4488	85.631	76.2199	71.8897	75.1322	65.7002	78.4098	66.0912
LOC_Os01g15120	57.4426	46.4555	48.6144	63.1039	64.2709	79.7166	74.8078	59.4181	74.7724	56.7221	68.6594	87.1978	85.9475	90.4703	93.0755	87.2226	76.5136	83.8619	54.1903	55.437	56.2009	71.81	85.7811	69.8367	68.2276	54.9789	96.6026	103.43	102.224	97.6828	106.179	88.1216	105.508	82.0706	73.4822	70.4898
LOC_Os01g15130	0.17167	0	0.236036	0	0.052466	0	0.221461	0.121279	0.107362	0.046391	0.059479	0.166217	1.18266	0.792986	2.23298	0.337472	0.399384	0.38195	0.267548	0.065452	0	1.2721	0.67679	0.34677	1.04589	0.986033	1.09502	0.547936	1.5594	0.579075	1.32829	0.649372	1.39321	0.389275	0.406126	0.173841
LOC_Os01g15150	0	0	0	0	0	0	0	0	0	0	0	0	0	0	0	0	0	0	0	0	0	0	0	0	0	0	0	0	0	0	0	0	0	0	0	0
LOC_Os01g15170	0.258944	0	0.466778	0	0.210252	0	0	0	0.237347	0	0	0	0	0	0	0.216022	0.563674	0	0.274798	0.811447	0	0	0	0.13233	0	0	0	0	0	0.199848	0	0	0	0	0.144998	0.043403
LOC_Os01g15180	0	0	0	0	0	0	0	0	0	0	0	0	0	0	0	0	0	0	0	0	0	0	0	0	0	0	0	0	0	0	0	0	0	0	0	0
LOC_Os01g15190	0	0	0	0	0	0	0	0	0	0	0	0	0	0	0	0	0	0	0	0	0	0.079828	0	0	0	0	0	0	0	0	0	0	0	0	0	0
LOC_Os01g15200	0	0	0	0	0	0	0	0	0	0	0	0	0	0	0	0	0	0	0	0	0	0	0	0	0	0.22011	0	0	0	0	0	0	0	0.090324	0	0
LOC_Os01g15210	0.478892	0.128226	0.249501	0	0.328621	0.558924	0.288349	0.264849	0.445118	0.433706	0.175259	0	0.060982	0.294524	0	0.050257	0.176509	0.238377	0.075293	0.145168	0	0.082736	0.186612	0.128589	0.390278	0.722854	0.126952	0.207807	0.195241	0.479529	0	0.456356	0.666155	0.837625	0.24332	0.81019
LOC_Os01g15220	1.77605	1.56341	2.06069	0.671029	1.71968	1.81397	1.55278	2.19869	1.56917	0.812883	1.10818	1.81853	1.81199	1.78707	0.397369	1.3901	0.952529	1.58073	1.31651	1.03614	0.728698	0.831624	1.84213	0.940435	1.21002	1.62216	1.15508	2.23934	1.01127	4.00708	1.14782	1.87973	1.9442	1.56594	0.611688	0.730095
LOC_Os01g15229	0	0	0	0	0	0	0	0	0	0.026453	0	0.053898	0.362635	0.265478	1.04432	0.052973	0.1276	0.095347	0.031981	0	0	0.504434	0.493722	0.164442	0.381067	0.323714	1.31208	0.654144	0.806602	0.520412	0.58403	0.251349	0.831569	0	0	0.072679
LOC_Os01g15240	0.12254	0.560114	0.393653	0.292044	0.146435	0	0	0.049783	0	0.713911	0.831643	0.540824	0	0	0	0	0	0.605213	0	0.106801	0	0.6096	0.229352	0	0.097621	0.088173	0	0	0	0	0	0	0.089416	0	0	0
LOC_Os01g15250	0	0.566196	0	0	0.106142	0	0.122489	0	0.154657	0.056323	0.059497	0	0.189492	0.033082	0.05132	0.174522	0.124285	0.060593	0.727201	0.921381	0.836226	2.24897	1.9287	1.30746	0.59312	0.972868	0.178803	0.243111	0.678931	0.179526	0.038144	0.214979	0	0	0.213611	0.032884
LOC_Os01g15260	20.9769	11.5096	20.4417	13.5934	15.8615	19.3952	21.6716	14.7662	23.2152	15.4912	16.6453	20.1884	25.5453	22.3786	25.6927	24.2362	20.9455	22.6352	22.5656	24.2234	25.1256	21.3932	20.4919	18.2628	30.3292	27.4408	41.4234	40.5741	41.6426	41.721	46.5392	37.7739	39.933	27.0459	44.196	28.2248
LOC_Os01g15270	379.737	233.614	412.665	224.634	238.523	337.802	508.423	430.173	572.382	118.98	121.834	186.154	153.585	142.734	197.787	209.244	218.928	258.54	702.218	855.559	656.606	782.297	1010.42	724.198	2694.27	2375.11	2803.08	1783.91	2340.47	1194.6	1181.45	1147.59	922.931	850.927	1907.92	1290.84
LOC_Os01g15280	0.037013	0.092776	0.032633	0.097153	0.053022	0.020522	0.025819	0.02421	0.008621	0.028097	0.070097	0.042322	0.072318	0.033634	0.037971	0.053094	0.041263	0.033126	0.026854	0.074519	0.053088	0.063231	0.070389	0.046971	0.063364	0.012657	0.035115	0.029186	0.032376	0.027764	0.053727	0.070607	0.006484	0.030517	0.054099	0.032422
LOC_Os01g15290	21.4626	19.4093	26.9907	11.5124	16.5325	22.1133	28.1014	17.5126	25.7937	14.3427	16.4961	17.8702	25.066	24.4	21.2732	19.0364	17.9047	21.2167	22.2087	23.8062	26.6665	11.9572	18.6597	11.5057	19.0518	19.2241	26.3686	32.0517	28.9766	20.737	30.2025	31.9959	26.8589	24.0073	29.4786	26.6812
LOC_Os01g15300	1.13295	0.773415	0.718064	0.452139	0.62144	0.996637	0.6177	0.446357	0.697242	0.702462	0.861331	0.763409	1.58781	1.50958	1.78731	0.632289	0.9145	0.643379	0.808089	1.27888	0.425909	0.883393	0.896551	0.720609	1.68746	1.68482	0.694798	0.765044	0.776541	1.39098	1.22805	1.0935	1.06244	0.827737	1.07869	0.840985
LOC_Os01g15310	26.1293	12.675	25.2397	27.662	18.8701	29.6602	29.7383	22.0763	28.6675	22.7641	22.5804	26.0522	38.3716	39.7713	38.1264	26.3292	29.0051	28.1758	24.6439	28.8345	23.9628	19.2384	25.6792	19.7314	25.8485	23.2117	39.7816	46.3426	48.1929	27.9255	67.7516	68.4233	70.2624	34.1111	49.8213	43.7173
LOC_Os01g15320	2.50264	2.97439	4.48835	1.14808	1.75062	1.11046	0.469277	1.77527	0.59012	4.30929	4.62249	1.92596	1.47622	0.865195	1.52335	2.77571	2.58871	1.54675	3.46684	4.03998	2.36044	1.88457	1.15967	0.854907	0.479583	1.14096	3.05273	2.86124	6.77527	5.53648	3.79025	3.43074	1.64822	5.42304	3.39696	1.65169
LOC_Os01g15330	0	0	0	0	0	0	0	0	0	0	0	0	0	0	0	0	0	0	0	0	0	0	0	0	0	0	0	0	0	0	0	0	0	0	0	0
LOC_Os01g15340	0	0	0.181454	0	0	0	0	0	0	0	0	0	0	0	0	0	0	0.224571	0	0	0	0.205882	0	0	0	0	5.80231	5.90086	8.32051	7.52801	4.81847	4.32877	2.93148	1.4835	0.836981	0.604201
LOC_Os01g15350	5.4159	6.55474	4.79454	3.52	4.04084	6.88468	7.16807	2.93931	4.91608	4.85729	4.9757	5.87305	6.02653	7.49057	6.01599	5.56233	5.50419	4.41888	4.89599	4.96636	5.22527	4.86444	5.75717	4.86904	6.66547	6.54474	5.80011	6.28902	5.56148	8.97284	10.8166	11.6534	11.9462	7.39712	14.2766	7.78099
LOC_Os01g15370	0	0	0	0	0	0	0	0	0	0	0	0	0	0	0	0	0	0	0	0	0	0	0	0	0	0	0	0	0	0	0	0	0	0	0	0
LOC_Os01g15380	0.142786	0.125416	0.133206	0	0.059161	0.178293	0.043766	0.036326	0.090251	0.073845	0.077031	0.022363	0.260281	0.06835	0	0.101295	0.01411	0	0.045973	0.106459	0.264024	0.018489	0.114756	0.152408	0.014727	0.178898	0.047053	0.078874	0.013625	0.407258	0.111102	0.064129	0.051994	0.289929	0.293252	0.178229
LOC_Os01g15390	2.14257	0.938957	1.51135	1.91386	1.17064	3.70359	3.61945	2.39941	2.97815	1.20388	2.36902	2.32907	6.42164	5.16212	4.46829	4.18457	3.74965	3.09297	3.08557	3.28408	3.61901	2.34294	3.07516	2.18235	2.28917	2.2237	3.17277	4.35517	3.68338	7.75506	8.24282	6.31625	5.82843	4.95001	5.86792	5.72914
LOC_Os01g15399	0.316582	0.086461	0.159781	0.435948	0.066999	0.26949	0.257853	0.225135	0.499815	0.14188	0.112482	0.022592	0.465452	0.404379	0.404137	0.256847	0.069501	0.104083	0.13456	0.251755	0.238813	0.101211	0.434062	0.236677	0.415584	0.490397	0.203703	0.258494	0.080032	0.174388	0.350482	0.467607	0.545231	0.518971	0.61519	0.370159
LOC_Os01g15410	0	0	0	0	0	0	0	0	0	0	0	0	0	0	0	0	0	0	0	0	0	0	0	0	0	0	0	0	0	0	0	0	0	0	0	0
LOC_Os01g15420	0	0	0	0	0	0	0	0	0	0	0	0	0	0	0	0	0	0	0	0	0	0	0	0	0	0	0	0	0	0	0	0	0	0	0	0
LOC_Os01g15438	0.018447	0	0	0	0	0	0	0	0	0	0.018918	0	0	0	0	0	0	0	0	0	0	0	0	0	0	0	0	0	0	0	0	0	0	0	0	0
LOC_Os01g15448	4.55449	3.20755	6.62528	2.9461	3.17945	9.26994	4.71842	4.37436	5.57842	4.84819	4.86977	6.0935	10.5148	8.9872	8.79144	3.70035	6.52894	4.33618	3.85106	4.68136	6.59452	3.00778	4.85172	4.31545	4.55955	3.94865	4.19762	4.06091	5.06293	3.46818	11.4324	8.05114	7.31602	5.5334	5.26436	6.05059
LOC_Os01g15460	23.4864	26.784	25.4818	23.349	20.9225	23.2344	24.4766	26.0809	23.2431	21.387	21.491	23.5287	28.6707	31.9351	35.8869	33.6976	35.2688	31.8816	24.1618	23.331	27.3894	21.507	23.4106	21.839	28.286	29.115	82.8371	71.2739	70.9726	72.1303	76.1207	78.0164	81.69	48.7255	59.8935	54.5733
LOC_Os01g15470	22.2592	20.4324	22.343	15.8329	18.8884	32.3157	30.5722	17.3352	28.6694	17.5911	19.5846	25.5657	46.4255	43.9821	51.4316	24.6137	22.2918	22.465	13.3404	14.5234	16.3476	9.76331	14.4732	10.8856	20.2532	17.6561	19.797	25.6871	23.3992	32.9431	39.8179	42.111	39.5776	30.0424	29.1643	30.1819
LOC_Os01g15480	0.907893	1.00251	0.716822	0.207748	0.464132	0.263662	0.868621	0.459568	0.532759	0.490744	0.398139	0.49509	0.741806	0.891574	0.47628	0.851994	0.939973	0.724574	0.531208	0.656491	0.347001	0.892083	1.11615	0.669037	1.13704	1.55078	0.753823	0.657016	0.518843	0.847166	0.4423	0.666583	0.854277	1.15038	0.983835	0.8894
LOC_Os01g15490	76.469	70.319	66.234	61.3843	59.9655	72.0228	70.8797	58.8066	72.0006	65.6289	60.035	68.7456	137.658	124.365	132.309	76.4585	75.0454	73.9679	65.3009	63.37	69.6948	61.1481	70.7481	59.8566	63.9813	62.6858	37.586	43.3023	47.12	53.3695	85.7749	94.3218	85.1803	74.8615	76.3724	71.6831
LOC_Os01g15510	0.623643	0.221267	0.521151	0	0.427814	0.825886	1.28264	0.222022	0.82526	0.484745	1.05208	1.05384	3.11073	2.19305	2.12704	1.1947	1.05701	0.580547	0.569569	0.682791	0.409289	0.338314	1.51307	0.443595	0.663501	0.524793	0.09299	0.907469	0.354791	0.353499	0.7202	1.4603	1.56733	1.03271	0.901532	0.598127
LOC_Os01g15520	1.32454	0.732072	0.884805	1.31843	0.452585	5.29729	2.68714	0.858418	1.58837	0.276887	1.2683	1.97606	4.26064	2.80153	3.25307	1.72124	1.75584	1.36856	0.614217	1.65239	1.55394	1.36853	1.41028	0.591874	0.805604	1.15755	0.26308	0.480759	0.751479	3.19506	2.28549	1.69014	1.59538	0.82675	0.89183	1.57101
LOC_Os01g15530	0.149319	0.075495	0.259839	0	0.171417	0.590489	0.972783	0.435422	0.342773	0.432628	0.181698	0.212535	2.10248	1.93329	2.44323	0.396985	0.551757	0.747326	0.091148	0.183815	0	0.167262	0.29647	0.186399	1.13014	0.789	2.14348	1.17063	1.5225	1.39733	2.46495	2.52714	2.73475	0.560006	0.426963	0.5169
LOC_Os01g15540	0.090801	0	0.04399	0	0	0	0	0.092742	0.094898	0.088846	0.081253	0.092222	0.170041	0.090125	0.061599	0	0	0.103133	0	0.013186	0	0.12604	0	0	0.120247	0.104514	0.106086	0.045171	0.105566	0.061921	0.068787	0.180361	0.140212	0	0.068787	0
LOC_Os01g15550	0.318304	0.036079	0	0	0.250664	0	0	0.097721	0	0.154643	0	0.101343	0	0	0	0.049802	0.051032	0.113766	0.140722	0	0	0	0	0	0	0	0.049546	0	0	0	0	0	0	0	0	0
LOC_Os01g15560	0	0	0	0	0	0	0	0	0	0	0	0	0	0	0	0	0	0	0	0	0	0	0	0	0	0	0	0	0	0	0	0	0.408066	0	0	0
LOC_Os01g15570	0	0	0	0	0	0	0	0	0.244036	0	0	0	0	0	0	0	0	0	0	0.03393	0	0	0	0	0	0	0	0	0	0	0	0	0	0	0	0
LOC_Os01g15580	1.95805	2.40674	1.91981	1.11775	1.83415	1.60796	2.00614	1.96697	1.86524	1.75548	1.85776	2.73066	6.02605	5.60154	5.55327	1.78202	2.20325	1.42902	1.84112	1.81751	1.89362	1.2311	1.97886	1.49417	2.25462	2.071	2.62084	2.89412	3.1457	2.96933	3.77226	4.91373	4.6138	2.86166	2.51946	2.49699
LOC_Os01g15590	0	0	0	0	0	0	0	0	0	0	0.087249	0	0	0	0	0	0	0	0	0	0	0	0.134375	0	0	0	0	0	0	0	0	0	0	0	0	0
LOC_Os01g15600	28.4686	33.1178	33.4006	26.1018	31.2354	49.5433	51.8217	25.4782	43.0993	29.8128	29.9945	41.108	68.6537	69.8182	76.3075	36.5135	37.4856	39.4129	29.4285	32.7701	35.4171	31.904	45.7718	29.6012	36.4892	30.1001	54.599	54.8584	47.1323	45.8935	78.2893	78.0574	71.9504	43.5485	54.5338	46.7088
LOC_Os01g15610	32.4276	45.252	37.5475	32.8676	22.9326	19.1515	28.1769	22.6014	25.5546	27.6813	27.8467	28.9264	29.9557	31.9931	31.4374	17.029	24.5032	26.7025	25.3388	42.5079	35.2865	20.8701	28.0806	25.0713	23.2862	26.0096	10.7921	20.3515	12.1788	22.6693	8.3106	9.47242	7.95819	14.6758	13.8076	18.5036
LOC_Os01g15620	0	0	0	0	0	0	0.023368	0.003897	0.02772	0	0.020364	0	0.001838	0	0.083198	0	0	0	0.004705	0.042551	0	0.044833	0.054061	0.011062	0.041978	0.067582	0	0	0	0.005311	0	0	0	0	0.020495	0
LOC_Os01g15630	36.2519	42.5434	35.9689	26.7834	25.736	33.1511	39.0466	29.8013	34.4749	24.0309	24.4511	32.4885	32.574	30.1783	30.2478	37.7172	39.214	37.5017	35.0671	37.1283	35.9319	35.6345	42.4298	32.6305	47.3443	48.0566	45.7838	47.9524	47.584	55.6608	44.1147	41.6992	44.0351	50.3374	48.0766	52.9587
LOC_Os01g15640	20.4093	15.7881	18.4632	10.7162	15.3411	21.1926	26.7849	15.5422	26.1629	10.0201	9.98578	14.8841	40.001	37.4135	35.5874	21.3697	19.4917	18.7242	30.0792	42.8536	38.0788	58.2445	75.9846	52.7213	91.4536	93.1524	42.6526	25.2793	28.4001	38.9002	38.4655	41.3216	45.3854	26.6086	35.339	24.0134
LOC_Os01g15650	0.018253	0.005137	0.023189	0.012148	0.007095	0	0.016722	0.002036	0	0.003864	0.004447	0.008786	0	0.016663	0	0.01381	0.007801	0.019892	0.010568	0.016857	0	0.009536	0.010614	0.015495	0.085728	0.116049	0.004254	0.012263	0.018664	0.019044	0.014296	0.017098	0.035943	0.02723	0.013962	0.016197
LOC_Os01g15660	9.64089	4.12373	8.76419	7.11209	8.11557	13.2307	13.0933	7.05572	10.601	6.98243	8.21094	9.92277	15.7371	14.909	15.5802	9.31952	8.57437	9.6602	9.41727	10.1245	12.7383	9.38819	12.0613	7.40103	8.11928	8.59061	13.9646	16.0381	16.655	15.6676	25.2603	22.1418	20.208	10.8433	12.6396	11.0134
LOC_Os01g15680	0	0	0	0	0	0	0	0	0	0	0	0	0	0	0	0	0	0	0	0	0	0	0	0	0	0	0	0	0	0.034532	0	0	0	0	0	0
LOC_Os01g15690	0	0	0	0	0.008197	0.041585	0.009222	0	0.010648	0	0	0.028733	0.010344	0	0.017873	0.006408	0.051068	0.009555	0	0.043295	0.028523	0.320634	0.413654	0.13239	0.790149	0.542227	0.096314	0.022816	0.029795	0.008132	0.014635	0.022313	0.003728	0	0.03504	0
LOC_Os01g15700	0	0	0	0	0	0	0	0	0	0	0	0	0	0	0	0	0	0	0	0	0	0	0	0	0	0	0	0	0	0	0	0	0	0	0	0
LOC_Os01g15709	0	0	0	0	0	0	0	0	0	0	0.030902	0	0	0	0	0	0	0	0	0	0	0	0	0.029919	0.026964	0	0	0.041179	0	0	0	0	0	0	0	0
LOC_Os01g15720	0	0	0	0	0	0	0	0	0	0	0	0	0	0	0	0	0	0	0	0	0	0	0	0	0	0	0	0	0	0	0	0	0	0	0	0
LOC_Os01g15740	0	0	0	0	0.065366	0	0.038848	0	0.142829	0.035934	0	0	0.304844	0	0.411789	0	0	0	0.059686	0.06573	0	0	0	0	0	0	0.046935	0.047373	0.097485	0.113805	0.183922	0.089239	0	0.048072	0	0
LOC_Os01g15750	0	0	0	0	0	0	0	0	0	0	0	0	0	0	0	0	0	0	0	0	0	0	0	0	0	0	0	0	0	0	0	0.00418	0	0	0	0
LOC_Os01g15760	0.006226	0	0	0	0	0.012731	0.003214	0	0.005632	0	0	0.016801	0.010591	0.005449	0	0	0	0	0.012147	0.00679	0.004778	0.010948	0.004204	0.005544	0.008719	0.008142	0.002591	0	0	0.023129	0.016067	0.002299	0.011889	0.004037	0.022075	0.004116
LOC_Os01g15770	16.4784	4.68461	17.659	9.64189	12.4078	10.8166	9.65932	12.0599	11.6672	7.92735	7.82496	10.9955	4.05249	3.78412	3.04677	14.6296	14.0817	13.7052	10.5331	13.4732	7.94946	7.12905	7.36254	7.19096	4.3737	4.78018	8.56735	10.1363	8.67723	14.8774	9.28365	7.35165	4.95856	12.709	10.7041	10.3144
LOC_Os01g15780	6.33906	3.83496	6.15273	2.23159	4.00946	5.74593	6.64071	3.70041	7.30105	3.5811	4.7527	6.62456	8.5314	8.4507	8.4242	6.44784	7.76804	7.36805	5.2597	6.23783	7.98637	5.44967	5.67896	4.25004	5.26634	4.48399	5.72171	7.28524	7.12342	9.43836	11.3133	12.1194	11.3233	7.95872	7.66224	9.43261
LOC_Os01g15790	4.00017	2.17962	4.48077	2.4755	5.79412	9.30881	9.62383	4.23822	6.30202	5.94675	5.82671	9.31983	41.6776	36.6527	41.6656	4.26018	4.60012	4.03726	5.09618	4.49725	4.71577	3.72572	11.5801	4.72117	5.68206	3.55417	2.64449	3.2789	2.18592	2.96936	12.5406	14.6093	11.1551	4.06332	7.96293	5.25848
LOC_Os01g15800	0	0	0	0	0	0	0	0	0	0	0	0	0	0	0	0	0	0	0	0	0	0	0.106866	0	0.276049	0	0	0.147895	0	0	0	0.085726	0	0	0	0
LOC_Os01g15810	0	0	0	0	0	0	0	0	0	0	0	0	0	0	0	0	0	0	0	0	0	0	0	0	0	0	0	0	0	0	0	0	0	0	0	0
LOC_Os01g15830	0.279906	0.093676	0.312706	0	0.209095	0	0.821695	0.091708	0.406419	0.128673	0.104824	0.275019	1.19217	0.904722	0.94621	0.283251	0.386943	0.432436	0	0.226307	0.344442	0.074057	0.319335	0.148859	0.157415	0.485799	0.587116	0.328444	0.400716	0.411932	1.80497	1.36498	1.38406	0.193155	0.241576	0.29582
LOC_Os01g15840	0.934622	0.286225	0.612843	0.480215	0.211508	0.908422	0.807115	0.259802	0.536256	0.41392	0.511308	0.550831	2.96829	3.03272	3.98621	0.860362	0.635076	0.601129	0.49009	0.473685	0.853547	0.278621	0.564927	0.313918	0.692924	0.603593	0.930413	1.32067	0.549988	0.995717	2.78837	2.60672	2.5171	0.504481	0.770285	0.534466
LOC_Os01g15850	7.43704	10.0299	6.36209	5.40603	6.60431	9.22942	8.91216	6.38715	8.7235	6.25927	5.7	8.34523	10.392	9.6423	7.78634	7.26665	7.50467	7.08954	8.45862	8.87268	7.50171	7.82175	9.11834	5.13566	8.48621	8.84775	9.7106	11.0816	10.1781	8.21233	15.9245	13.848	14.233	8.50026	10.4019	7.21943
LOC_Os01g15860	3.57878	2.71082	2.90595	3.8896	2.61064	3.31091	4.02648	2.77797	3.72826	2.00485	3.27659	3.28545	5.93488	5.70898	4.31657	4.86063	4.42801	4.15141	3.00027	2.70153	3.14909	2.86895	2.83461	2.67476	3.58913	4.26877	4.51996	4.14005	3.63812	4.37986	4.39351	4.6346	4.06695	4.70141	4.67129	4.72853
LOC_Os01g15880	0.264429	0.026883	0.663059	0.504809	0.097079	0.15545	0.746516	0.268223	0.34813	0.255178	0.176563	0.273038	1.01751	0.741445	0.584368	0.619552	0.846007	0.402118	0.1655	0.171947	0	0.295715	0.160975	0.206664	0.678174	1.04914	0.877263	0.483791	0.381522	0.434125	0.532918	0.754981	0.320576	0.841374	1.22121	1.02212
LOC_Os01g15890	0.445534	0.373477	0.750281	0.376892	0.77978	0.498993	1.1186	0.401399	0.558501	0.397474	0.419008	0.572139	1.42501	1.24668	1.15465	0.815262	1.05757	1.05531	0.59567	0.324025	0.316313	0.493605	0.53154	0.457865	0.9332	1.04961	1.0051	0.801638	0.659048	1.15453	1.04779	1.08663	1.10406	1.26633	1.13069	1.55187
LOC_Os01g15900	31.6412	25.1531	31.9512	6.13497	6.68795	10.2786	16.7905	11.4469	17.7983	2.00672	3.32304	2.27402	0.897546	1.28087	1.1369	11.8508	14.0473	11.2718	32.2379	30.3511	31.5027	8.59413	8.4303	7.6917	12.8269	13.5023	1.78979	1.94374	1.8515	4.98965	1.00311	1.05631	0.824007	22.3823	21.4498	25.8403
LOC_Os01g15910	0.040232	0	0.057308	0	0	0.243286	0.216817	0.068216	0.096296	0.031792	0	0.034395	0.093258	0.186222	0	0.03314	0	0	0	0.0288	0	0	0.136657	0	0	0.166585	0	0.052661	0	0	0.026298	0	0	0.062471	0.156095	0.030767
LOC_Os01g15920	0.228611	0	1.45339	0	0.1856	1.94782	0.473579	0	0.321089	0.224574	0	0.126757	0.86734	0	2.36732	0.258277	0.271176	0.321319	0	0.872485	0	0	0.179864	0.117269	0.611879	0.21619	0	0.458891	0	0.821115	2.03432	0.878486	0.552145	0.50316	0.74138	0.150844
LOC_Os01g15934	0.069577	0.060901	0.154531	0	0.05638	0.151296	0.123867	0.026884	0.108551	0.030767	0.053078	0.061452	0.135569	0.096918	0.14096	0.057086	0.07487	0.065218	0.10387	0.114883	0.092611	0.070183	0.102616	0.053991	0.123174	0.099265	0.031088	0.065067	0.042405	0.089915	0	0.058163	0.099365	0.04209	0.092728	0.102519
LOC_Os01g15950	0	0.201793	0.886515	0	0	0	0	0.260433	0.690262	0	0.151889	0.295153	0.283922	0	1.60506	0.547301	0.270392	0.2422	0.432488	0.472069	0	0.484245	0.252792	0	0.291186	0.618595	1.20994	0.945085	0	0.588692	1.14951	0.1696	0	0.678604	1.6587	0.087247
LOC_Os01g15960	0	0	0	0	0	0	0	0	0	0	0	0	0	0	0	0	0	0	0	0	0	0	0	0	0	0	0	0	0	0	0	0	0	0	0	0
LOC_Os01g15970	0.280904	0.24076	0.336185	0	0.268355	0.336464	0.671036	0	0.918009	0.446036	0	0.090966	1.26141	0.894626	1.28265	0.566672	0.821238	0.416431	0.205751	0.346367	0.777124	0.20254	0.717327	0.301063	0.441802	0.459131	0.094069	0.487721	0.19286	1.21824	0.826729	0.533355	1.33937	0.425169	1.26939	0.722439
LOC_Os01g15979	25.4456	26.0865	30.1661	23.5595	23.4509	29.5616	37.3712	19.4392	33.2963	22.2231	24.2388	26.6436	53.7592	53.7109	55.4598	49.9936	42.9225	42.9868	29.4232	24.6707	25.4618	21.6976	33.7931	25.0095	28.203	25.9784	47.6009	46.7315	38.4087	38.2262	63.4906	69.8716	60.8083	35.9755	44.0769	36.993
LOC_Os01g15990	0	0	0	0	0	0	0	0	0	0	0	0	0	0	0	0	0	0	0.037601	0	0	0.128721	0.084789	0.206199	0.090017	0.09174	0	0	0.028874	0	0	0	0	0	0.037103	0
LOC_Os01g16000	10.764	6.24694	9.143	5.31447	8.22243	13.9428	10.2843	7.34591	8.91772	8.50704	8.63162	9.93857	15.8499	12.9917	14.4872	14.1065	12.8032	11.9726	8.06519	10.2389	12.0148	6.707	9.14721	6.69773	9.25729	9.27542	16.1293	17.592	14.2708	18.749	25.6529	25.7279	25.6335	18.4748	25.848	21.4062
LOC_Os01g16010	10.6167	5.4364	11.7636	8.07452	10.6158	13.1702	13.3658	6.75414	10.0491	8.61248	9.82039	12.9766	18.6473	18.2985	17.1865	17.7027	16.482	18.4488	11.3005	15.2552	16.2867	9.73102	13.6158	8.21146	13.9037	12.9682	22.4117	24.8995	23.6078	21.2634	29.3486	29.6531	25.3998	16.8536	22.7943	17.7041
LOC_Os01g16020	0.460739	0.2237	0.6619	0.482756	0.275515	2.31963	1.29109	0.487687	0.372123	0.293796	0.138546	0.736655	0.791993	0.880891	0.841254	1.05375	0.493018	0.890609	0.523767	0.71261	1.57143	0.330409	1.09998	0.379271	0.627054	0.560957	0.585756	0.941577	0.631041	1.15267	1.85939	1.74899	1.30601	1.49789	1.12573	1.22812
LOC_Os01g16030	0.123146	0.373738	0.073089	0.407	0.230136	0	0	0	0.206132	0.127722	0.34335	0	0.134226	0.04436	0	0.22852	0.278148	0.487319	0.146694	0.174559	0.152462	0	0.127012	0.081744	0.111144	0.119332	0.467047	0.387421	0.738312	0.392047	1.8784	2.21722	1.44794	5.46776	3.87343	4.2736
LOC_Os01g16040	5.24934	1.79839	5.30359	3.17132	4.43109	10.9302	12.7565	3.40139	10.7808	4.07206	3.03536	9.8471	33.5121	38.852	35.4836	8.90992	8.12383	7.498	5.77103	7.82685	7.86951	4.83635	11.7398	4.00606	12.8185	11.0953	17.9724	26.1589	18.3839	18.1333	29.2308	28.5335	24.3514	10.1736	15.2577	12.1089
LOC_Os01g16050	0.310472	0.088069	0.365087	0.412934	0.304457	0.7858	0.255673	0.26833	0.330307	0.193661	0.221126	0.202708	0.316741	0.152435	0.337199	0.398912	0.318932	0.291456	0.224651	0.356427	0.290284	0.377739	0.320964	0.396054	0.481654	0.700563	0.156795	0.243575	0.262744	0.436995	0.08917	0.099898	0.159397	0.222557	0.275896	0.068381
LOC_Os01g16060	1.34304	1.2111	1.52819	0.982007	1.02317	1.47183	2.062	0.921159	1.22803	0.956406	1.28831	1.53686	2.13298	1.92666	2.17445	1.85124	1.31512	1.33447	0.763212	1.34288	1.15414	1.21898	1.24	1.18797	1.07881	1.40433	0.807043	0.654349	0.545083	1.35111	0.59971	1.07865	1.01122	1.09852	0.794475	0.682377
LOC_Os01g16070	6.30072	0.855657	7.61936	5.31796	11.0651	10.8191	10.734	7.9065	8.28076	5.71771	10.487	11.2546	19.2686	19.0154	18.9517	6.83845	7.40873	8.33125	9.18383	10.0304	4.81123	7.4913	10.371	8.03429	8.24314	13.1653	4.98311	7.75344	5.79558	4.61459	6.48705	9.73208	8.94014	8.90916	4.12685	6.32042
LOC_Os01g16080	8.32774	5.55129	7.10952	11.0796	8.00855	7.10074	12.0543	5.89339	9.62822	7.66087	7.62576	11.9006	15.401	15.6091	14.5644	13.8058	11.6119	12.4521	7.37361	9.3885	7.42298	11.0844	12.4562	7.59836	10.0704	8.17233	14.2542	16.5841	13.6656	15.7939	20.0134	20.3476	19.2584	13.5687	13.6992	15.4947
LOC_Os01g16090	57.6364	36.4759	56.0873	44.493	44.5882	54.7265	72.8118	51.3243	63.7486	43.2028	43.4362	58.1299	63.9836	66.5487	57.7643	69.3986	64.751	63.8324	54.1475	58.1968	55.637	47.8278	57.9957	45.134	75.5247	71.347	75.1501	77.2565	76.9238	51.6383	79.4592	75.9999	74.1539	67.8797	96.9705	75.7627
LOC_Os01g16100	2.00895	1.1628	3.90423	2.4315	1.77883	3.3656	3.89116	1.05895	3.42273	1.68658	1.80185	2.45434	8.985	8.80002	9.88396	3.49765	2.58062	3.26638	2.60982	2.99266	3.68514	2.0417	2.48827	1.77051	2.05814	2.71048	2.15263	3.45806	2.1916	2.20197	11.0771	12.613	7.73403	3.30397	3.14236	3.06716
LOC_Os01g16110	7.8299	5.70323	7.73546	4.04399	5.32962	11.2814	11.3023	4.49507	9.44399	7.06104	8.76064	11.1565	23.5848	25.3678	20.9969	8.84993	9.5548	12.0502	6.99343	8.55538	8.94122	5.901	12.1975	5.15807	10.0252	8.14164	11.8402	14.3219	9.66063	8.83177	23.2732	24.636	23.1468	8.3214	12.3492	8.80507
LOC_Os01g16120	1.6388	0.576293	1.78496	1.89672	1.70628	2.147	2.82942	1.79092	3.2306	2.49184	1.25501	2.20603	1.01905	1.85991	1.35544	1.54172	0.827335	1.90391	0.690904	1.78445	1.11093	1.0502	1.59767	0.714675	1.16847	0.651498	1.80197	1.34349	1.32883	1.9731	0.940695	2.49767	2.68979	0.834819	1.89562	1.56831
LOC_Os01g16124	17.477	21.6805	19.2499	21.6457	19.2423	22.2754	20.9371	20.0315	20.9998	22.0161	20.9965	21.5354	31.61	29.8709	27.9767	15.4014	14.0822	16.4118	15.5397	16.0798	15.9307	20.5665	16.7529	16.1564	14.0151	14.0061	10.7831	11.288	12.6417	14.5065	17.9453	22.8894	19.3019	19.415	14.7578	16.2139
LOC_Os01g16130	11.9953	15.307	11.4999	14.2398	15.7523	11.9691	14.2539	13.6324	15.9708	14.6294	13.4683	9.95744	9.52684	10.6328	11.5839	6.42657	7.38718	9.15135	10.1394	12.6872	12.8783	12.1222	11.9914	11.964	8.26725	9.41305	6.08509	8.23999	6.49657	8.08423	7.3515	8.26338	8.20294	7.32934	5.32551	6.96337
LOC_Os01g16140	1.06052	1.10264	1.17457	3.53912	1.96625	0.870269	0.818733	1.06606	2.07737	0.580934	1.24766	2.73018	0.856787	1.05682	1.44312	0.880054	1.2129	0.885992	1.83707	1.17601	1.22953	9.43142	4.46961	6.93344	13.1713	23.4681	2.29122	2.2496	0.72103	1.64255	3.94882	1.38196	1.83999	1.03086	1.40343	0.698292
LOC_Os01g16146	13.9858	15.1604	18.0832	12.6884	10.8865	11.1165	14.144	13.2175	16.6787	13.8133	12.0744	10.4683	14.834	14.1247	15.6477	11.458	12.951	15.582	13.6831	23.9114	24.0488	68.3509	38.2065	30.2268	279.497	354.82	63.77	50.3209	38.0187	71.151	17.5069	12.832	13.4295	17.7461	32.3698	24.7546
LOC_Os01g16152	18.712	14.134	20.6854	12.8916	14.7376	22.089	22.8856	12.5441	21.5702	16.1249	16.7611	17.8678	39.8232	40.7892	39.6199	16.4326	17.9442	18.1181	14.9167	21.3489	15.9244	15.0619	22.1674	13.5392	22.4394	17.1127	13.227	15.8824	9.63607	22.1883	21.5404	19.6035	15.9479	18.4061	28.7427	25.9832
LOC_Os01g16160	0	0	0	0	0	0	0	0	0	0	0	0.015451	0	0	0	0	0	0	0.012621	0	0	0	0	0	0.088589	0.084513	0	0	0	0	0	0	0	0	0.027808	0
LOC_Os01g16170	100.009	78.2272	85.5864	50.6414	53.4801	67.8691	75.9109	57.2558	68.492	36.3982	41.8747	50.0547	5.29512	5.96759	3.23282	98.3273	95.2622	84.641	89.6421	85.1638	88.272	53.3599	58.7183	57.2428	65.7241	70.3284	44.3705	33.2716	32.8713	41.5365	4.92584	5.48816	6.8249	88.7807	76.2233	92.0812
LOC_Os01g16180	10.3155	11.4951	9.87198	8.46248	9.47737	13.935	15.317	9.06867	13.9799	9.43862	9.29536	13.0644	17.6686	18.0279	16.498	11.7622	11.2003	12.1012	10.9543	11.9526	12.6958	10.0602	12.7817	10.1722	10.3206	9.82142	17.2763	17.526	16.7108	16.5303	23.0877	24.1579	21.4661	15.3839	16.3069	16.9084
LOC_Os01g16190	31.7359	33.7418	38.1434	24.4292	24.6985	48.6786	54.9979	30.2048	46.5102	25.7801	27.4298	35.8167	46.0232	51.2429	45.3985	47.2874	44.8155	43.9221	32.5052	39.2844	39.5685	31.0915	40.2559	27.6413	50.7523	51.58	122.174	113.371	100.72	87.1348	188.031	197.125	155.896	84.1813	114.124	97.6786
LOC_Os01g16200	0	0.387369	0	0	0	0	0	0.081164	0.077603	0	0	0	0.110214	0	0	0.096738	0	0.067793	0.029274	0.289914	0.411452	0.350069	0.513338	0.547794	0.194095	0.266082	0	0.010595	0	0	0	0.165311	0.064834	0	0.117021	0.118162
LOC_Os01g16210	1.99879	3.13479	2.84983	1.90672	1.61948	2.85686	2.52871	2.25159	3.23618	1.33703	1.6659	2.48375	5.06583	4.55072	3.27907	2.63967	2.69509	3.19801	1.88438	2.10655	2.36881	1.72018	1.98262	1.08419	1.40763	2.09761	3.06657	2.71533	2.53062	5.02551	6.27312	5.18623	5.53561	4.68305	3.88117	3.70878
LOC_Os01g16220	2.04855	0.7383	3.69253	1.58119	1.83046	1.82319	2.2069	1.43009	1.88482	0.852421	1.45739	2.31178	2.54203	2.91631	2.89655	2.00385	1.84064	1.16519	1.0526	1.73415	1.90902	1.35629	1.66933	1.03969	2.19351	1.9394	5.07519	4.92708	3.9789	3.98128	7.71227	6.22853	5.46546	3.56998	4.17591	3.5502
LOC_Os01g16230	0.183895	0	0	0	0	0	0	0	0	0.204432	0.165935	0.069167	1.01941	1.04253	0.899529	0.120655	0.064295	0.159401	0.180048	0.049326	0	0.071163	0.128985	0.123449	0.134688	0	0.273834	0.530739	0.479476	0.683684	1.79722	1.66265	1.50498	0.375118	0.733889	0.397479
LOC_Os01g16240	25.3922	17.9631	29.9025	20.1628	22.5406	35.4901	28.4361	22.5287	36.9711	16.3441	19.3724	28.6276	48.9157	53.1647	47.5223	33.0942	28.7965	34.2126	23.6187	33.4453	28.4264	20.7802	33.9367	18.2844	35.6759	27.8072	53.1435	55.0673	46.7929	51.8584	110.047	90.8214	94.9069	42.7914	63.6239	53.5442
LOC_Os01g16250	0.384902	0.096536	0.397609	0	0.12782	0.321034	0	0	0.257	0.131572	0.111321	0.113699	0.535257	0.393387	0	0.791932	0.587935	1.16195	0.158988	0.186034	0	0.10017	0.70417	0.176147	0.686423	0.830779	0.070926	0.454148	0.45116	0.246365	0	0.105805	0.545464	0.475446	1.16903	0.788414
LOC_Os01g16260	13.6081	10.9243	11.5241	8.23724	9.52648	18.2763	16.5852	10.1465	17.0899	7.54682	8.36558	13.127	14.8557	14.0926	9.84291	23.5883	18.4627	19.9167	9.87109	12.3481	12.2753	9.86219	15.2803	9.21735	14.8252	14.1691	9.66462	12.5491	9.32671	23.7985	15.057	11.856	12.8048	20.4498	24.0939	20.4268
LOC_Os01g16270	0.026547	0.025944	0.045004	0	0.032907	0.054994	0.022659	0.02996	0.009174	0.041687	0.034409	0.036981	0.057544	0.061474	0.042031	0.051329	0.03445	0.046657	0.027224	0.02451	0.02108	0.049172	0.021499	0.030035	0.044564	0.063586	0.015632	0.021119	0.035359	0.029199	0.017858	0.045835	0.035092	0.021017	0.0198	0.037985
LOC_Os01g16280	0	0	0	0	0	0	0	0	0	0	0	0	0	0	0	0	0	0	0	0	0	0	0	0	0	0	0	0	0	0	0	0	0	0	0	0
LOC_Os01g16290	29.1004	19.1367	18.4102	21.4614	22.1562	30.5598	34.2446	20.2525	29.2151	24.8478	24.4174	35.472	120.133	113.176	116.552	48.4267	52.2409	47.747	26.2122	18.2366	22.5947	24.2042	34.6859	25.1866	30.8339	23.9577	22.8752	22.5038	15.0832	21.7701	57.2857	64.5724	58.7436	29.1565	26.9039	35.4334
LOC_Os01g16300	0	0	0	0	0	0	0	0	0	0	0	0	0	0	0	0	0	0	0	0	0	0	0.221756	0	0	0	0	0	0	0	0	0	0	0	0	0
LOC_Os01g16310	4.35537	2.49888	3.99836	7.48777	4.33354	8.00263	5.43478	2.75444	5.57062	4.2101	5.35752	4.90046	2.60997	2.46912	1.90781	1.58222	0.745624	2.13853	4.69743	5.45329	4.96632	6.63422	10.3118	6.50293	4.42075	5.85066	0.505765	0.956258	1.18864	1.19404	2.04919	0.898062	1.16926	1.72257	1.33363	1.03699
LOC_Os01g16320	0	0	0	0	0	0	0	0	0	0	0	0	0.076185	0	0	0	0	0	0	0	0	0	0	0	0	0	0	0.048583	0	0	0	0	0	0	0	0
LOC_Os01g16330	9.57017	8.96419	11.4676	9.02985	8.43356	10.4202	11.7248	10.3969	12.2136	8.42449	9.56833	10.6955	20.4263	19.3067	20.0633	15.5929	14.6463	12.7182	9.09118	12.3866	12.4944	10.0205	10.4671	8.94985	17.4641	17.851	54.2844	43.1656	40.8397	42.12	42.522	39.7027	42.5928	25.3869	37.4904	28.9805
LOC_Os01g16340	6.86896	2.72975	5.5823	5.0547	6.68461	19.6727	15.0032	3.64024	17.906	7.61382	9.12444	16.8274	55.8387	59.4839	60.0783	13.6138	15.6871	13.1982	7.75821	9.98816	9.93448	7.92775	19.67	4.93572	10.2301	6.96293	8.69545	9.40872	5.699	5.33303	35.9424	38.1071	37.583	8.70176	10.2586	9.75881
LOC_Os01g16350	10.2033	9.17732	14.234	6.63607	7.66648	12.8584	16.0025	8.97291	13.5751	9.86915	8.33407	13.4371	13.5205	14.6841	15.86	14.073	11.8126	12.6592	9.28289	10.8217	11.5494	7.83683	11.7154	7.12677	13.7311	12.1291	17.4706	18.5117	16.9615	26.6011	22.4356	19.7264	18.0288	17.4974	25.581	20.3368
LOC_Os01g16354	10.0107	7.36597	10.725	9.47807	7.87179	11.8058	13.9063	7.78131	12.3031	7.88647	7.85086	11.5479	14.5165	14.9539	15.1276	12.7433	13.2269	12.4285	9.04703	9.92561	9.32944	9.15467	10.5803	8.75248	12.2984	11.354	18.8693	18.4431	16.1453	19.8687	25.8968	28.3633	29.3031	20.7313	27.8412	21.1447
LOC_Os01g16360	0	0	0	0	0	0	0	0	0	0	0	0	0	0	0	0	0	0	0	0	0	0	0	0	0	0	0	0	0	0	0	0	0	0	0	0
LOC_Os01g16370	1.44325	0.788352	1.07088	0.877995	1.30705	0.97331	1.49429	0.811147	0.913615	0.652042	0.511799	1.14408	0.817291	0.936147	0.65612	1.35337	1.50352	1.1107	0.887287	1.24364	0.609782	1.02283	0.805079	0.830645	0.809227	0.867403	0.432101	0.988776	0.613066	0.866686	0.868384	1.19281	0.908399	1.88872	1.54542	2.08229
LOC_Os01g16380	0.449269	0.309651	0.817117	0.507553	0.577738	0.399566	0.667276	0.960387	0.774502	0.321635	0.960992	0.164286	0.264176	0.387404	0.193695	0.52165	1.01601	0.873814	0.522483	0.679792	0.803316	0.334004	0.463373	0.608848	0.38939	0.696583	0	0.163194	0	0.409169	0	0.118893	0.81636	0.834294	0.439953	0.986542
LOC_Os01g16390	0	0	0	0	0	0	0	0	0	0	0	0	0	0	0	0	0.032479	0	0	0	0	0	0	0	0	0.037644	0	0.016899	0.03505	0.03695	0	0.044158	0	0	0	0
LOC_Os01g16400	0.054455	0	0.046434	0	0	0	0.14596	0	0.049746	0.088741	0.020891	0.060297	0.17545	0	0	0.231536	0.248482	0.213466	0.020615	0.045502	0.038607	0.326194	0.225586	0.18181	0.492792	0.598652	0	0.063149	0	0.12747	0	0	0.053426	0.093891	0	0
LOC_Os01g16414	12.0592	10.0469	12.9013	7.1319	8.93373	15.1768	15.7098	10.2478	11.89	9.1684	9.83726	11.2463	18.9347	18.9185	16.6937	13.147	14.3686	12.4967	10.8796	13.0291	13.1664	10.8947	12.5957	9.46487	10.0902	10.6838	9.46255	13.0235	12.3185	16.542	20.0058	18.5557	18.2526	16.2092	13.1868	12.9396
LOC_Os01g16430	32.4773	24.5695	33.5738	17.224	22.6892	42.871	45.9205	24.5621	47.8658	20.5152	21.6188	33.7462	55.56	61.3438	62.4696	41.31	42.5289	42.8158	28.712	36.4427	33.3926	25.7979	41.8276	22.2303	41.2505	40.8559	39.7047	48.543	31.4052	51.6251	71.5417	70.5006	65.9675	76.4994	109.154	102.268
LOC_Os01g16440	0	0	0	0	0	0	0	0	0	0	0	0	0	0	0	0	0	0	0	0	0	0	0	0	0	0	0	0	0	0	0	0	0	0	0	0
LOC_Os01g16450	0.24445	0.880405	0.438151	0.176513	0.962737	0	0.080451	0.362488	0.600066	0.616004	0.189854	0.20534	0.9811	0.55896	0.428593	0.575858	0.445639	0.503047	1.58042	2.08759	0.68025	1.68368	2.23465	1.36249	1.6399	0.795128	51.6602	3.88132	7.01225	5.58777	41.5554	50.1744	76.0972	5.34539	14.9545	8.71924
LOC_Os01g16460	0	0	0	0	0	0	0	0	0	0	0	0	0	0	0	0	0	0	0	0	0	0	0	0	0	0	1.25934	0	0.219124	0	1.4219	1.76838	1.81488	0	0.688823	0.147555
LOC_Os01g16470	0	0	0	0	0	0	0	0	0	0	0	0	0	0	0	0	0	0	0	0	0	0	0	0	0	0	0	0	0	0	0	0	0	0	0	0
LOC_Os01g16480	0	0	0	0	0	0	0	0	0	0	0	0	0	0	0	0	0	0	0	0	0	0	0	0	0	0	0	0	0	0	0	0	0	0	0	0
LOC_Os01g16490	0	0	0	0	0	0	0	0	0	0	0	0	0	0	0	0	0	0	0	0	0	0	0	0	0	0	0	0	0	0	0	0	0	0	0	0
LOC_Os01g16500	0	0	0	0	0	0	0	0	0	0	0	0	0	0	0	0	0	0	0	0	0	0	0	0	0	0	0	0	0	0	0	0	0	0	0	0
LOC_Os01g16510	5.78057	2.99276	5.03206	5.12816	5.26226	8.77408	12.4003	4.14858	8.03496	5.94695	5.36578	11.0266	18.4665	17.3938	17.3386	6.86554	7.91615	8.61027	6.21998	5.59645	5.71351	4.87395	9.05378	4.51579	7.27977	6.28315	19.3781	17.4732	17.4862	9.3564	37.4982	31.4644	29.0415	9.40638	15.8298	14.1595
LOC_Os01g16520	3.07403	3.14115	3.37277	2.47535	2.52806	3.44803	3.54021	3.70129	3.38583	2.23142	2.22819	2.91916	2.30429	3.39874	3.23842	2.7385	2.59615	3.29864	3.95991	2.84783	2.9924	2.95789	3.23457	2.99028	3.96161	3.10787	3.7966	4.44107	5.10864	6.14827	6.3045	6.2996	5.98777	3.04837	2.90183	4.34291
LOC_Os01g16530	34.7604	33.8624	33.8647	24.6156	30.3752	57.3959	61.7928	29.6955	65.9202	29.6045	33.3503	49.8042	82.2839	85.5555	90.5318	35.1146	32.4238	36.5612	36.0779	40.2997	41.7109	30.2618	57.2691	31.3259	48.2812	36.2446	25.3372	29.8411	21.0861	28.4953	51.3507	54.7398	47.8332	32.9555	49.3465	39.5562
LOC_Os01g16540	19.3112	16.0317	17.9556	12.655	13.852	23.7578	26.075	14.9502	21.7359	13.6016	16.7073	22.3997	36.6702	41.0555	36.4214	24.8285	24.5344	25.2608	16.9633	22.8365	18.5137	17.1204	25.8723	15.2863	22.6267	22.2101	32.6501	38.7585	30.4012	34.3238	62.486	61.5419	56.9873	33.2675	41.0154	36.3402
LOC_Os01g16550	64.7611	36.6094	61.0594	46.1015	55.7391	105.066	76.9417	48.5971	74.4071	58.933	73.7069	83.235	126.617	109.542	111.135	84.9994	90.2431	101.61	67.1385	74.7629	88.2217	45.6421	104.247	50.9063	81.0484	82.7063	130.751	147.893	102.012	77.9833	204.638	189.934	177.014	66.7897	112.172	81.9006
LOC_Os01g16560	0	0	0	0	0	0	0	0	0	0	0	0	0	0	0	0	0	0	0	0	0	0	0	0	0	0	0	0	0	0	0	0	0	0	0	0
LOC_Os01g16570	0	0	0	0	0	0	0	0	0	0	0	0	0	0	0	0	0	0	0	0	0	0	0	0	0	0	0	0	0	0	0	0	0	0	0	0
LOC_Os01g16580	0	0	0	0	0	0	0	0	0	0	0	0	0	0	0	0	0	0	0	0	0	0	0	0	0	0	0	0	0	0	0	0	0	0	0	0
LOC_Os01g16590	0	0	0	0	0	0	0	0	0	0	0	0	0	0	0	0	0	0	0	0	0	0	0	0	0	0	0	0	0	0	0	0	0	0	0	0
LOC_Os01g16600	1.06791	0.724746	2.38267	0.759085	1.00881	1.00773	0.532344	1.05797	0.988127	1.88054	1.25214	1.19005	1.37499	1.7349	1.45922	1.27748	0.532428	0.759365	0.753738	1.7136	0.901884	1.76468	1.16505	1.30662	2.37267	1.62604	2.11092	1.60193	1.84115	3.08067	2.47072	2.64676	3.5789	1.30382	1.81042	2.01635
LOC_Os01g16610	0	0	0	0	0	0	0	0	0	0	0	0	0	0.10057	0	0	0	0	0	0	0	0.106728	0	0	0	0	0.63651	0.47306	0.962575	0	0.328551	0.199692	0.200756	0	0	0
LOC_Os01g16620	1.60845	1.36794	1.72096	5.62146	5.75051	8.88181	6.59277	2.4643	7.94933	12.9587	9.48178	18.3573	250.213	251.831	281.105	39.098	40.6524	42.0702	1.55944	1.89379	2.62906	4.85372	12.1389	5.66392	2.30861	2.83313	24.4184	19.4348	16.1686	11.1658	210.14	223.835	239.744	35.1212	36.8316	36.2503
LOC_Os01g16630	0	0	0	0	0	0	0	0	0	0	0	0	0	0	0	0	0	0	0	0	0	0	0	0	0	0	0	0	0	0	0	0	0	0	0	0
LOC_Os01g16640	74.1926	27.9615	78.8144	66.4819	71.4858	88.1689	94.9486	63.3531	81.9416	66.1052	74.2513	89.5996	113.419	121.229	114.718	103.549	90.1865	98.4637	68.6303	93.3263	79.5694	61.4987	76.6904	58.7594	78.0669	81.9889	122.58	134.636	126.411	82.0979	184.446	148.659	168.829	96.8331	120.939	100.382
LOC_Os01g16650	0	0.488391	0	0.465693	0.190875	0	0	0.092822	0	0.61027	0.261487	0.222986	0	0	0.434042	0.07709	0.109618	0	0.154942	0.090065	0	0.110128	0	0	0.081816	0	0.091492	0.069519	0.13702	0.229374	0	0.165592	0.332178	0	0	0
LOC_Os01g16660	0.029811	0.067093	0.109269	0	0	0	0	0.041279	0	0.039906	0.022052	0.191516	0.175348	0.212668	0	0.041699	0.191034	0.094249	0.075169	0.058964	0	0	0	0	0.042976	0	0.061563	0	0	0.118874	0.061444	0.044047	0.100887	0.070507	0.107649	0.058452
LOC_Os01g16670	4.65785	1.51672	5.03861	3.47655	4.31269	7.24294	6.27015	4.69759	6.27045	3.1917	3.97396	6.0726	10.7354	11.5301	11.7155	6.42959	4.98565	5.73709	4.47454	5.91152	5.96249	3.59565	5.21412	4.12343	11.798	8.56584	14.7681	15.2721	15.1607	16.7327	23.0673	20.053	23.3787	9.27515	13.5823	9.98884
LOC_Os01g16690	0	0	0	0	0	0	0	0	0	0	0	0	0	0	0	0	0	0	0	0	0	0	0	0	0	0	0	0	0	0	0	0	0	0	0	0
LOC_Os01g16700	0	0	0	0	0	0	0	0	0	0	0	0	0	0	0	0	0	0	0	0	0	0	0	0	0	0	0	0	0	0	0	0	0	0	0	0
LOC_Os01g16714	0.285158	0.055635	0.751263	0.517916	0.169619	0.590532	0.346745	0.595561	0.581282	0.244586	0.224027	0.286805	0.324432	0	0.15218	0.120181	0.328456	0.450639	0.2347	0.29398	0.196956	0.530659	0.618512	0.101849	0.463622	0.529585	1.35226	2.17291	2.59817	2.34915	1.06324	0.736292	0.934367	0.326549	0.214059	0.289854
LOC_Os01g16730	0	0	0	0	0	0.107538	0	0	0	0	0	0	0	0	0	0	0	0	0	0	0	0	0	0	0	0	0	0	0	0	0	0	0	0	0	0
LOC_Os01g16740	0	0	0	0	0	0	0	0	0	0	0	0	0	0	0	0	0	0	0	0	0	0	0	0	0	0	0	0	0	0	0	0	0	0	0	0
LOC_Os01g16750	3.07596	0.817741	4.49539	3.26211	4.35787	6.79978	4.81619	4.94789	4.947	2.62756	2.38762	3.50028	0	0.174158	0	2.01788	2.02085	3.16875	2.69278	3.7203	3.07285	3.93444	3.5988	3.58961	4.62775	3.08943	4.86558	6.41996	4.70977	4.8326	0.501551	0.118969	0.16307	3.58529	2.66134	3.87589
LOC_Os01g16770	0	0	0	0	0	0	0	0	0	0	0	0	0	0	0	0	0	0	0	0	0	0	0	0	0	0	0	0	0	0	0	0	0	0	0	0
LOC_Os01g16780	0	0	0	0	0	0.035802	0	0	0	0	0	0	0	0.010721	0	0	0	0.006926	0	0	0	0	0	0	0	0.015338	0	0	0	0	0	0	0.012892	0	0	0
LOC_Os01g16790	0.028516	0	0.011606	0.005774	0.005247	0.017267	0.004297	0.016558	0.003723	0.00102	0.005323	0.00114	0.028709	0.015785	0.047872	0.002339	0	0.006381	0.001049	0	0.004708	0	0.011838	0	0.008707	0.030117	0.004055	0.004229	0.005896	0	0	0.010296	0.011734	0.003272	0.008516	0.003197
LOC_Os01g16800	0	0	0	0	0	0	0	0	0	0	0	0	0	0	0	0	0	0	0	0	0	0	0	0	0	0	0	0	0	0	0	0	0	0	0	0
LOC_Os01g16810	0.834257	0.249243	0.585112	0.437577	0.228962	0.169345	0.234583	0.160453	0.119144	0.066185	0	0.147856	0.658893	0.443301	1.47021	0.195981	0.306063	0.407659	0.631606	0.136024	0.412911	0	0.35498	0.180625	2.30189	1.30022	5.21041	4.99635	5.70797	5.36681	25.4953	23.0132	15.5544	4.70086	10.6191	6.86069
LOC_Os01g16820	0.023098	0.024604	0.029143	0.01062	0.007559	0.010494	0.023258	0.014254	0.016156	0.015777	0.01819	0.00561	0.026068	0.032348	0.008095	0.017943	0.019857	0.020051	0.020705	0.02921	0.015004	0.016617	0.015355	0.007955	0.028632	0.020339	0.010469	0.019158	0.011452	0.011171	0.005655	0.013217	0.002241	0.028624	0.014144	0.009011
LOC_Os01g16840	0	0	0	0	0	0	0	0	0	0	0	0	0	0	0	0	0	0	0	0	0	0	0	0	0	0	0	0	0	0	0	0	0	0	0	0
LOC_Os01g16850	0.093981	0.093281	0.080143	0.082816	0.05966	0.090832	0.111045	0.067975	0.088085	0.066243	0.079564	0.078004	0.167436	0.158594	0.114971	0.088363	0.089874	0.133479	0.068359	0.085948	0.07908	0.060829	0.123777	0.073897	0.125592	0.115212	0.081736	0.126328	0.159286	0.128987	0.196485	0.163305	0.238511	0.132708	0.118296	0.203091
LOC_Os01g16860	0	0.067746	0.057994	0	0	0	0.030384	0	0.139961	0	0	0	0	0	0	0.061591	0	0	0	0.068981	0	0.464152	0.381347	0.181216	0.318583	0.644638	0.033856	0.048792	0	0	0.055637	0	0.034181	0.066651	0.119683	0.138198
LOC_Os01g16870	31.8085	25.4732	32.7009	30.0093	30.0457	47.3775	46.4304	33.7013	45.894	36.1403	36.8942	43.9656	67.6249	69.1105	66.8387	39.0613	42.5406	41.5355	30.55	34.9183	37.9046	38.0334	46.0644	31.0289	33.856	32.9163	28.4259	42.3176	32.8676	35.7939	104.503	110.066	98.7342	49.4235	48.2481	52.5886
LOC_Os01g16890	71.56	36.1995	65.098	39.0924	61.6786	116.642	112.273	45.3071	107.629	57.4706	75.5179	77.1535	127.415	118.25	96.4033	109.527	106.599	121.198	65.6107	76.7581	83.9349	56.819	109.893	54.1192	76.5641	70.5368	221.481	222.529	183.068	135.32	303.546	272.826	256.933	106.366	205.968	131.839
LOC_Os01g16900	38.9366	41.6929	34.4008	29.5978	29.0318	36.7579	39.508	26.2016	31.6864	26.5451	29.1245	30.5242	46.5422	44.7682	43.4815	43.0046	41.7497	41.9281	39.3596	40.1385	39.1709	26.923	35.3201	28.6311	54.4787	49.9814	98.198	87.0497	82.2825	82.4178	98.0032	97.9351	89.9096	48.5828	97.1056	56.7838
LOC_Os01g16910	3.55232	1.93274	3.04122	2.35658	2.74856	5.94508	6.07423	1.17959	3.50384	3.28933	3.80586	4.3333	20.0261	21.0974	19.6722	5.07879	5.06491	6.81622	2.87188	4.03686	2.70865	1.58303	3.92758	1.22928	2.38768	2.87803	7.77501	14.5236	7.17307	8.11045	57.1671	54.9722	50.5896	7.25786	14.1287	10.183
LOC_Os01g16920	0.377774	0	0.063742	0.36245	0	0	0.458436	0.151692	0.577688	0	0.247981	0.362901	0	0.782927	0.525452	0.245978	0.353021	0.529035	0.397222	0.723458	0.564362	0.575695	1.12453	0.768436	0.969732	1.74445	0.480682	0.138162	0.468558	0.187586	0.956122	1.99461	0.717339	0.248112	7.00987	0.670305
LOC_Os01g16930	3.54702	3.45492	3.7735	3.383	3.20354	6.02491	3.69063	2.65008	4.17087	2.91654	3.60953	3.16109	5.75608	4.76262	5.47473	2.91105	3.18688	3.44461	7.80986	8.28562	6.14354	5.25447	8.02378	5.48587	11.0992	12.9122	8.64141	8.16565	6.8481	9.30177	9.89662	7.20876	8.64256	5.92941	7.36828	3.84377
LOC_Os01g16940	6.95587	4.93769	6.72706	7.95854	6.95047	6.64716	8.33085	5.65316	8.70292	7.00393	8.11235	7.84326	23.7375	20.8157	21.3301	7.57378	8.00614	8.12639	6.02381	8.24942	6.99979	5.2969	10.3215	4.87885	7.14408	5.95014	6.59972	7.91237	4.86267	7.338	15.7621	17.1301	13.1499	6.10769	7.88889	5.3386
LOC_Os01g16950	1.71613	1.82288	2.45217	1.46246	2.70628	4.23555	2.32031	3.26013	2.76167	2.56952	2.16792	2.93686	4.59803	5.57191	4.68851	1.86445	1.86262	1.81771	1.49072	2.11641	1.54216	1.60426	1.77042	1.38141	1.38194	1.33766	2.95532	3.48176	2.99188	3.40839	6.98775	7.11942	7.67455	5.18723	2.96333	4.43396
LOC_Os01g16960	10.0053	11.2838	9.00369	5.01206	6.34914	9.99418	10.5128	4.9418	8.01517	6.21454	6.31441	9.9783	16.4191	14.7697	14.8713	11.3851	11.1251	11.3032	8.91011	10.3553	8.43849	10.0391	12.0479	8.3708	16.5114	16.8245	21.0887	19.9865	18.7414	25.2474	54.3033	54.9649	54.2394	22.8935	32.3223	24.5045
LOC_Os01g16970	26.1189	19.7714	26.2321	19.0454	20.4987	35.5399	29.5458	22.5458	31.4602	20.6698	22.8922	28.1557	36.4489	40.4846	33.6209	28.1897	28.2742	30.1017	25.4962	30.7941	27.077	22.6031	27.7388	20.6357	34.2838	28.7229	46.7207	46.1933	38.9081	43.591	75.899	72.1939	72.278	42.8882	55.094	47.5775
LOC_Os01g16980	54.7495	51.2303	51.4602	23.0426	27.2028	16.189	16.2259	14.6735	15.2531	33.6081	32.968	36.8749	16.4402	7.40342	12.9831	49.5966	68.4814	50.8358	58.9493	57.2266	52.3562	22.3287	24.8835	20.0622	40.0238	36.7463	141.237	139.739	164.937	138.016	269.783	237.805	190.105	109.115	106.646	94.3133
LOC_Os01g16990	0	0	0	0	0	0	0	0	0	0	0	0	1.08381	0	0	0	0	0	0	0.022862	0	0.036352	0.16187	0	0	0.168437	0	0	0.384819	0.256804	0.143094	0.693114	0.219582	0	0	0.030961
LOC_Os01g17000	1.02179	1.46641	0.45705	0.650731	0.866643	1.39235	0.943974	0.727402	0.630508	0.912352	0.897492	0.88339	5.61611	3.883	4.56368	1.03031	0.879492	1.738	0.496448	0.728231	1.05563	0.744146	0.983691	0.519418	0.52481	0.70695	1.16753	1.23484	1.29332	2.32812	5.6426	5.07708	4.80745	1.7811	1.24799	1.29293
LOC_Os01g17010	6.11207	5.77105	6.34032	6.4127	5.55588	7.10909	7.76737	5.59134	7.37662	5.22904	5.32165	6.99192	12.0721	13.4808	12.2935	7.60366	7.59945	6.41124	5.36882	5.08671	6.3388	6.27282	5.5875	6.18242	6.17493	6.95309	9.35267	9.52111	9.36038	13.225	12.0039	12.8271	11.0051	8.82788	11.0609	9.21988
LOC_Os01g17020	7.28567	5.74548	9.6901	3.55862	6.26567	9.7044	7.77314	4.95457	7.66326	5.15944	6.0819	6.90764	10.0612	11.2091	8.68584	7.924	11.103	7.46507	6.93558	7.56322	7.25318	5.37799	7.40137	6.38589	6.08155	4.68068	15.8692	15.2812	10.9073	17.9294	27.9947	22.0305	24.0023	9.564	12.4262	11.7952
LOC_Os01g17030	0	0	0	0	0	0	0	0	0	0	0	0	0	0	0	0	0	0	0	0	0	0.152555	0.190625	0.155888	0	0	0	0	0	0	0	0	0	0	0	0
LOC_Os01g17040	2.07766	1.99307	3.1533	2.53583	2.17023	0.805302	3.5541	1.83273	4.02346	1.35565	1.85372	3.12154	3.50191	4.71879	3.89995	1.84447	3.6508	2.71225	2.31158	1.56709	1.00292	2.5612	3.112	2.67478	3.15758	2.45505	3.7973	3.5343	5.18836	3.18785	4.67337	6.23981	5.21367	4.73384	3.70021	2.76099
LOC_Os01g17050	2.27853	0.492663	1.94298	1.88105	1.75434	0.199731	1.12095	0.964428	0.867461	0.829752	1.05108	0.684467	4.59895	7.42706	7.83586	1.13509	1.06951	1.30231	54.5671	38.4814	52.9835	61.5075	40.2303	41.0333	66.8964	72.7939	6.88424	3.72715	5.38077	2.88816	5.81853	6.65779	5.0577	2.06631	4.35129	2.17746
LOC_Os01g17060	4.89165	4.23677	5.29177	3.78133	3.90101	7.2951	5.91079	3.56497	5.03084	4.26657	5.15798	5.69679	12.2976	10.3386	9.40322	5.62426	6.44836	5.12782	4.22016	5.76238	4.64316	5.07017	5.56885	4.11248	5.30446	5.39419	4.24407	4.54656	5.65116	7.81723	8.39454	8.46185	7.35325	8.11235	4.3804	7.2
LOC_Os01g17065	8.06838	3.9882	8.56367	5.21011	7.44959	11.3465	10.3455	8.10102	10.4706	6.90097	6.94653	9.17359	21.2716	19.7854	15.185	7.12336	8.6464	6.56832	7.76753	7.64786	6.62168	8.16712	7.7983	5.22221	8.13131	8.78388	6.23799	8.58925	10.8292	7.61198	12.8933	12.8051	10.5133	6.2994	11.3694	6.81683
LOC_Os01g17070	5.17005	4.48519	5.44171	3.79584	3.73266	5.10298	4.05652	3.19625	3.40496	3.42394	3.88585	3.77005	6.37879	5.93814	5.70697	3.6728	3.63282	3.1954	4.50561	4.91026	4.9228	4.47876	4.518	4.44792	4.81114	4.42314	2.53442	3.8264	3.24826	2.38679	5.30696	6.33754	4.88277	4.43374	3.30331	3.75303
LOC_Os01g17080	0	0	0	0	0	0	0	0	0	0	0	0	0	0	0	0	0	0	0	0	0	0	0	0	0.050174	0.20735	0	0	0.055668	0	0	0	0	0	0	0
LOC_Os01g17090	0	0	0	0	0	0	0	0	0	0	0	0	0	0	0	0	0	0	0	0	0	0	0	0	0	0	0	0	0	0	0	0	0	0	0	0
LOC_Os01g17100	0	0	0	0	0	0	0	0	0	0	0	0	0	0	0	0	0	0	0	0	0	0	0	0	0	0	0.143703	0	0	0	0	0	0	0	0	0
LOC_Os01g17110	0	0	0	0	0	0	0	0	0	0	0	0	0	0	0	0	0	0	0	0	0	0	0	0	0	0	0	0	0	0	0	0	0	0	0	0
LOC_Os01g17120	0	0	0	0	0	0	0	0	0	0	0	0	0	0	0	0	0	0	0	0	0	0	0	0	0	0	0	0	0	0	0	0	0	0	0	0
LOC_Os01g17130	0	0	0	0	0	0	0	0	0	0	0	0	0	0	0	0	0	0	0	0	0	0	0	0	0	0	0	0	0	0	0	0	0	0	0	0
LOC_Os01g17150	123.183	113.518	91.6096	89.7593	132.908	231.48	221.781	113.661	223.496	144.594	151.291	165.976	347.808	382.952	407.893	186.95	177.591	189.779	118.067	101.89	127.916	107.567	230.936	115.274	152.213	105.248	87.7452	91.2815	57.86	69.8603	101.297	126.683	111.713	181.614	209.512	214.647
LOC_Os01g17160	0.870895	0.377952	0.657317	0.469791	0.651457	0.367959	1.73173	0.860898	1.05729	0.61004	0.512643	0.646303	0.139005	0.177684	0.228697	1.68664	1.45663	1.75828	1.08337	0.719205	1.01473	0.696939	1.04621	0.677076	0.972015	1.11663	0.866939	0.646097	0.457181	1.85734	0.707514	0.703371	0.537694	1.10755	1.86379	1.5672
LOC_Os01g17170	2499.23	3584.83	2404.96	3005.49	3047.6	2326.83	2270.46	2938.86	2266.17	3120.41	3123.77	2753.28	440.78	532.413	346.577	2516.9	2660.61	2759.95	2251.64	1938.02	2256.52	2460.56	1937.59	2750.47	1270.38	1381.76	713.281	677.505	909.33	815.831	131.528	195.671	200.132	1738.22	824.296	1318.58
LOC_Os01g17180	26.6692	22.8743	21.4546	17.7412	16.1969	24.2119	27.1137	17.0448	25.1806	15.1866	15.0455	18.8423	26.3758	34.6824	29.5916	30.7683	31.0702	30.193	22.7139	30.1586	23.2808	28.4777	26.4814	24.1471	28.45	31.5965	32.3949	41.2825	32.4847	34.0576	52.7159	50.4807	50.2115	36.8038	43.417	39.7393
LOC_Os01g17190	34.7513	30.5394	33.229	30.1181	29.1181	46.0364	49.858	26.2474	51.8315	25.8129	23.557	34.363	49.4194	60.1392	49.7646	58.0939	50.5202	55.1461	29.7735	48.4781	42.3545	35.0963	47.6503	29.3028	57.4862	54.5106	116.693	132.518	102.494	128.653	187.123	161.117	156.896	101.491	190.046	126.762
LOC_Os01g17214	9.70655	8.89693	10.3656	16.7488	13.4602	18.9763	16.5733	12.8382	15.6242	11.0688	12.5007	19.0969	86.9292	83.3172	83.0718	18.6694	18.6776	20.2943	11.7909	9.55544	9.59534	19.6037	16.5407	14.9605	10.7513	12.3639	17.4608	14.2321	14.3507	8.79223	70.924	76.7345	116.368	11.3634	6.0759	10.0069
LOC_Os01g17240	319.956	283.371	296.976	433.671	382.192	353.567	345.472	376.57	349.189	424.482	402.871	438.316	463.545	484.527	489.953	472.474	506.774	463.71	320.023	296.681	312.491	421.428	377.427	426.18	329.723	350.689	561.832	504.893	539.097	450.149	450.995	513.055	569.28	446.654	347.151	442.159
LOC_Os01g17250	22.3554	20.8989	21.5784	18.4045	22.3784	29.7027	27.949	16.033	23.771	19.6942	24.7914	28.1507	52.1967	53.2853	49.5073	24.0509	21.7931	27.1086	20.7481	27.268	23.2188	17.0899	23.667	14.7549	13.7677	14.6187	14.0997	26.3183	19.2352	26.2482	69.0458	54.0711	47.2396	40.1849	48.5578	47.7539
LOC_Os01g17260	15.1472	12.0118	11.5933	11.824	11.5541	19.36	17.7327	12.3005	14.1713	12.5664	12.6627	17.7197	23.0676	25.2255	22.2179	17.2381	18.7692	16.0247	12.9813	15.6461	14.4557	15.1164	15.9504	13.4859	10.1297	11.2743	16.987	19.5704	18.6525	24.7119	22.5037	26.2666	23.5939	19.5436	19.8957	20.5883
LOC_Os01g17279	20.9337	23.9414	21.0684	15.8228	15.6493	18.775	21.6844	16.2805	20.627	13.5365	15.4423	17.9423	20.3392	20.8793	19.7575	20.9491	18.3057	17.2664	16.492	21.0741	18.7718	16.0407	18.7368	14.7724	19.809	16.1584	29.5574	29.4876	27.3618	30.806	29.2041	27.2726	33.8084	22.073	25.8041	23.012
LOC_Os01g17300	0	0.10201	0.086032	0	0	0	0.079335	0	0	0	0.053915	0.063387	0.160284	0.096836	0	0	0.054378	0.066894	0	0	0	0	0.106386	0.057309	0	0.073702	0.056464	0.030107	0	0.074257	0.48062	0.096401	0.671361	0.323314	0	0.050578
LOC_Os01g17310	0	0	0	0	0	0	0	0	0	0	0	0	0	0	0	0	0	0	0	0	0	0	0	0	0	0	0	0	0	0	0	0	0	0	0	0
LOC_Os01g17320	2.04256	0.671707	1.43963	0	0.905854	2.99976	3.27424	0.653813	2.33042	2.18847	2.0781	4.47699	22.5389	22.4139	18.9822	3.05942	3.53436	3.31646	1.39855	1.37184	3.08451	1.14503	2.94957	0.950309	1.6126	0.795624	2.85324	4.91687	3.15546	3.33411	18.3664	16.5147	14.1487	2.07816	3.19724	2.69394
LOC_Os01g17330	0.074727	0	0.112387	0	0	0	0.858107	0	0.076639	0	0	0.263344	0.835865	1.61945	0.331376	0.327949	0.24688	0.677397	0	0.129553	0	0	0	0	0.876634	1.09029	2.10111	1.81325	2.27269	2.38354	3.9111	1.67733	1.70187	0.583711	0.356573	0.65586
LOC_Os01g17360	0	0	0	0	0	0	0.014932	0.017521	0	0	0	0	0.031311	0	0	0	0.074767	0	0	0.013954	0	0	0	0	0.354752	0.359919	0.054181	0.077351	0.02808	0.163864	0	0.014802	0.017391	0.017111	0	0.014422
LOC_Os01g17370	0	0	0	0	0	0	0	0	0	0	0	0	0	0	0	0	0	0	0	0	0	0	0	0	0.310543	0.418502	0	0.093199	0	0.030604	0	0	0	0	0	0
LOC_Os01g17380	0	0	0	0	0	0	0	0	0	0	0	0	0	0	0	0.008651	0	0	0	0	0	0.117632	0	0	0.177939	0.637121	0	0	0	0	0	0	0	0	0	0
LOC_Os01g17390	187.561	182.431	189.664	140.036	138.216	130.684	151.596	158.126	133.641	123.712	120.559	101.784	20.6675	26.2337	20.7691	176.458	180.859	159.712	175.312	161.684	163.427	130.002	98.5302	121.152	83.7724	86.3865	65.6125	72.5315	73.763	114.843	19.0864	19.1882	15.8476	151.686	117.66	138.685
LOC_Os01g17396	112.481	126.583	102.438	49.3656	52.0842	43.2174	59.7663	56.6248	49.6857	26.917	25.5412	26.9566	1.21401	2.09961	0.958015	114.96	117.46	106.995	113.151	100.256	100.113	44.9725	39.8344	46.2655	140.047	146.229	25.5047	19.7584	18.3154	46.653	0.234956	0.533515	0.377494	97.8582	81.9898	87.9397
LOC_Os01g17402	0.138005	0.167036	0.289448	0	0.154706	0.435868	0.039985	0.129702	0.160523	0.14304	0.197588	0.099944	0	0	0	0.192959	0.386983	0.621034	0.182708	0.180649	0.104445	0.244177	0.480875	0.379173	0.757092	0.485654	0.061789	0.035192	0	0.247512	0	0	0	0.186046	0.358057	0.253192
LOC_Os01g17410	0	0	0	0	0	0	0	0	0	0	0	0	0	0	0	0	0	0	0	0	0	0	0	0	0.015092	0	0	0	0	0	0	0	0	0	0	0
LOC_Os01g17420	0	0	0	0	0	0	0	0	0	0	0	0	0	0	0	0	0	0	0	0	0	0	0.409045	0	0	0	0	0	0	0.104676	0	0	0	0	0	0
LOC_Os01g17430	16.4636	15.7081	15.4765	11.1776	13.1824	22.5846	22.7155	12.283	19.2809	11.3776	13.41	19.5242	21.4538	25.2413	21.8983	23.7696	20.8391	22.6984	15.2749	17.4998	16.2146	15.6487	20.272	13.3025	28.2847	24.1878	73.8792	57.7675	53.2596	61.5205	65.4387	63.284	63.7247	32.803	49.9708	38.979
LOC_Os01g17440	0	0	0	0	0	0	0	0	0	0	0	0	0	0	0	0	0	0	0	0	0	0	0	0	0	0	0	0	0	0	0	0	0	0	0	0
LOC_Os01g17450	0	0	0	0	0	0	0	0	0	0	0	0	0	0	0	0	0	0	0	0	0	0	0	0.031707	0	0	0	0	0	0	0	0	0	0	0	0
LOC_Os01g17460	0	0	0.006997	0	0	0	0	0.01333	0	0	0	0	0	0	0	0.007201	0	0	0	0	0	0	0	0	0	0	0	0	0	0	0	0	0	0	0	0
LOC_Os01g17470	0	0.621368	0	0.531815	0.913747	0	0.047408	0.250545	0	2.35423	1.63177	0.385264	0.560857	0.382377	0	0.196032	0.125011	0.096265	0.102227	0	0	0.785893	0.060556	0	0.635389	0	0.169897	0.234907	0.597519	0.348612	2.3712	2.33961	2.29237	1.64181	1.40123	0.196158
LOC_Os01g17970	0	0	0	0	0	0	0	0	0	0	0	0	0	0	0	0	0	0	0	0	0	0	0	0	0	0	0	0	0	0	0	0	0	0	0	0
LOC_Os01g17980	0	0	0	0	0	0	0	0	0	0	0	0	0	0	0	0	0	0	0	0	0	0	0	0	0	0	0	0	0	0	0	0	0	0	0	0
LOC_Os01g17990	0	0	0	0	0	0	0	0	0	0	0	0	0	0	0	0	0	0	0	0	0	0	0	0	0	0	0	0	0	0	0	0	0	0	0	0
LOC_Os01g18000	0.021811	0.015729	0.020571	0.057796	0.020525	0	0.025914	0.017251	0.01216	0.02422	0.019089	0.018498	0.048023	0.0339	0.033108	0.03699	0.042972	0.036818	0.006211	0.016297	0.016821	0.026019	0.017836	0.026389	0.045755	0.042358	0.036482	0.045931	0.038804	0.050642	0.035192	0.042717	0.043824	0.028652	0.057451	0.043
LOC_Os01g18010	0	0	0	0	0	0	0	0	0	0	0	0	0	0	0	0	0	0	0	0	0	0	0	0	0	0	0	0	0	0	0	0	0	0	0	0
LOC_Os01g18020	0	0	0	0	0	0	0	0	0	0	0	0	0	0	0	0	0	0	0	0	0	0	0	0	0	0	0	0	0	0	0	0	0	0	0	0
LOC_Os01g18030	0	0	0	0	0	0	0	0	0	0	0	0	0	0	0	0	0	0	0	0	0	0	0	0	0	0	0	0	0	0	0	0	0	0	0	0
LOC_Os01g18040	0	0	0	0	0	0	0	0	0	0	0	0	0	0	0	0	0	0	0	0	0	0	0	0	0.0161	0	0	0	0	0	0	0	0	0	0	0
LOC_Os01g18050	0.886722	2.12425	0.793412	0.300486	0.709873	0.454053	0.382508	0.340788	0.609955	1.3905	1.22137	0.40188	1.36605	1.84083	1.5439	1.1853	0.54691	0.983432	0.61067	0.800701	1.32316	0.472128	0.31384	0.330962	0.374882	0.638518	1.29447	1.32668	1.1144	2.36917	6.76533	6.1561	4.39323	10.4191	4.4537	3.62332
LOC_Os01g18060	0.217563	0.24805	0.356586	0.127709	0.154837	0.101048	0.30879	0.287237	0.457901	0.163735	0.097793	0.261516	0.625941	1.06513	0.378206	0.464035	0.496112	0.26819	0.091964	0.135757	0.236354	0.072862	0.295744	0.066304	0.160578	0.169453	0.61394	0.741042	0.404791	0.634557	2.21438	1.49483	1.68682	0.974797	0.823171	1.02255
LOC_Os01g18070	47.3331	42.1729	45.3174	40.849	42.5428	65.5347	51.5548	39.1138	48.9333	38.258	37.2736	40.333	48.3682	47.7348	51.2171	48.5625	46.0515	50.6291	44.0934	48.3597	45.9271	35.7092	43.7257	35.902	43.5859	43.4292	66.7858	65.955	68.8974	61.6854	80.6863	78.2551	83.1324	58.5477	63.7265	60.6321
LOC_Os01g18080	20.3333	17.1056	18.4979	14.8201	14.6541	24.7145	25.0623	16.7628	22.6322	14.2158	15.9883	16.5586	32.8377	25.9544	29.09	22.4424	17.3626	18.3737	17.2954	25.8843	24.3488	16.3448	19.4743	13.9004	32.0604	33.2609	29.0369	26.9558	25.8776	52.4782	40.3837	35.9688	35.3369	48.8267	79.776	45.285
LOC_Os01g18090	1.74981	2.50846	0.926876	0.602772	0.796793	2.69584	2.24007	0.694785	2.27689	0.293077	0.332445	1.87526	1.60253	1.04772	1.47261	3.47581	2.15767	2.11722	0.86541	1.40246	1.85207	0.578699	1.68483	0.847731	1.82073	3.53656	1.70152	3.42565	2.15791	3.88704	5.15543	2.95031	2.99452	1.82726	3.34604	1.86476
LOC_Os01g18100	3.67183	5.22038	4.24675	5.32916	2.64832	4.65613	6.27087	3.88042	4.92092	2.97841	3.59907	4.6486	4.37579	5.58351	4.3473	7.73451	7.246	6.68729	4.66524	4.52568	2.47131	3.52961	3.94018	3.9905	9.12966	10.7137	28.5317	18.5883	18.9772	15.0694	13.5715	11.4046	9.86126	8.28871	11.3942	9.79295
LOC_Os01g18110	0	0.100494	0.150403	0	0.079726	0	0	0	0	0	0.077081	0	0	0	0	0.054286	0	0	0	0	0	0	0	0	0.184928	0	0	0	0	0.22487	0	0	0	0	0	0
LOC_Os01g18120	1.59154	1.01075	1.29012	0.563784	0.7331	0	0.877454	0.44533	0.938439	0.941024	0.725446	0.575264	0.236657	0.789438	0.803513	0.697641	0.69959	0.583034	0.450944	0.990243	1.04179	1.02582	0.991297	0.64722	3.40041	2.46632	3.54758	3.00361	4.21725	3.64514	2.01861	1.30925	1.46349	2.41154	3.14937	2.02548
LOC_Os01g18130	0	0	0	0	0	0	0	0	0	0	0	0	0	0	0	0	0	0	0	0	0	0	0	0	0	0	0.1053	0	0	0	0	0	0	0	0	0
LOC_Os01g18140	0	0	0	0	0.075699	0	0.326279	0	0.219224	0.14703	0	0.222974	0.331852	0.322615	0.254827	0	0	0.212511	0	0	0	0	0.099083	0.087694	0.098281	0.22582	0	0.077046	0	0.48706	0.766516	0.791349	0.348449	0.375394	0.911086	0
LOC_Os01g18150	0	0	0	0	0.041197	0	0	0	0	0	0	0	0	0	0	0.076868	0	0.082953	0	0.075341	0	0	0	0	0	0	0	0	0	0	0	0	0	0	0	0
LOC_Os01g18160	0.39452	0	1.04927	1.09598	0.542606	0.513601	0.732677	0.599793	0.868441	1.00488	0.618808	0.827777	3.67773	2.62998	4.07615	0.520922	1.70214	2.27482	0.685468	0.815273	0	0.533502	0.32826	0.165811	0.681585	0.487031	1.99151	0.448399	0.349064	2.46018	1.13915	2.59272	2.25607	1.15411	1.03014	1.4525
LOC_Os01g18170	0	0	0	0	0	0	0	0	0	0	0.107717	0	0	0	0	0	0	0	0	0.095456	0	0	0	0	0	0	0	0	0	0	0	0.050556	0.049073	0	0.114149	0.058646
LOC_Os01g18180	0	0	0	0	0	0	0	0	0	0	0	0	0	0	0	0	0	0	0	0	0	0	0	0	0	0	0	0	0	0	0	0	0	0	0	0
LOC_Os01g18190	0	0	0	0	0	0	0	0	0	0	0	0	0	0	0	0	0	0	0	0	0	0	0	0	0	0	0	0	0	0	0	0	0	0	0	0
LOC_Os01g18200	0	0	0	0	0	0	0	0	0	0	0	0	0	0	0	0	0	0	0	0	0	0	0	0	0	0	0	0	0	0	0	0	0	0	0	0
LOC_Os01g18210	25.3648	15.4433	27.1226	22.6753	27.5235	53.1061	40.0016	23.4303	46.2295	25.8258	28.9688	33.1852	61.247	57.8792	57.227	15.3418	18.466	24.609	25.8369	28.1043	35.0303	25.7106	59.5708	29.4891	37.0557	28.5574	28.1435	29.7315	25.1727	9.21031	35.0974	34.1754	33.5098	17.3878	37.2355	26.9679
LOC_Os01g18220	1.09283	1.13347	0.901248	1.1813	1.14961	2.43874	1.06083	1.27669	1.10996	0.65396	0.752386	0.820849	0.284874	0.533223	0.433896	2.2461	1.49692	1.31237	0.988539	1.58177	1.47749	6.17395	6.50222	4.63699	7.55757	6.95834	5.54773	3.90816	4.58741	4.33558	3.30683	3.31437	3.69793	3.73867	9.71799	2.43869
LOC_Os01g18230	2.5261	0	2.82417	1.84	1.33689	0.987515	1.36012	1.9514	2.74788	2.38368	1.54947	1.46075	1.98436	1.27968	0.686315	1.50697	1.76397	1.55078	1.8107	2.62702	2.88206	1.76974	3.09693	2.15113	3.38432	1.683	3.5335	2.79981	2.98577	3.06455	4.22757	0.846228	1.85728	2.44591	5.4046	1.5877
LOC_Os01g18240	0.138577	0.211747	0.052684	0.321947	0.03122	0.151148	0.091038	0.097973	0	0.206846	0.242254	0.091872	0.206819	0.356954	0.543741	0.239715	0.207022	0.108571	0.034266	0.108263	0.095537	0.118578	0	0.037027	0.0863	0.042906	0.397405	0.275529	0.208687	1.33359	0.437532	1.02132	0.662959	0.69139	0.539509	0.501527
LOC_Os01g18250	0	0	0	0	0	0	0	0	0	0	0	0	0	0	0	0	0	0	0	0	0	0	0	0	0	0	0	0	0	0	0	0	0	0	0	0
LOC_Os01g18260	0.010146	0	0.011321	0.008068	0.007129	0.012987	0.030716	0.006578	0.008829	0.023623	0.012837	0	0.003708	0.002319	0	0	0.00294	0.007548	0.016755	0.009419	0.034045	0.039361	0.020112	0.010964	0.00685	0.002056	0	0.004883	0.019618	0.021949	0	0.005085	0	0.016973	0.010152	0.005964
LOC_Os01g18270	0.057468	0.038765	0.035392	0.038799	0.012675	0	0.047411	0.016111	0.025014	0.035592	0.089516	0.021011	0.014139	0.015655	0.006356	0.016931	0.039592	0.025507	0.047298	0.079089	0.015175	0.01706	0.03636	0.028892	0.054089	0.038144	0.012038	0.030988	0.023671	0.033675	0.035582	0.010637	0.036039	0.036695	0.015332	0.041242
LOC_Os01g18280	3.64723	2.16839	4.26436	3.70987	3.26	2.35952	2.72983	3.71122	2.31053	2.4529	2.63002	1.898	6.36676	5.95679	5.80602	2.82515	2.68517	2.1754	2.92069	3.75788	2.72286	2.53692	2.27597	3.02474	2.23644	2.53317	2.79006	3.43206	1.75602	4.62221	7.15228	3.69252	3.40761	4.05913	3.38597	2.78073
LOC_Os01g18300	0	0	0	0	0	0	0	0	0	0	0	0	0	0	0	0	0	0	0	0	0	0	0	0	0	0	0	0.111774	0	0.140956	0	0	0	0.11804	0.266108	0.013675
LOC_Os01g18310	0.15821	0	0	0	0	0	0.213245	0.622391	0.161907	0.464747	0.469742	0.286422	1.32257	0.795326	0.733896	0.174471	0	0.178108	0.155697	0	0	0.194405	0.679665	0	0.866728	0.48095	1.31845	1.09178	0.533415	0.469832	1.39742	1.39155	1.93601	0.749275	2.96842	1.00806
LOC_Os01g18320	20.9075	13.7536	21.1938	19.8605	23.2606	30.9382	27.5022	18.9484	27.8052	25.9851	28.0237	33.5195	93.7968	98.3725	96.6055	20.758	26.2922	29.5466	22.8404	17.4834	22.8271	24.7437	36.614	25.2027	20.3272	18.6267	22.7665	18.3312	15.1225	9.24016	21.6699	26.7071	21.9498	15.5383	17.9558	20.4492
LOC_Os01g18330	0	0	0	0	0	0	0	0	0	0	0	0	0	0	0	0	0	0	0	0	0	0	0	0	0	0	0	0	0	0	0	0	0	0	0	0
LOC_Os01g18340	0	0	0	0	0	0	0	0	0	0	0	0	0	0	0	0	0	0	0	0	0	0	0	0	0	0	0	0	0	0	0	0	0	0	0	0
LOC_Os01g18350	0	0	0	0	0	0	0	0	0	0	0	0	0	0	0	0	0	0	0	0	0	0	0	0	0	0	0	0	0	0	0	0	0	0	0	0
LOC_Os01g18360	0.640958	0.340087	0.729065	0.41548	0.979974	0.355645	0.397584	1.01499	0	0.679367	0.684936	0.695399	0.603291	0.591033	0.169799	0.683651	0.30092	0.248993	0.494894	0.175904	0.22166	0.381023	0.082948	0.083023	0.620902	0.99664	0.614105	0.398421	0.401491	1.1116	0.145709	0	0.40337	0.690756	0.506275	0.494821
LOC_Os01g18370	0	0	0	0	0	0	0	0	0	0.103989	0	0	0	0	0	0.197469	0	0	0	0	0	0	0	0	0.821907	0.891917	0.592889	0.512127	0.746748	0.417166	0	0.343449	0.427	0.198777	0.476251	0.152397
LOC_Os01g18375	0	0	0	0	0	0	0	0	0	0	0	0	0	0	0	0	0	0	0	0	0	0	0	0	1.30874	1.18334	0.304548	0.606702	0.477683	0.757507	0.505581	0.779887	0.646373	0	0	0
LOC_Os01g18390	0.127873	0.320381	0.163338	0	0.159207	0	0.08781	0.194237	0	0.157101	0.24883	0	0	0.535019	0	0.12475	0.338594	0.19947	0.196627	0	0	0	0.101782	0.394657	0.564505	0.208062	0.312642	0.124247	0.47759	0.165198	0.545127	0.432884	0.390411	0.290939	0.448069	0.270678
LOC_Os01g18400	5.92365	3.9729	6.96541	3.84165	3.811	2.38636	5.90726	2.56844	4.43483	3.69101	4.4462	5.16911	14.7462	9.16802	9.94381	3.9806	5.23423	4.32482	17.3756	13.144	11.5006	8.21586	13.5969	10.8367	4.7091	3.48498	5.34366	2.95384	4.64573	1.98669	11.1701	7.62963	9.42857	5.827	6.81564	8.02844
LOC_Os01g18410	3.90008	1.78567	4.23752	6.19575	3.55227	5.86982	5.22494	5.33623	5.55872	4.35572	4.78575	4.92627	9.80976	9.62602	8.34103	4.619	4.20245	6.23883	2.20749	4.80196	5.3421	3.27028	4.24337	3.49214	2.96983	3.95291	4.96401	4.56476	4.89448	7.52114	6.04535	5.16361	6.50278	7.57088	6.54517	5.86386
LOC_Os01g18420	0	0	0	0	0	0	0	0	0	0	0	0	0	0	0	0	0	0	0	0	0	0	0	0	0	0	0	0	0	0	0	0	0	0	0	0
LOC_Os01g18440	0	0	0	0	0	0	0	0	0	0	0	0	0	0	0	0	0	0	0	0	0	0	0	0	0	0	0	0	0	0	0	0	0	0	0	0
LOC_Os01g18450	0	0	0	0	0	0	0	0	0	0	0	0	0	0	0	0	0	0	0	0	0	0	0	0	0	0	0	0	0	0	0	0	0	0	0	0
LOC_Os01g18460	0	0	0	0	0	0	0	0	0	0	0	0	0	0	0	0	0	0	0	0	0	0	0	0	0	0	0	0	0	0	0	0	0	0	0	0
LOC_Os01g18470	0.087865	0.073448	0.078357	0.059057	0.106894	0.03677	0.076681	0.087893	0.051299	0.105301	0.201128	0.031961	0	0.012914	0	0.02571	0.008437	0.010243	0.073998	0.079274	0.100728	0.132314	0.038115	0.015998	0.146565	0.117923	0.014213	0.003324	0.081993	0.062987	0	0	0	0.056253	0.01961	0
LOC_Os01g18480	0.011193	0.005885	0.020249	0	0	0	0.010888	0.002488	0.010009	0.00613	0.008963	0.011387	0.0061	0	0	0.0119	0.023047	0.015336	0.005256	0.007637	0.019591	0.013724	0.012584	0.008262	0.052188	0.049852	0.009962	0.004227	0.015482	0.027869	0.002589	0.001885	0.032343	0.008817	0.01235	0.006271
LOC_Os01g18490	0	0	0	0	0	0	0	0	0	0	0	0	0	0	0	0	0	0	0	0	0	0	0	0	0	0	0	0	0	0	0	0	0	0	0	0
LOC_Os01g18500	0	0	0	0.209887	0	0	0	0	0	0	0	0	0	0	0	0	0	0.165055	0	0	0	0	0	0	0	0	0	0	0	0	0	0	0	0	0.188752	0
LOC_Os01g18510	0	0	0	0	0	0	0	0	0	0	0	0	0	0	0	0	0	0	0	0	0	0	0	0	0.035699	0	0	0	0	0	0	0	0	0	0	0
LOC_Os01g18520	0	0	0	0	0	0	0	0	0	0	0	0	0	0	0	0	0	0	0	0	0	0	0	0	0	0	0	0	0	0	0	0	0	0	0.008191	0
LOC_Os01g18530	0	0	0	0	0	0	0	0	0	0	0	0	0	0	0	0	0	0	0	0	0	0	0	0	0	0	0	0	0	0	0	0	0	0	0.392579	0
LOC_Os01g18550	0	0	0	0	0	0	0	0	0	0	0	0	0	0	0	0	0	0	0	0	0	0	0	0	0	0	0	0	0	0	0	0	0	0	0	0
LOC_Os01g18560	0	0	0	0	0	0	0	0	0	0	0	0	0	0	0	0	0	0	0	0	0	0	0	0	0	0	0	0	0	0	0	0	0	0	0	0
LOC_Os01g18570	0	0	0	0	0	0	0	0	0	0	0	0	0	0	0	0	0	0	0	0	0	0	0	0	0	0	0	0	0	0	0	0	0	0	0	0
LOC_Os01g18584	8.05235	2.12144	8.80864	5.84713	4.24899	12.6186	11.0698	4.37363	8.60677	5.06097	3.82514	8.67626	12.2681	13.2923	11.9361	7.70956	7.11443	6.88067	6.86262	10.7175	8.18356	8.37049	12.4968	6.77501	10.1031	9.00825	4.36832	6.32306	3.99956	4.05633	9.85497	6.76636	6.48279	7.87758	17.0062	10.1142
LOC_Os01g18610	0	0	0	0	0	0	0	0	0	0	0	0	0	0	0	0	0	0	0	0	0	0	0	0	0	0	0	0	0	0	0	0	0	0	0	0
LOC_Os01g18620	0.92417	1.04575	0.90426	1.16973	0.76133	1.06845	0.927955	0.427354	0.438892	0.930456	0.777469	0.856539	1.28825	0.62383	0.748635	1.07716	0.864385	0.912935	1.24116	0.603597	1.42589	0.845035	0.544556	1.35533	0.670459	1.19418	0.228487	0.431715	0.25563	0.3431	0.137922	0.146469	0.384675	0.653409	0.856919	0.611207
LOC_Os01g18630	84.9197	69.87	83.5119	109.246	117.052	155.97	126.539	92.666	137.976	129.178	139.403	190.718	440.035	442.47	426.685	154.22	166.488	168.441	72.8657	85.8452	87.2164	106.957	149.937	109.193	75.183	71.8812	72.8418	103.557	92.02	115.615	294.239	309.641	277.952	153.578	132.841	153.912
LOC_Os01g18640	25.309	20.5987	23.3993	22.7376	20.4027	33.0369	33.3876	22.9696	34.053	20.7463	21.161	27.6708	37.1293	37.7424	38.7956	27.6144	27.4865	27.3006	25.3269	21.6453	25.1799	19.2937	25.2895	18.775	25.1602	23.0691	22.2301	27.2681	22.9896	30.0007	32.3443	31.7298	28.8578	29.2038	34.0578	30.8975
LOC_Os01g18650	0	0	0	0	0	0	0	0	0	0	0	0	0	0	0	0	0	0	0	0	0	0	0	0	0	0	0	0	0	0	0	0	0	0	0	0
LOC_Os01g18660	1.18849	1.13881	2.06573	1.14819	1.38213	1.11164	1.60758	1.28259	1.49232	1.34007	0.840838	1.24512	0.985794	0.822349	1.28684	0.57434	0.783072	0.676368	1.23681	1.54312	1.50245	0.724745	1.44823	0.830339	0.709474	0.772006	0.308316	0.585602	0.262783	0.733961	0.233027	0.940608	1.03044	0.735668	0.440492	0.30346
LOC_Os01g18670	3.5519	5.65506	5.2085	5.29014	4.42231	3.55228	4.34374	2.6173	4.56967	7.1052	5.22312	4.1517	6.08683	5.36945	5.29127	2.74897	3.36303	2.7983	3.09674	4.24679	4.10765	2.82186	3.90564	2.2479	18.9784	14.2429	45.3658	44.6151	56.4632	46.5033	54.0877	49.3038	45.4046	23.0481	28.9108	25.4526
LOC_Os01g18680	0	0	0	0	0	0	0	0	0	0	0	0	0	0	0	0	0	0	0	0	0	0	0	0	0	0	0	0	0	0	0	0	0	0	0	0
LOC_Os01g18690	0	0	0	0	0	0	0	0	0	0	0	0	0	0	0	0	0	0	0	0	0	0	0	0	0	0	0	0	0	0	0	0	0	0	0	0
LOC_Os01g18700	0	0	0	0	0	0	0	0	0	0	0	0	0	0	0	0	0	0	0	0	0	0	0	0	0	0	0	0	0	0	0	0	0	0	0	0
LOC_Os01g18710	0	0	0	0	0	0	0	0	0	0	0	0	0	0	0	0.105209	0	0	0	0	0	0	0	0	0	0	0	0	0	0	0	0	0.094855	0	0	0
LOC_Os01g18720	0	0	0	0	0	0	0	0	0	0	0	0	0	0	0	0	0	0	0	0	0	0	0	0	0	0	0	0	0	0	0	0	0	0	0	0
LOC_Os01g18730	0	0	0	0	0	0	0	0	0	0	0	0	0	0	0	0	0	0	0	0	0	0	0	0	0	0	0	0	0	0	0	0	0	0	0	0
LOC_Os01g18744	0.101299	0.101632	0.413155	0.253423	0.601259	1.30304	0.524942	0.223829	0.324673	0.414897	0.51785	0.510343	0.447635	0.094079	0.116798	0.223537	0	0.112218	0.047755	0.453334	0	0.419706	0	0.208175	0.498384	0.157543	0.554902	0.65106	0.289455	0.11459	2.0036	1.62394	1.20254	1.55301	2.37922	2.44072
LOC_Os01g18760	0	0	0	0	0	0	0	0	0	0	0	0	0.0012	0	0	0	0	0	0	0	0	0	0	0	0	0	0	0	0	0	0	0	0	0	0	0
LOC_Os01g18770	0	0	0	0	0	0	0	0	0	0	0	0	0	0	0	0	0	0	0	0	0	0	0	0	0	0	0	0	0	0	0	0	0	0	0	0
LOC_Os01g18780	0	0	0	0	0	0	0	0	0	0	0	0	0	0	0	0	0	0	0	0	0	0	0	0	0	0	0	0	0	0	0	0	0	0	0	0
LOC_Os01g18790	0	0	0	0	0	0	0	0	0	0	0	0	0	0	0	0	0	0	0	0	0	0	0	0	0	0.242873	0	0	0	0	0	0	0	0	0	0
LOC_Os01g18800	492.745	323.022	448.637	429.151	437.978	561.771	424.045	393.278	423.963	375.349	394.228	501.723	124.794	160.496	153.474	398.103	415.441	463.718	468.231	507.487	492.155	437.096	440.555	440.849	424.68	356.228	431.559	755.034	714.524	942.344	120.602	128.639	104.463	461.416	408.133	431.355
LOC_Os01g18810	0	0	0	0	0	0	0	0	0	0	0	0.302397	0.148321	0.073555	0	0.070468	0.077666	0	1.27079	3.20917	2.05729	14.8399	13.8846	12.2266	2.70855	5.07384	0.347825	0.105987	0	0.151306	0.094371	0.061269	0	0.066147	0	0
LOC_Os01g18830	0	0	0	0	0	0	0	0	0.275301	0	0.28196	0.147432	0	0.220662	0	0	0	0	0	0	0	0.091158	0.323372	0.109229	0.169005	0	0	0.11654	0	0	0	0	0	0	0	0
LOC_Os01g18840	21.4228	17.6669	22.1616	15.6247	19.3976	12.7641	19.7472	18.0502	20.0908	12.5661	13.1945	13.5126	23.2519	16.5557	18.8988	11.07	11.0726	10.6622	15.8394	23.3556	15.4227	13.3056	13.4345	10.6711	5.6013	7.10911	4.7661	6.03595	10.3038	12.7874	15.2526	16.454	16.2839	21.2914	14.2628	19.7838
LOC_Os01g18850	20.751	12.7785	21.2157	16.6181	21.0542	25.8996	30.7093	18.8565	27.2391	20.2516	20.353	25.0225	31.7827	35.0079	33.3297	20.8129	21.6524	21.8978	19.3764	23.8951	18.7909	24.3964	30.6558	20.6055	28.463	26.8253	17.0727	22.4985	17.8543	28.7222	21.9544	23.0151	22.3854	26.1714	25.6472	28.1887
LOC_Os01g18860	0.53031	1.32357	1.03884	0.501864	2.19002	0.464522	3.20926	0.688093	0.826142	0.824892	1.63462	1.07119	1.90642	2.26905	2.81206	1.583	3.21046	1.0875	1.05856	0.571245	0.292767	3.03657	1.4085	1.13823	1.15304	0.171647	0.456995	0.659474	0.569977	0.332928	0.530048	2.92277	0.412589	1.50202	0.965357	3.9657
LOC_Os01g18870	0	0.045773	0.16247	0	0.098153	0	0	0	0.051103	0	0.050132	0	0.182676	0	0	0.097243	0	0	0	0	0	0	0	0	0.113274	0	0.098683	0	0.067223	0	0.149273	0.276219	0.718845	0.73285	0.808564	0.548562
LOC_Os01g18880	1.97461	0.620761	2.59142	1.31663	1.75595	2.89544	3.64068	1.34854	3.26985	1.09102	1.53394	3.59617	4.77779	5.72551	6.83363	2.7086	2.39702	2.57729	1.33281	2.63492	1.50997	1.15674	3.36441	1.16515	2.06106	1.58777	4.20767	5.34737	3.65857	2.29085	8.18009	9.61737	7.12847	2.60192	4.83823	3.81647
LOC_Os01g18890	0	0	0	0	0	0	0	0	0	0	0	0	0	0	0	0	0	0	0	0	0	0	0	0	0	0	0	0	0	0.181276	0	0	0	0	0	0
LOC_Os01g18900	0	0	0	0	0	0	0	0	0	0	0	0	0	0	0	0	0	0	0	0	0	0	0	0	0.189418	0	0	0	0	0	0	0	0	0	0	0
LOC_Os01g18910	0	0	0	0	0	0	0	0	0	0	0	0	0	0	0	0	0	0	0	0	0	0	0	0	0	0	0	0	0	0	0	0	0	0	0	0
LOC_Os01g18920	0	0	0	0	0	0	0	0	0	0	0	0	0	0	0	0	0	0	0	0	0	0	0	0	0	0	0	0	0	0	0	0	0	0	0	0
LOC_Os01g18930	0	0	0	0	0	0	0	0	0	0	0	0	0	0	0	0	0	0	0	0	0	0	0	0	0	0	0	0	0	0	0	0	0	0	0	0
LOC_Os01g18940	0	0	0	0	0	0	0	0	0	0	0	0	0	0	0	0	0	0	0	0	0	0	0	0	0	0	0	0	0	0	0	0	0	0	0	0
LOC_Os01g18950	0	0	0	0	0	0	0	0	0	0	0	0	0	0	0	0	0	0	0	0	0	0	0	0	0	0	0	0	0	0	0	0	0	0	0	0
LOC_Os01g18960	0	0	0	0	0	0	0	0	0	0	0	0	0	0	0	0	0	0	0	0	0	0	0	0	0	0	0	0	0	0	0	0	0	0	0	0
LOC_Os01g18970	0.372027	0.399342	0.385583	0	0.882048	0.393687	0.310506	0.653179	0.535398	0.628228	0.162858	0.258661	0.279359	0.283119	0.280687	0.321845	0.089401	0.54257	0.320821	0.345744	0.981278	0.881212	0.973583	1.00294	0.613517	0.811903	0.24289	0.119574	0	0.132848	0.375526	0.156065	0.555823	0.946786	0.137287	0.186863
LOC_Os01g18980	0	0	0	0	0	0	0	0	0.452167	0.121148	0	0	0	0.182457	0	0	0.220395	0	0	0	0	0.788296	0.366002	0	0.364938	0.078051	0	0	0	0	0.287162	0	0	0.171426	0.097971	0
LOC_Os01g18990	0	0	0	0	0	0	0	0	0	0	0	0	0	0	0	0	0	0	0	0	0	0	0	0	0	0	0	0	0	0	0	0	0	0	0	0
LOC_Os01g19000	0	0	0	0	0	0	0	0	0	0	0	0	0	0	0	0	0	0	0	0	0	0	0	0	0	0	0	0	0	0	0	0	0	0	0	0
LOC_Os01g19010	0	0	0	0	0	0	0	0	0	0	0	0	0	0	0	0	0	0	0	0	0	0	0	0	0	0	0	0	0	0	0	0	0	0	0	0
LOC_Os01g19020	1.42816	13.9315	1.72529	8.35704	11.1054	0.240606	0.120126	3.6395	0.310513	20.2953	13.4407	0.380465	0.139378	0.231922	0.371532	0.549226	0.794849	0.478186	1.56519	1.92958	2.09732	8.7067	0.755431	4.53724	0.114697	0.431109	1.71808	1.13152	2.94409	3.40503	1.2221	1.21089	0.919429	2.8832	0.552984	1.07802
LOC_Os01g19030	0	0	0	0	0	0	0	0	0	0	0	0	0	0	0	0	0	0	0	0	0	0	0	0	0	0	0	0	0	0	0	0	0	0	0	0
LOC_Os01g19050	0	0	0	0	0	0	0	0	0	0	0	0	0	0	0	0	0	0	0	0	0	0	0	0	0	0	0	0	0	0	0	0	0	0	0	0
LOC_Os01g19060	0	0.022036	0	0	0	0	0	0.059543	0.023194	0	0.035924	0	0	0	0.041481	0.017776	0.020834	0	0.022097	0.098063	0	0.023949	0.06001	0	0.024496	0.092731	0	0	0	0	0	0	0	0	0.017891	0
LOC_Os01g19070	0.015689	0	0	0	0.013474	0	0	0	0	0	0	0	0.156258	0	0.018347	0	0	0	0.040346	0.184638	0	0	0.025615	0	0	0	0	0.07488	0	0.006075	0.012778	0	0	0.016474	0	0.020939
LOC_Os01g19080	0	0	0	0	0	0	0	0	0	0	0	0	0	0	0	0	0	0	0	0	0	0	0	0	0	0	0	0	0	0	0	0	0	0	0	0
LOC_Os01g19090	0	0	0	0	0	0	0	0	0	0	0.012702	0	0	0	0	0	0	0	0	0	0	0	0	0	0	0	0	0	0	0	0	0	0	0	0	0.03331
LOC_Os01g19100	0	0	0	0	0	0	0	0	0	0	0	0	0	0	0	0	0	0	0	0	0	0	0	0	0	0	0	0	0	0	0	0	0.011818	0	0	0.004818
LOC_Os01g19110	0.039502	0.030159	0.041818	0	0.009405	0.053402	0.122725	0.036122	0.012662	0.051188	0.026063	0.010158	0	0.099046	0	0.079033	0.031642	0	0	0.041233	0	0.035278	0.023114	0.028983	0.009608	0.007507	0.027094	0	0	0.014759	0	0	0	0	0	0.012442
LOC_Os01g19120	0	0	0.101021	0	0	0	0	0	0	0	0	0	0	0	0	0	0	0	0.034575	0	0	0.055278	0	0	0.035274	0	0	0	0	0	0	0	0	0	0	0
LOC_Os01g19130	20.4061	20.4613	21.7579	18.0153	19.3832	19.1539	19.6606	15.8826	17.1284	13.2574	16.0476	20.619	42.0562	39.4043	32.0089	26.8201	27.1386	23.5441	49.8136	63.7715	55.0677	92.5549	122.391	74.1956	152.259	159.073	43.3343	48.5931	47.5815	55.8466	49.547	43.5389	45.5247	35.4332	58.7279	38.2455
LOC_Os01g19140	13.6795	8.48068	14.9422	16.4929	19.4392	30.5124	28.1807	17.7405	25.4519	19.0789	16.8723	21.6476	57.231	51.7158	55.9808	15.3899	17.2609	15.5487	16.3675	16.3604	16.4904	14.9626	22.6575	15.3082	17.1232	15.8232	9.65211	12.2639	7.45194	9.19414	27.7532	27.7956	24.5024	9.90409	14.0266	13.5211
LOC_Os01g19150	45.9689	31.3881	50.6935	37.1399	40.0491	58.0048	58.9959	45.5238	59.26	34.323	35.9266	46.1556	56.6275	54.5603	50.3234	44.1452	44.6489	43.5748	45.9689	54.0903	54.3425	46.4222	52.996	42.8131	50.3312	53.5204	69.4151	62.7494	61.4465	69.0419	71.1985	67.2084	69.6674	54.7042	67.5562	64.3479
LOC_Os01g19160	0.211723	0.25875	0.197575	0.255555	0.147772	0	0.552514	0.138591	0.483286	0.358124	0.603735	0.834055	2.69782	3.98692	2.933	0.280049	0.10845	0.599133	0.083578	0.054462	0.290964	0.12209	0.288396	0.081102	0.097926	0.069618	0.251296	0.577834	0.538747	0.811755	2.42928	2.95218	2.94044	0.559329	1.03282	0.595468
LOC_Os01g19170	7.85905	10.482	7.91292	2.29769	2.71083	2.91728	5.83563	4.12393	4.60059	3.42825	4.18781	3.49402	8.50782	5.35286	8.14487	6.85385	4.53012	4.35811	7.8124	11.3992	11.4963	3.92232	3.39559	2.73365	24.4897	19.9975	18.4721	20.9178	22.739	18.4159	21.7976	17.7988	15.7468	13.7421	24.8132	18.2253
LOC_Os01g19190	0	0	0.0169	0	0	0	0.015396	0	0.012858	0	0	0	0	0.00608	0	0.007769	0	0	0	0	0	0.009383	0.008649	0.00313	0.009682	0	0	0	0	0.063874	0	0.008827	0	0	0	0
LOC_Os01g19200	0	0	0	0	0	0	0	0	0	0	0	0	0	0	0	0	0	0	0	0	0	0	0	0	0	0	0	0	0	0	0	0.019661	0	0	0	0
LOC_Os01g19210	0	0	0	0	0	0	0	0	0	0	0	0	0	0	0	0	0	0	0	0	0	0	0	0	0	0	0	0	0.046754	0	0.101587	0.078136	0	0	0	0
LOC_Os01g19220	0	0.184549	0	0.126113	0.048785	0	0	0	0	0.070128	0.031276	0	0	0	0	0.030093	0	0	0	0	0	0	0	0	0.093363	0.029071	0.10427	0	0	0	0.111025	0.020597	0	0.062529	0.061376	0
LOC_Os01g19230	0	0	0	0	0	0	0	0	0	0	0	0	0	0	0	0	0	0	0	0	0	0	0	0	0	0	0	0	0	0	0	0	0	0	0	0
LOC_Os01g19240	0	0	0	0	0	0	0	0	0	0	0	0	0	0	0	0	0	0	0	0	0	0	0	0	0	0	0	0.053686	0	0	0	0.056661	0	0	0.172225	0
LOC_Os01g19250	0	0	0	0	0	0	0	0	0	0	0	0	0	0	0	0	0	0	0	0	0	0	0	0	0	0	0	0	0	0	0	0	0	0	0	0
LOC_Os01g19260	0	0.075178	0	0	0	0	0.044365	0.040758	0.04098	0	0	0.094681	0.154426	0	0	0	0	0.052035	0.041113	0.079083	0	0	0	0	0.287938	0.097577	0.210357	0.176648	0.306026	0.06342	0.451951	0.36895	0.424772	0.547294	1.0211	0.628102
LOC_Os01g19270	0	0	0.165177	0	0.186602	0	0.151056	0.169742	0	0.138235	0.075199	0.244144	0.15302	0.358715	0.359974	0.689741	0.087319	0	0.325463	0.633834	0	0.524691	1.17208	0.319434	1.51854	1.56635	1.57473	1.67714	2.20857	2.12975	2.56014	2.25365	1.43297	0.543585	0.76984	1.33441
LOC_Os01g19280	0	0	0	0	0	0	0	0	0	0	0	0	0	0	0	0	0	0	0	0	0	0.071907	0	0	0	0	0	0	0	0	0	0	0	0	0.117297	0.00681
LOC_Os01g19290	0	0	0	0	0	0	0	0	0	0	0	0	0	0	0	0	0	0	0	0	0	0	0	0	0	0	0	0	0	0	0.070621	0	0.112021	0	0.106445	0.083563
LOC_Os01g19300	0	0	0	0	0	0	0	0	0	0	0	0	0	0	0	0	0	0	0	0	0	0	0	0	0	0	0	0	0	0	0	0	0	0	0	0
LOC_Os01g19310	0	0.030457	0	0	0.059305	0	0	0	0.074275	0	0	0.070938	0	0	0	0	0.073244	0	0	0.034138	0	0	0	0	0	0.312395	0	0	0	0.052849	0	0	0.047635	0	0	0
LOC_Os01g19320	1.95221	1.86679	3.85712	2.30413	1.67916	0.430854	2.77277	0.824479	2.27604	1.42915	1.21934	1.19368	0.843905	2.24391	2.0071	4.79579	2.93049	3.56275	1.81326	2.00679	1.10538	2.87671	5.09732	1.81349	3.74656	3.46782	4.2131	4.75939	4.57091	6.00907	6.19323	3.89618	6.89723	5.46105	5.72728	3.99692
LOC_Os01g19330	0	0	0	0	0	0	0	0	0	0	0	0	0.085823	0.075301	0.311386	0	0	0	18.8196	19.8068	18.1932	27.7914	27.082	24.6108	3.8992	4.80798	0.764161	1.08606	0.943397	0.049894	2.43989	2.11484	1.61749	0	0.545938	0.061454
LOC_Os01g19340	0	0	0	0	0	0	0	0	0	0	0	0	0	0	0	0	0	0	0	0	0	0	0	0	0	0	0	0	0	0	0	0	0	0	0	0
LOC_Os01g19350	0	0	0	0	0	0	0	0	0	0	0	0	0	0	0	0	0	0	0	0	0	0	0	0	0	0	0	0	0	0	0	0	0	0	0	0
LOC_Os01g19360	0	0	0	0	0	0	0	0	0	0	0	0	0	0	0	0	0	0	0	0	0	0	0	0	0	0	0	0	0	0	0	0	0	0	0	0
LOC_Os01g19370	0	0	0	0	0	0	0.076438	0	0	0	0	0	0	0	0	0	0	0	0	0	0	0	0	0	0	0	0	0	0	0	0	0	0	0	0.101039	0
LOC_Os01g19380	0.222807	0.308736	0.587672	1.0224	0.621855	1.5371	1.07266	0.230071	1.51509	0.138979	0.307176	0.801719	3.23511	2.86611	2.73731	0.405127	0.437075	0.505454	0.203876	0.297753	0.288451	0.544475	0.748547	0.403424	0.628094	0.266445	0.234473	1.06113	0.212154	0.356078	3.36808	2.06794	2.37439	0.480767	1.02442	0.571616
LOC_Os01g19390	0.590663	0.553942	1.04219	0	0.866773	0.447053	1.30372	1.01189	1.11104	0.464451	0.668348	1.3127	2.54465	2.52512	1.5005	0.693271	0.715168	0.496937	0.863417	0.505853	1.37428	0.657703	1.12836	0.461368	0.545459	0.58563	0.598635	0.619072	0.476452	1.17627	1.44208	1.18885	1.73134	0.529933	0.842957	0.589849
LOC_Os01g19400	7.51579	3.96757	5.86925	8.42325	6.0399	9.22813	9.05569	4.02284	9.20637	6.02745	6.22497	10.056	12.9281	13.4077	12.6437	7.74908	8.95905	10.0442	6.16307	8.16085	7.67854	3.74767	8.75749	3.93745	6.12744	7.6943	11.8226	12.6239	7.23147	6.02297	20.7135	18.8995	17.7384	5.52577	12.4303	9.40976
LOC_Os01g19410	50.3153	18.1708	48.0245	35.0087	37.565	56.6945	59.4309	41.0994	53.082	30.1412	36.4824	51.6425	50.2657	46.9379	48.355	45.4603	42.3298	41.0711	45.0019	53.3302	51.3988	38.5496	44.811	36.2467	41.9019	43.3324	41.9082	52.0594	43.4379	46.7474	39.944	39.5729	37.2255	36.8868	46.589	39.9859
LOC_Os01g19420	0	0	0.029407	0	0.094165	0	0.094991	0	0	0	0	0.126787	0.209775	0.042871	0.49846	0.081719	0.108157	0.105099	0.151409	0.173205	0	0	0.144964	0.437374	0.202883	0.458378	0	0.056275	0.107253	0	0	0.204503	0	0	0.197441	0
LOC_Os01g19430	0	0	0	0	0	0	0	0	0	0	0	0	0	0	0	0	0	0	0	0	0	0	0	0	0	0	0	0	0	0	0	0	0	0	0	0
LOC_Os01g19440	0	0	0	0	0	0	0	0	0	0	0	0	0	0	0	0	0	0	0	0	0	0.170751	0	0.1122	0	0.153708	0	0.034503	0	0	0.067298	0	0	0	0	0
LOC_Os01g19450	28.5098	28.1269	25.6455	18.0774	17.9262	28.0399	30.0018	18.0676	26.126	17.8512	19.3181	24.9001	36.159	42.3075	38.208	40.2953	40.956	38.6855	23.708	26.1361	30.8554	21.8414	28.544	18.7457	35.1951	33.188	79.7124	71.588	64.5592	59.6428	102.327	100.365	97.7061	53.5151	66.8637	56.8059
LOC_Os01g19460	0	0.055115	0	0	0.05565	0	0.065034	0.075756	0	0	0.023647	0.049233	0.142247	0	0.064914	0	0	0.021849	0.015553	0.033913	0.016589	0	0.013727	0	0.022908	0	0.04342	0	0.047533	0.077351	0	0.084795	0.028214	0.074253	0	0.038336
LOC_Os01g19470	11.487	8.76338	11.2482	8.84143	8.95453	16.9931	14.9679	6.73282	12.4315	8.67501	9.58328	14.7742	18.3497	20.9333	19.8283	17.3955	15.804	16.253	10.4012	13.008	11.6032	11.9938	15.051	9.21509	13.9214	12.5485	33.6377	34.9765	27.8736	33.467	50.9407	48.9174	50.3923	24.3176	37.5788	30.782
LOC_Os01g19480	0	0	0	0	0	0	0	0.027753	0	0.021081	0.05376	0.060036	0.084498	0.160026	0	0.151272	0.029423	0.035939	0	0.024913	0	0.037154	0	0	0	0.112414	0.059276	0.03093	0	0.148108	0.053491	0.253685	0.14387	0.110465	0.100292	0.150518
LOC_Os01g19490	1.76678	0.840211	1.7578	0.740815	1.58128	5.91434	2.99749	0.724862	3.04504	2.00067	1.4451	3.41039	8.42488	8.89936	7.89415	3.47051	3.7692	3.91273	1.43959	1.27619	1.52303	0.72612	2.72323	1.12961	1.92544	1.3265	4.91031	5.20087	4.43954	3.88788	9.9066	10.1488	8.68905	3.7753	4.87535	3.83715
LOC_Os01g19500	0.127495	0	0	0	0	0	0	0	0	0	0	0	1.14048	0.175535	0	0	0	0	0	0	0	0	0	0	0.158405	0	1.06642	0.143338	0.365903	0	0	0	0.261607	0.462333	0	0.534984
LOC_Os01g19529	0	0	0.095655	0	0	0.241233	0.086972	0	0	0	0	0	0	0.102753	0	0.049929	0.076808	0	0	0	0	0.052342	0	0.113661	0.195842	0	0	0	0	0.182016	0.079474	0.029947	0.098579	0	0	0
LOC_Os01g19548	0.404453	0.267094	0.600846	0.170512	0.429562	1.21645	1.00128	0.336309	0.750412	0.198422	0.412708	0.624903	3.47404	3.24354	2.74028	1.18401	1.13325	1.23407	0.414829	0.376284	0.423551	0.270799	1.0049	0.509554	0.61753	0.458162	0.800597	1.66981	1.15529	1.07998	4.50142	5.609	3.90179	1.25492	1.58795	1.42721
LOC_Os01g19570	0	0	0	0	0	0	0	0	0	0	0	0	0	0	0	0	0	0	0	0	0	0	0	0	0	0	0	0	0	0	0	0	0	0	0	0
LOC_Os01g19580	0	0	0	0	0	0	0	0	0	0	0	0	0	0	0	0	0	0	0	0	0	0	0	0	0	0	0	0	0	0	0	0	0	0	0	0
LOC_Os01g19590	0	0	0	0	0	0	0	0	0	0	0	0	0	0	0	0	0	0	0	0	0	0	0	0	0	0	0	0	0	0	0	0	0	0	0	0
LOC_Os01g19600	0	0	0	0	0	0	0	0	0	0	0	0	0	0	0	0	0	0.04439	0	0	0	0	0	0	0	0	0	0	0	0	0	0	0	0	0	0
LOC_Os01g19610	10.784	11.9902	11.5968	16.6251	12.7986	6.00598	3.66183	9.73288	3.28359	17.4069	15.977	9.87334	9.0174	7.22474	9.64705	17.8834	20.6413	16.6315	8.87969	10.2534	9.35887	8.17197	5.48711	8.69975	10.5625	9.54168	19.3533	32.0918	21.5057	36.5313	10.9251	8.75161	9.33971	15.4897	6.81325	7.95863
LOC_Os01g19620	0	0	0	0	0.011707	0	0	0.002994	0	0.006634	0	0	0.034461	0	0	0	0	0	0	0	0	0	0	0	0	0	0	0	0	0	0.067278	0.002367	0	0	0	0
LOC_Os01g19630	1.26738	0.271095	1.02221	0	0.794244	1.35919	0.646046	0.595281	1.27755	0.723965	0.834873	1.24815	1.91315	1.34165	1.72721	1.19644	1.85849	1.81551	0.437254	0.953376	1.19524	0.788779	0.698198	0.68634	0.628153	0.86787	2.09838	0.986783	1.57063	1.59884	3.90886	3.50635	4.23426	2.46414	2.82383	3.3884
LOC_Os01g19640	0	0	0	0	0	0	0	0	0	0	0	0	0	0	0	0	0	0	0	0	0	0	0	0	0	0	0	0	0	0	0	0	0	0	0	0
LOC_Os01g19650	0	0	0	0	0	0	0	0	0	0	0	0	0	0	0	0	0	0	0	0	0	0	0	0	0	0	0	0	0	0	0	0	0	0	0	0
LOC_Os01g19660	0	0	0	0	0	0	0	0	0	0	0	0	0	0	0	0	0	0	0	0	0	0	0	0	0	0	0	0	0	0	0	0	0	0	0	0
LOC_Os01g19670	0.451136	0.477977	0.825197	0.589081	1.00624	2.08399	2.82599	0.73948	4.04547	1.14587	0.485685	3.9735	9.27568	14.4136	14.2091	0.534319	1.15922	1.15554	1.63586	1.18133	1.66969	1.41745	2.02565	0.951915	3.14944	1.78469	0.591229	1.04783	0.374381	0.701358	5.54931	6.56312	6.61362	1.09193	2.15921	1.28689
LOC_Os01g19680	0	0	0	0	0	0	0	0	0	0	0	0	0	0	0	0	0	0	0	0	0	0	0	0	0	0	0	0	0	0	0	0	0	0	0	0
LOC_Os01g19694	0	0	0	0	0	0	0	0	0	0	0	0	0	0	0	0	0	0	0	0	0	0	0	0	0	0	0	0	0	0	0	0	0	0	0	0
LOC_Os01g19710	0	0	0	0	0	0	0	0	0	0	0	0	0	0	0	0	0	0	0	0	0	0	0	0	0	0	0	0	0	0	0	0	0	0	0	0
LOC_Os01g19720	0	0	0	0	0	0	0	0	0.075208	0	0	0.029057	0	0	0	0	0	0	0	0	0	0	0.029321	0	0	0	0	0	0	0	0	0	0	0	0	0
LOC_Os01g19730	0	0	0	0	0	0	0	0.147556	0	0	0	0	0	0	0	0	0	0	0.061111	0	0	0.329572	0	0.139824	0.116012	0.580151	0	0	0	0	0	0	0	0	0	0
LOC_Os01g19740	3219.35	2168.01	3106.33	5781.48	6104.34	6781.69	5058.06	4795.6	5922.08	6762.14	6669.43	8067.53	15528.3	16062.9	17128.7	8635.72	9171.63	9021.42	3158.67	2881.71	3143.42	5007.69	6233.61	5741.18	3560.12	3412.57	10878.7	9482.49	9552.65	5170.85	14711.4	15215.3	15154.7	7528.67	7160.43	7423.59
LOC_Os01g19750	0.072979	0	0	0	0.041004	0	0	0	0	0	0	0.061901	0.918219	1.17415	0.740904	0.047864	0.058545	0.176097	0	0	0	0	0	0	0	0	0.437517	0.264609	0.195147	0.256274	2.15924	1.34291	0.889932	0.333362	0.225779	0.190982
LOC_Os01g19760	2.64881	3.28225	3.80998	3.62064	2.95987	5.77756	3.34908	2.64076	2.85653	3.76236	2.85888	4.09314	4.88096	6.08466	4.56674	4.32563	4.34774	4.08317	3.14123	2.86232	2.9724	3.31431	3.58161	3.52994	3.4713	3.82973	11.325	8.90558	8.78076	7.67996	10.1764	9.82745	11.5067	5.73195	5.15032	6.0368
LOC_Os01g19770	0.042415	0.079453	0	0	0	0.142244	0.102136	0	0	0.23206	0.05637	0.200071	0.936921	0.302173	0.498274	0.195509	0.079538	0.202908	0.253102	0.144899	0.436622	0	0	0	0.29359	0.07255	0.310876	0.34933	0	0	1.7183	1.10436	0.555389	0.16979	0.979264	0.372804
LOC_Os01g19780	0.0901	0	0	0.461271	0	0.418718	0	0	0.337145	0.275822	0.082265	0	1.27797	0.578708	0.494445	0.168037	0.284069	0.297388	0	0	0	0.106123	0	0.066905	0	0	0.126751	0.12405	0.36034	0.151221	0.471732	0.700899	0.773162	0.319554	0.082313	0.302712
LOC_Os01g19790	0	0	0	0	0	0	0	0	0	0	0	0	0	0	0	0	0	0	0	0	0	0	0	0	0	0	0	0	0	0	0	0.318244	0	0	0	0
LOC_Os01g19800	0.721409	0.738409	0.44568	2.01118	2.00077	0.870889	0.666495	0.428575	0.388371	1.88008	2.02154	0.918641	0.870153	1.21433	1.50386	1.88985	0.911885	1.45913	0.699033	1.50976	0.782508	0.739243	0.529319	1.32197	0.504162	0.647731	1.22224	1.24008	1.09085	1.57948	3.92873	2.04578	2.51954	2.46065	8.73936	3.10034
LOC_Os01g19820	3.22028	1.95006	3.49713	3.73458	2.53617	4.67423	4.62225	3.36168	5.34289	2.05603	2.66721	4.27722	3.25843	2.84086	2.0398	1.65717	0.512543	1.50344	2.11923	4.48651	2.57222	2.55019	2.75936	1.6413	1.70498	1.30368	0.361677	2.12824	0.099141	1.6423	2.6284	1.98466	1.42741	1.71898	1.06936	1.37159
LOC_Os01g19830	0	0	0	0	0	0	0	0.161891	0	0	0	0	0	0	0	0	0	0	0	0	0	0.373065	0.278109	0	0.207169	0	0.353378	0	0	0	0	0	0	0	0	0
LOC_Os01g19840	81.6583	40.2234	83.916	44.507	74.5878	112.819	114.564	52.1298	118.081	68.9753	94.3201	100.891	129.656	99.9877	99.7895	117.709	123.655	142.43	79.856	98.1801	84.2455	52.3259	111.918	55.6421	109.419	93.3405	236.303	233.711	213.173	150.837	254.085	236.708	245.621	80.1247	222.362	110.487
LOC_Os01g19850	0.070794	0.215243	0.064156	0	0.046787	0	0	0.092973	0.034541	0.054783	0.081175	0.165758	0.579007	0.215972	0.508851	0.098787	0.125256	0.140908	0.150433	0.036126	0	0	0.158596	0.066799	0.100837	0	0.133983	0.074366	0.114668	0.281414	0.319942	0.318568	0.288241	0.420834	0.206791	0.319398
LOC_Os01g19860	0	0	0	0	0	0	0	0	0	0	0	0	0	0	0	0	0	0	0	0	0	0	0	0	0	0	0	0	0	0	0	0	0	0	0	0
LOC_Os01g19870	2.58927	3.20768	3.92672	2.33958	2.69948	4.51545	2.61519	2.60013	2.5105	2.30309	2.66235	3.90567	3.34421	4.36907	4.59405	4.69904	3.83298	5.08438	3.45904	4.13595	3.2732	4.05887	4.27486	3.30898	4.76936	4.79373	9.84212	8.96086	9.30985	5.2473	12.5532	10.9738	11.9361	6.32509	7.84076	6.5414
LOC_Os01g19880	0	0.119507	0.806658	0	0.536148	0	0	0	0.258406	0	0.200599	0.566276	0	0	0.251785	0	0	0.131245	0.918078	0.328895	0.911002	0.316593	0.543842	0.654961	0.448121	0.404119	0	0.170709	0	0.146478	0.394094	0.092064	0.263814	0.239171	0.15745	0
LOC_Os01g19894	0.095848	0.00933	0.108256	0.10227	0.045099	0.053308	0.054017	0.040283	0.041466	0.019446	0.02325	0.037907	0.037884	0.046115	0.037778	0.040996	0.095481	0.104629	0.059344	0.053849	0.044248	0.09579	0.033343	0.093588	0.151087	0.10625	0.080325	0.042412	0.057326	0.0907	0.069913	0.041994	0.054274	0.117011	0.077111	0.075011
LOC_Os01g19910	0	0	0	0	0	0	0.128265	0	0	0	0	0	0.031757	0	0	0	0	0	0	0.079964	0	0	0	0	0	0	0	0	0	0.061726	0	0	0.096666	0	0	0
LOC_Os01g19920	0	0	0	0	0	0	0	0	0	0	0	0	0	0	0	0	0	0	0	0	0	0	0	0	0	0	0	0	0	0	0	0	0	0	0	0
LOC_Os01g19930	0	0	0	0	0	0	0	0	0	0	0	0	0	0	0	0	0	0	0	0	0	0	0	0	0	0	0	0	0	0	0	0.041559	0	0	0	0
LOC_Os01g19940	31.0463	18.1512	38.5755	31.7092	28.6899	38.8633	46.4602	28.333	37.2163	15.6148	20.0986	24.7911	8.65516	8.06647	10.4449	49.4254	41.4905	43.2695	32.5821	47.5927	47.1499	55.3373	52.2612	43.6379	148.817	160.155	96.9254	101.65	100.036	104.67	35.3102	25.7217	27.7712	66.5769	84.8011	71.8225
LOC_Os01g19950	0	0	0	0	0	0	0	0	0	0	0	0	0	0	0	0	0	0	0	0	0	0.237076	0	0	0.26302	0	0	0	0	0	0	0	0	0	0	0
LOC_Os01g19960	0	0	0	0	0	0	0	0	0	0	0	0	0	0	0	0	0	0	0	0	0	0	0	0	0	0.072195	0	0	0	0	0	0	0	0	0	0
LOC_Os01g19970	3.56161	4.02124	6.20836	2.49545	5.51485	2.17189	2.97937	4.41776	3.53061	2.87309	2.56517	2.62477	16.4967	13.8882	17.657	7.42889	7.10232	6.82337	2.86279	5.443	3.92102	3.63051	4.13127	4.03522	11.9831	12.6136	24.3957	26.3693	28.5369	17.8631	28.51	25.7479	21.1553	8.75077	5.90039	7.54757
LOC_Os01g19980	0	0	0	0	0	0	0	0	0	0	0	0	0	0	0	0	0	0	0	0	0	0	0	0	0	0	0	0	0.106676	0	0	0	0	0	0	0
LOC_Os01g19990	0.098918	0	0	0	0.070624	0	0	0	0	0	0	0	0.215637	0	0	0	0	0	0	0	0	0	0	0	0	0	0	0	0	0	0	0	0	0	0	0
LOC_Os01g20000	0	0	0	0	0	0	0	0	0	0	0	0	0	0	0	0	0	0	0	0	0	0	0	0	0	0	0	0	0	0	0	0	0	0	0	0.124338
LOC_Os01g20010	0	0	0	0	0	0	0	0	0	0	0	0	0	0	0	0	0	0	0	0	0.701035	0	0	0	0	0	0	0	0	0	0	0	0	0	0	0
LOC_Os01g20020	0	0	0	0	0	0	0	0	0	0	0	0	0	0	0	0	0	0	0	0	0	0	0	0	0	0	0	0	0	0	0	0	0	0	0	0
LOC_Os01g20030	0.123313	0.046188	0.237861	0.560346	0.344506	0	0.113912	0.094013	0	0.154866	0.208035	0.097153	0.393815	0.820003	2.40488	0.326187	0.462524	0.135868	0.237963	0	0.597131	1.31938	0.969143	1.16881	17.4286	15.6428	9.03701	4.03047	6.46124	4.89875	0.872521	1.48806	1.79306	0.210045	0.887688	0.476165
LOC_Os01g20040	0	0	0	0	0	0	0	0	0	0	0	0	0	0	0	0	0	0	0	0	0	0	0	0	0	0	0	0	0	0	0	0	0	0	0	0
LOC_Os01g20050	0	0	0	0	0	0	0	0	0	0	0	0	0	0	0	0	0	0	0	0	0	0	0	0	0	0	0	0	0	0	0	0	0	0	0	0
LOC_Os01g20060	0	0	0	0	0	0	0	0	0	0	0	0	0	0	0	0	0	0	0	0	0	0	0	0	0	0	0	0	0	0	0	0	0	0	0	0
LOC_Os01g20070	0	0	0	0	0	0	0	0	0	0	0	0	0	0	0	0	0	0	0	0	0	0	0	0	0	0	0	0	0	0	0	0	0	0	0	0
LOC_Os01g20080	0	0	0	0	0	0	0	0	0	0	0	0	0	0	0	0	0	0	0	0	0	0	0	0	0	0	0	0	0	0	0	0	0	0	0	0
LOC_Os01g20090	0	0	0	0	0	0	0	0	0	0	0	0	0	0	0	0	0	0	0	0	0	0	0	0	0	0	0	0	0	0	0	0	0	0	0	0
LOC_Os01g20100	0	0	0	0	0	0	0	0	0	0	0	0	0	0	0	0	0	0	0	0	0	0	0	0	0	0	0	0	0	0	0	0	0	0	0	0
LOC_Os01g20110	5.35705	2.84957	2.64305	2.63581	3.32282	25.8983	20.0561	1.99505	22.5836	3.92956	4.82958	14.0655	174.046	180.428	176.674	6.97684	9.53243	8.05528	4.36909	4.83924	6.47582	3.19838	26.8344	2.04784	9.81902	5.95425	5.52362	7.90234	2.14128	2.66224	30.1808	36.9195	30.7702	5.73485	18.6689	12.5954
LOC_Os01g20120	19.4182	21.8109	19.4666	16.2529	13.4529	19.4715	17.2907	14.3806	17.6162	14.1257	17.8846	19.1999	18.8739	15.505	16.0652	15.9326	15.132	18.321	21.1881	19.5064	20.1783	12.5805	15.6572	13.8028	10.4825	10.6723	7.32486	9.10407	7.46496	11.8737	13.5599	12.654	14.3192	14.2539	11.9386	11.1211
LOC_Os01g20130	0.073435	0.067027	0.051591	0.049085	0.096404	0.249749	0.167532	0.044647	0.100756	0.031379	0.029836	0.067289	0.025893	0.023499	0.043904	0.028138	0.023285	0.043066	0.024562	0.062545	0.197507	0.06725	0.073035	0.098329	0.077091	0.217027	0.052622	0.075219	0.127704	0.069682	0.014891	0.025776	0.032557	0.096734	0.028924	0.063517
LOC_Os01g20140	0	0	0	0	0	0	0	0	0	0	0	0	0	0	0	0	0	0	0	0	0	0	0	0	0	0	0	0	0	0	0	0	0	0	0	0
LOC_Os01g20150	0.031804	0.040685	0.035014	0.02149	0.042734	0.059118	0.070664	0.045127	0.083314	0.027295	0.021309	0.048749	0.007848	0.018755	0.01155	0.030866	0.012798	0.023513	0.025164	0.087873	0.03321	0.026124	0.038839	0.041475	0.015135	0.023558	0.004508	0.022697	0.004305	0.004998	0	0.011606	0.000898	0.01051	0.018056	0.014788
LOC_Os01g20160	0.248259	0.444422	0.521908	0.319133	0.412907	1.12989	0.147491	0.119911	0.214695	0.256953	0.280896	0.382928	0.034684	0.233533	0	0.147973	0.526139	0.462432	0.551358	0.424819	0.479504	0.15365	0.26733	0.037987	0.079624	0.084458	0.040082	0.090403	0	0.190628	0	0.090035	0.141054	0.245015	0.301667	0.212157
LOC_Os01g20170	0	0	0	0	0	0	0	0	0	0	0	0	0	0	0	0	0	0	0	0	0	0	0	0	0	0	0	0	0	0	0	0	0	0	0	0
LOC_Os01g20190	0	0	0	0	0	0	0	0	0	0	0	0	0.023788	0	0	0	0	0	0	0	0	0	0	0	0	0.025638	0	0	0	0	0	0	0	0.005167	0	0
LOC_Os01g20200	0	0.013709	0.004866	0	0	0	0.002853	0	0.002964	0	0	0	0.003144	0	0	0.006602	0.001462	0	0	0	0	0.014586	0	0	0	0	0	0	0	0	0	0	0	0	0	0
LOC_Os01g20204	0	0	0	0	0	0	0	0	0	0	0	0	0	0	0	0.042915	0	0	0	0	0	0	0	0	0.160048	0.276422	0.316311	0.042266	0.279919	0.105054	0	0	0	0.231011	1.12491	0.277055
LOC_Os01g20206	0.097344	0.218416	0.221695	0.836671	0	1.12666	0.405485	0.63997	0.07653	0.095833	0.198406	0.500155	0.613171	1.02079	4.84542	0.337409	0.506884	0	1.55758	1.14595	0.273491	2.42174	1.44918	2.53205	42.7882	44.6391	58.7023	41.155	31.8536	37.3293	29.7883	24.2833	23.3596	22.3113	123.056	47.7688
LOC_Os01g20208	0	0	0	0	0	0	0	0	0	0	0	0	0	0	0	0	0	0	0	0	0	0	0	0	0	0	0	0	0	0	0	0	0	0	0	0
LOC_Os01g20700	0	0	0	0	0	0	0	0	0	0	0	0.088101	0.068564	0	0	0	0	0	0	0	0	0.093182	0	0	0	0	0	0.175454	0	0.068058	0	0	0	0	0	0
LOC_Os01g20710	0	0.240379	0	0	0.079794	0.860696	0.498608	0.088422	0.094703	0	0	0	0.673681	0.530891	1.0357	0.170406	0	0.438937	0.704229	0.177534	0	0	0.125652	0.098966	0.141154	0.12183	0	0.197	0.13085	0.623692	0.068458	0.165353	1.65647	0.492081	0.581187	0.184558
LOC_Os01g20720	0.170897	0.079582	0.182208	0	0.052265	0.126009	0.453339	0.135383	0.311687	0.047518	0.06648	0.188725	0.250302	0.279193	0.19267	0.325964	0.204407	0.202933	0.062459	0.094701	0	0.137709	0.073997	0.123167	0.23513	0.028179	0.075335	0.078422	0.113557	0.698605	0.181662	0.252029	0.167247	0.259562	0.269256	0.25254
LOC_Os01g20730	0.070066	0	0	0	0.122998	0.285693	0	0	0	0.03773	0.210546	0.063991	0.234669	0.404865	0	0	0.07236	0.088735	0	0	0.120613	0.083081	0.08251	0.202859	0	0.228633	0.070875	0	0.106958	0.062156	0.138535	0.215364	0.065108	0	0.064587	0.070252
LOC_Os01g20740	0.029663	0.018076	0	0	0.004437	0	0.008453	0.024846	0.087705	0	0.016494	0.027852	0.006394	0	0	0.007653	0	0.010894	0.026278	0	0	0.013577	0	0.011748	0.010571	0.026204	0.013906	0	0.025514	0.014838	0.025183	0.026609	0	0.008434	0.025617	0
LOC_Os01g20750	0	0	0	0	0	0	0	0	0	0	0	0	0	0	0	0	0	0	0	0	0	0	0	0	0	0	0	0	0	0	0	0	0	0	0	0
LOC_Os01g20760	0.002481	0	0	0	0	0	0.004398	0	0.004104	0.000595	0.00245	0.002009	0	0	0	0.005697	0.003647	0.006025	0.004078	0	0	0.040898	0.051019	0	0.012006	0.008016	0	0.003157	0	0.00333	0	0	0.007041	0	0.020139	0.01643
LOC_Os01g20770	0	0	0	0	0	0	0	0	0	0	0	0	0	0	0	0	0	0	0	0	0	0	0	0	0	0	0	0	0	0	0	0	0	0	0	0
LOC_Os01g20780	0	0	0	0	0	0	0	0	0	0	0	0	0	0	0	0	0	0	0	0	0	0	0	0	0	0	0	0	0	0	0	0	0	0	0	0
LOC_Os01g20800	0.551326	0	0	1.37845	1.10532	2.7027	1.19191	1.77419	4.28401	0.256834	0.179317	2.21078	3.5085	2.04341	6.34359	0.382779	0	0.201603	0.946307	0.424701	2.28238	0.936544	1.46628	0	0.8075	0.217877	0.479585	1.65097	0	0.27314	2.71054	1.91976	1.89974	0.702143	1.22485	0.208963
LOC_Os01g20810	0	0	0	0	0	0	0	0	0	0	0	0	0	0.141334	0	0	0	0	0	0	0	0	0	0	0	0	0	0	0	0	0.316252	0	0	0	0	0
LOC_Os01g20820	0	0	0	0	0	0	0	0	0	0	0	0	0	0	0	0	0	0	0	0	0	0	0	0	0	0	0	0	0	0	0	0	0	0	0	0
LOC_Os01g20830	145.266	133.135	130.414	168.139	152.381	190.066	127.844	127.944	135.332	148.812	153.901	189.127	131.282	110.533	136.325	102.207	95.4937	107.379	121.608	113.936	120.637	96.2581	95.551	101.547	75.6067	63.7152	77.3216	129.003	160.5	120.616	219.521	222	216.595	145.094	91.2291	99.3332
LOC_Os01g20840	17.046	17.0319	20.1974	16.1414	14.5517	19.9662	20.6166	16.8386	21.4404	13.8893	14.4824	18.3826	22.277	22.8211	22.9037	16.5414	15.271	17.1982	15.8382	22.4422	18.507	18.1225	22.4739	17.1955	23.2405	22.2972	25.1777	25.2069	24.9385	32.1753	33.3903	33.7035	33.8391	23.1294	21.6703	23.7194
LOC_Os01g20850	0	0.227719	0	0	0	0	0	0	0.136515	0.131149	0	0.248842	0.784399	0.916613	0.351028	0	0.186398	0	0	0	0	0	0	0	0	0	0.142513	0	0	0	1.20647	0.725669	0.652844	0.401739	0.263919	0.152013
LOC_Os01g20860	3.77974	1.77703	3.75114	3.03806	2.9213	2.95226	2.81268	2.50735	3.19324	2.36786	2.73853	4.18926	3.12134	4.01947	2.93314	4.69219	4.70087	3.61404	3.17564	4.05664	3.04676	3.69728	3.76141	3.7881	1.81707	2.28866	2.57606	2.85458	2.68785	4.5079	4.24133	3.32928	3.00906	7.89225	10.1312	9.8911
LOC_Os01g20870	0	0	0	0	0	0	0	0	0	0	0	0	0	0	0	0	0	0	0	0	0	0	0	0	0	0	0	0	0	0	0	0	0	0	0	0
LOC_Os01g20880	4.20223	3.65695	4.86443	4.66992	3.6415	6.38306	4.96745	4.9392	5.32926	4.18445	4.88485	5.83621	8.79603	9.10365	6.85487	3.79912	4.07217	4.03899	4.01467	5.63298	5.70002	5.47674	4.94461	4.49937	3.33752	3.73857	1.7259	2.98854	2.41161	4.01332	4.32854	5.00028	3.63262	6.43585	3.92301	4.39893
LOC_Os01g20890	24.5235	16.4029	26.2489	27.0786	26.1772	33.087	34.4429	26.0883	31.9177	29.6182	33.0442	32.4682	56.6262	48.7596	52.1745	28.0292	28.6571	29.8756	21.6785	24.2168	28.6766	23.0012	27.9825	22.7477	15.3488	17.3929	19.9321	28.1131	23.7281	31.2229	32.038	32.4984	29.5566	21.613	23.0435	20.2944
LOC_Os01g20894	32.2958	14.9289	36.7949	57.8286	45.8006	56.1466	67.1589	52.4745	69.9113	47.6047	42.3501	44.7819	30.3071	28.1911	29.0424	15.2628	24.26	24.9624	32.4658	39.8167	34.1956	27.6177	22.3057	29.3915	25.726	24.3889	6.7847	16.4445	15.3614	16.8587	19.9329	23.2898	21.4162	18.304	16.2509	18.8167
LOC_Os01g20900	6.48711	4.69692	5.50606	4.78479	5.10079	7.10461	8.21058	4.40024	7.10646	4.92044	4.95388	6.67491	11.2675	11.4461	11.2354	6.57558	6.35592	7.10152	5.93108	6.48046	5.47041	6.73644	8.66891	4.58376	6.34313	5.45757	8.85901	11.3702	7.83332	14.0361	12.3852	11.5861	11.7573	7.92955	8.26076	7.1724
LOC_Os01g20910	3.74677	0.84991	5.29669	6.43715	4.78148	9.08539	3.62715	5.525	7.88226	6.27816	5.30288	6.73485	5.84032	5.59215	8.47817	3.86924	3.1283	5.10444	4.05742	6.49116	7.92858	3.82966	7.58146	4.00725	1.66994	1.39402	3.14614	2.13045	2.81888	2.11104	3.34072	2.78816	3.65119	3.58363	2.26777	2.89481
LOC_Os01g20920	0	0	0	0	0	0	0.143664	0	0.061638	0	0.256468	0	0.170332	0.415579	0.148921	0.261055	0	0.208092	0.022553	0.188277	0	0.038615	0.014652	0.636808	0	0.250708	0.119474	0	0	0	0.480128	0	0	0	0	0.039364
LOC_Os01g20930	6.90032	3.27831	8.35833	6.40417	7.33717	4.61474	7.85839	5.40693	8.29335	5.06539	6.81352	7.28209	5.87311	6.14567	8.46384	4.94278	4.18823	6.23431	7.16148	8.06398	3.56614	4.35274	4.37779	5.2075	5.43079	4.62542	8.25908	7.82079	9.25047	11.3628	12.3909	11.2204	9.59306	10.1041	11.4561	11.6204
LOC_Os01g20940	1.39457	1.16474	1.33037	1.18181	1.29253	0.959256	1.46237	0.983404	1.75042	0.75051	1.32363	1.67681	2.93527	2.31354	2.6584	1.41445	1.60352	1.31216	1.46409	1.69138	1.24116	1.26609	1.49812	1.02665	1.44502	1.02259	2.28855	2.62751	1.71255	2.84489	4.2466	5.10614	4.84258	4.5925	6.0083	6.45324
LOC_Os01g20950	0	0	0	0.250805	0	0	0	0	0	0.109524	0	0	0	0	0	0	0	0	0	0	0	0	0	0	0	0	0	0	0	0	0	0.086395	0	0	0	0
LOC_Os01g20960	0	0	0	0	0	0	0	0	0	0	0	0	0	0	0	0	0	0	0	0	0	0	0	0	0	0	0	0	0	0	0	0	0	0	0	0
LOC_Os01g20970	0	0	0	0	0	0	0	0	0	0	0	0	0	0	0	0	0	0	0	0	0	0	0	0	0	0	0	0	0	0	0	0	0	0	0	0
LOC_Os01g20980	0	0	0	0	0	0	0	0.035103	0	0	0	0	0	0	0.092005	0	0	0	0	0	0	0	0.042859	0	1.3647	1.12939	2.28173	1.40595	2.76776	0.969298	6.14456	5.52776	6.0372	5.10939	5.61646	5.77189
LOC_Os01g20990	0	0	0	0	0	0	0	0	0	0	0	0	0	0	0	0	0	0	0	0	0	0	0	0	0	0	0	0	0	0	0	0	0	0	0	0
LOC_Os01g21000	0	0	0	0	0	0	0	0	0	0	0	0	0	0	0	0	0	0	0	0	0	0	0	0	0	0	0	0	0	0	0	0	0	0	0	0
LOC_Os01g21010	0	0	0	0	0	0	0	0	0	0	0	0	0	0	0	0	0	0	0	0	0	0	0	0	0	0	0	0	0	0	0	0	0	0	0	0
LOC_Os01g21020	0	0	0	0	0	0	0	0	0	0	0	0	0	0	0	0	0	0	0	0	0	0	0	0	0	0	0	0	0	0	0	0	0	0	0	0
LOC_Os01g21034	0	0.351392	0	0	0.046148	0	0	0	0	2.04723	0.723741	0.119892	0.050296	0	0.139636	0	0.057512	0.051506	0	0.229164	0	0.289975	0	0	0	0.059993	0	0	0	0	0.216222	0	0.061559	0.255398	0	0
LOC_Os01g21050	0	0	0	0	0	0	0	0	0	0	0	0	0	0.465298	0	0	0	0	0	0	0	0	0.089326	0	0	0	0	0	0	0	0.03978	0.064841	0.143733	0	0	0.198956
LOC_Os01g21060	0	0	0	0	0	0	0	0	0	0	0	0	0	0	0	0	0	0	0	0	0	0	0	0	0	0	0	0	0	0	0	0	0	0	0	0
LOC_Os01g21070	0	0	0	0	0	0	0	0	0	0	0	0	0	0	0	0	0	0	0	0	0	0	0	0	0	0	0.089639	0.029355	0.107036	0	0	0	0.037425	0	0	0
LOC_Os01g21080	0.01035	0	0	0	0	0	0	0.031517	0.014993	0	0.02468	0	0	0.049542	0.038475	0	0	0.016465	0.013551	0.043968	0	0	0.007706	0.009613	0	0.032573	0	0	0	0	0	0	0	0	0	0
LOC_Os01g21090	0.013673	0	0.060565	0	0.021851	0	0	0.012664	0	0.012292	0.012384	0	0	0.017166	0	0.037871	0	0	0.05702	0	0	0.02721	0.013406	0.006324	0.053996	0.061421	0	0	0	0	0	0	0	0.03111	0.012735	0.025317
LOC_Os01g21100	0	0	0.19146	0	0	0	0	0	0	0	0	0	0	0	0	0	0	0	0	0	0	0	0	0	0	0	0	0	0	0	0	0	0	0	0	0
LOC_Os01g21110	0	0	0	0	0	0	0	0	0	0	0	0	0	0	0	0	0	0	0	0	0	0	0	0	0	0	0	0	0	0	0	0	0	0	0	0
LOC_Os01g21120	0.698906	0.239558	0.31766	0	0.912094	1.55772	1.21128	0.247302	0.640482	0.735155	1.14277	0.576371	24.4378	27.8462	28.0559	4.69376	3.26076	2.73677	2.75146	5.74544	2.78884	7.36649	9.24772	6.77578	18.6264	11.2096	34.2639	14.233	11.6815	8.63878	101.276	85.3186	99.2111	8.26882	14.5686	8.5057
LOC_Os01g21130	0	0	0	0	0	0	0	0	0	0	0	0	0	0	0	0	0	0	0	0	0	0	0	0	0	0	0	0	0	0	0	0	0	0	0	0
LOC_Os01g21135	0	0	0	0	0	0	0	0	0	0	0	0	0	0	0	0	0	0	0	0	0.132518	0	0	0	0.054517	0	0	0	0.051357	0	0	0	0	0	0	0
LOC_Os01g21144	0.407258	0.187493	0.479896	0	0	0.877265	0.662695	0.085284	0.723212	0.224182	0.188761	0.179426	0.829311	0.558084	0.285362	0.783376	0.747707	0.528003	0.182452	0.497884	0.423122	0.316625	0.862588	0.297492	2.39485	2.98063	1.70305	2.35956	1.6478	2.94703	2.64414	1.04387	2.28538	0.692829	3.14739	1.52022
LOC_Os01g21160	12.0195	10.8823	10.4942	9.45075	11.8611	18.9455	17.3026	9.58477	16.9673	11.0513	11.0988	15.2575	25.5333	26.0274	31.4358	14.184	10.5562	10.6791	9.51032	12.593	14.044	9.83182	15.2965	8.89104	39.9628	38.2616	46.9959	61.6562	55.4512	79.4205	41.7929	36.0004	31.9248	23.3068	55.1296	33.0119
LOC_Os01g21170	4.26294	2.8962	3.22798	4.52702	3.43052	5.33683	5.2506	3.30361	7.41411	4.47523	3.80114	5.70279	12.981	12.772	16.3268	5.28308	3.30616	5.17868	2.80552	4.2413	6.02689	3.59221	6.97235	2.86648	6.00465	4.63978	3.9413	5.20738	4.42776	5.02215	6.13947	5.84276	6.33727	5.50535	7.12598	3.72509
LOC_Os01g21180	40.4168	28.8411	38.3933	36.845	30.6851	38.702	43.7176	27.9203	41.4299	28.0277	32.0596	38.2918	49.8134	46.733	51.6306	50.1147	44.9945	44.1373	30.8567	42.6034	48.3169	30.4994	40.0836	23.7753	41.514	41.9818	57.6496	73.1286	59.5662	82.9013	92.9694	83.7787	83.0178	60.609	61.905	64.1095
LOC_Os01g21190	0	0	0	0	0	0	0	0	0	0	0	0	0	0	0	0	0	0	0	0	0	0	0	0	0	0	0	0	0	0	0	0	0	0	0	0
LOC_Os01g21200	0	0	0	0	0	0	0	0	0	0	0	0	0	0	0	0	0	0	0	0	0	0	0	0	0	0	0	0	0	0	0	0	0	0	0	0
LOC_Os01g21210	0	0	0	0	0	0	0	0	0	0	0	0	0	0	0	0	0	0	0	0	0	0	0	0	0	0	0	0	0	0	0	0	0	0	0	0
LOC_Os01g21220	0	0	0	0	0	0	0	0	0	0	0	0	0	0	0	0	0	0	0	0	0	0	0	0	0	0	0	0	0	0	0	0	0	0	0	0
[truncated: 54,182 more rows]

## Sheet: Table S2
Table S2. Result of WGCNA annlysis using 5543 up-regulated DEGs upon wounding (FC > 2, FDR value < 0.05 at least one time point and FC > -2 across all time points).
[truncated: 5,544 more rows]

## Sheet: Table S3
Table S3. List of wound-responsive TFs ("1" means the gene significantly regulated at this time point, with FC > 2, FDR value < 0.05 at least one time point and FC > -2 across all time points; "0" means the expression of the gene are not significantly changed).
[truncated: 541 more rows]
